# Supplementary material for: Alternative Characterizations of Methyl Lucidone-Responsive Differentially Expressed Genes in Drosophila melanogaster Using DEG-by-Index Ratio Transformation
Source: Insects. 2025 Aug 27;16(9):898. doi: 10.3390/insects16090898 (PMC12470851; doi:10.3390/insects16090898)
Supplement: Supplementary file 1 [file insects-16-00898-s001.zip]

Archive with 6 entries (6 files):
- Data S1.xlsx
- Data S2.xlsx
- Data S3.xlsx
- Data S4.xlsx
- Data S5.xlsx
- Data S6.xlsx
