# Supplementary material for: Alternative Characterizations of Methyl Lucidone-Responsive Differentially Expressed Genes in Drosophila melanogaster Using DEG-by-Index Ratio Transformation
Source: Insects. 2025 Aug 27;16(9):898. doi: 10.3390/insects16090898 (PMC12470851; doi:10.3390/insects16090898)
Supplement: Supplementary file 1 [file insects-16-00898-s001.zip › Data S1.xlsx]

## Sheet: DiRT
DiRT id	p-value (t test)	p-adjusted (B-M)	C1	C2	C3	C4	C5	T1	T2	T3	T4	T5
aay/AGO3	6.9005e-07	0.00689222	20.6019	20.0519	22.5136	21.1046	21.5526	13.345	10.6677	11.0256	11.712	12.8486
dob/CG13024	2.61917e-06	0.00872008	0.205747	0.205245	0.177874	0.200347	0.186992	0.105098	0.0969822	0.0657129	0.0978817	0.0786974
etaTry/Rab3-GAP	6.337e-06	0.00904199	1.12104	1.16506	1.01793	1.1333	1.12901	0.775299	0.850013	0.840666	0.817916	0.793929
CG32267/yellow-b	1.0188e-05	0.00925069	0.966379	0.997779	1.15934	1.05985	1.0676	0.72929	0.655187	0.66032	0.610631	0.588305
Rrp47/Uba4	9.396e-06	0.00938472	0.866805	0.882966	0.945489	0.851825	0.893733	0.65557	0.622837	0.683361	0.638783	0.561256
CG14265/Act5C	5.68244e-06	0.00945938	0.0436549	0.0404457	0.0398783	0.042607	0.0416299	0.0204603	0.0272124	0.0207721	0.016048	0.0222702
AGO3/aay	8.62063e-06	0.00956698	0.0485392	0.0498706	0.0444176	0.047383	0.046398	0.0749346	0.0937409	0.0906977	0.0853825	0.0778293
CG9259/bond	4.8924e-06	0.00977307	0.698168	0.56985	0.52658	0.528605	0.516647	0.104066	0.193788	0.0992531	0.0250971	0.0962083
AcCoAS/CngA	7.86077e-06	0.00981418	66.7367	69.6805	67.2303	62.1842	70.2696	40.1582	44.3615	43.5006	32.7228	33.8811
CG4686/Dhfr	1.93984e-05	0.0101974	0.596284	0.664303	0.620557	0.637624	0.676829	0.812362	0.917457	0.82132	0.85	0.881857
CHKov2/CG10126	1.22699e-05	0.0102127	0.275753	0.259382	0.262303	0.280426	0.280608	0.151203	0.143854	0.166601	0.134661	0.197293
CG6983/RpL37b	2.05588e-05	0.0102671	27.3117	26.0523	28.4599	25.8308	25.9259	9.1098	10.5313	14.9083	16.5238	15
FRG1/CG7656	3.08971e-05	0.0102867	0.339241	0.379049	0.361702	0.365468	0.385451	0.279579	0.305697	0.289358	0.286584	0.281526
tim/MTF-1	2.08442e-06	0.0104096	0.0752212	0.0910781	0.0803059	0.0874357	0.080866	0.0368	0.0419992	0.0258925	0.0322352	0.0389074
Cpr100A/scramb1	3.08219e-05	0.0106155	0.53713	0.546819	0.459046	0.518814	0.528679	0.316462	0.355334	0.381831	0.293475	0.31921
Dhfr/CG4686	1.93915e-05	0.0107601	1.67705	1.50534	1.61146	1.56832	1.47748	1.23098	1.08997	1.21755	1.17647	1.13397
AnxB9/Ipp	3.37456e-05	0.0108726	17.724	19.1107	17.3032	17.7956	18.7177	24.8177	22.0992	23.2941	22.1106	23.4724
CG17078/EloA	3.0559e-05	0.0109008	0.732919	0.752733	0.736321	0.714146	0.762268	0.613674	0.604421	0.609544	0.612809	0.666264
CG1463/Nep7	3.50297e-05	0.0109336	0.968127	0.900255	1.01417	0.93798	0.991047	0.663545	0.619832	0.685839	0.781977	0.644444
spn-E/Mtl	1.5384e-05	0.0109754	0.118557	0.103128	0.121629	0.110673	0.12085	0.153958	0.155121	0.164761	0.170682	0.154891
Atg4a/pasi1	2.99132e-05	0.0110657	2.23029	2.43652	2.41771	2.21637	2.43062	3.04623	3.12361	2.80328	2.97198	3.14504
Rab3-GAP/etaTry	4.4809e-06	0.0111888	0.892031	0.858323	0.982389	0.882382	0.885734	1.28982	1.17645	1.18953	1.22262	1.25956
Ipp/AnxB9	2.35441e-05	0.011198	0.0564208	0.0523266	0.0577928	0.0561936	0.0534254	0.0402938	0.0452505	0.0429293	0.0452272	0.0426032
l(2)SH0834/HIP	1.46375e-05	0.0112461	0.988946	0.96248	0.902648	0.940341	1.02347	0.699928	0.676692	0.742985	0.764591	0.681496
CG13676/AcCoAS	2.9579e-05	0.0113629	0.178043	0.185538	0.153121	0.178822	0.148293	0.324381	0.250463	0.295156	0.282317	0.285138
Alp10/RpL37b	1.93837e-05	0.0113885	91.026	90.1279	92.0642	93.1077	82.8519	13.3961	48.3125	39.263	39.2619	27.4941
KLHL18/CG3690	2.76313e-05	0.0114992	0.637471	0.571066	0.605766	0.590658	0.586437	0.818002	0.957415	0.885323	1.0303	0.992208
pasi1/Atg4a	3.81513e-05	0.0115471	0.448372	0.410421	0.413615	0.451188	0.411417	0.328274	0.320142	0.356725	0.336477	0.317961
EloA/CG17078	3.93781e-05	0.0115679	1.36441	1.32849	1.3581	1.40027	1.31187	1.62953	1.65447	1.64057	1.63183	1.50091
CG42832/RpL37b	4.05848e-05	0.0115818	1.94156	1.93605	1.49733	1.73846	1.7037	0.639216	0.621875	0.458716	0.988095	0.270588
CG42397/CG14300	2.90517e-05	0.0116067	0.0174354	0.0143145	0.017624	0.0167974	0.0182999	0.00848631	0.0080336	0.0062821	0.00317334	0.00357634
HIP/l(2)SH0834	1.76551e-05	0.0117559	1.01118	1.03898	1.10785	1.06344	0.977072	1.42872	1.47778	1.34592	1.30789	1.46736
CG34386/RhoGAP15B	5.41785e-05	0.0117638	0.224894	0.198904	0.219869	0.19554	0.214381	0.119334	0.156496	0.139323	0.15411	0.130014
blp/CG9853	4.73063e-05	0.0118124	0.7412	0.749243	0.738399	0.708318	0.77233	0.568859	0.6479	0.572709	0.545885	0.582248
Ctr1B/CG31832	2.72551e-05	0.0118358	49.2258	54.4877	46.0027	46.873	44.7609	27.3114	19.1192	13.1199	14.313	7.41322
CG3191/CG18609	1.89607e-05	0.0118362	0.653392	0.614994	0.668325	0.580694	0.52454	0.335535	0.238232	0.362986	0.309764	0.304075
GCC88/Lint-1	5.24209e-05	0.0118995	1.55806	1.55889	1.46048	1.62963	1.7029	2.04319	1.8749	2.00721	2.08352	2.08449
Tom20/mRpS2	5.39956e-05	0.0119846	3.90276	3.9583	4.02764	3.95121	4.05	3.72584	3.72087	3.75884	3.63204	3.72369
Usp30/Rrp47	4.6861e-05	0.0120012	1.84874	1.87073	1.77402	1.68739	1.87652	2.39453	2.13571	2.21498	2.31151	2.35471
Pgant4/CG7910	2.64498e-05	0.0120082	2.8076	2.97472	2.77342	2.96817	2.9485	2.16746	2.33474	1.93747	2.14837	1.87728
inv/vas	5.66877e-05	0.0120467	2.01357	2.26027	2.15426	1.90187	1.959	1.4898	1.4087	1.27273	1.50487	1.20796
mRpS2/Tom20	5.19766e-05	0.0120731	0.256229	0.252634	0.248284	0.253087	0.246914	0.268396	0.268755	0.26604	0.275327	0.268551
LManV/CG12493	4.65104e-05	0.0122249	219.711	200.63	202.165	188.864	190.188	80.2699	117.461	138.357	119.429	112.905
DUBAI/CG11899	4.4201e-05	0.0122633	0.626737	0.712066	0.680862	0.630872	0.691978	0.827541	0.863094	0.859776	0.887627	0.803144
Cp1/CG16989	5.16155e-05	0.0122747	5.80197	5.93892	5.41025	6.29549	6.26982	8.66489	7.97836	8.21521	7.88449	7.3801
mtsh/Takl2	5.06931e-05	0.0123493	0.187561	0.129681	0.177301	0.181347	0.127273	0.363229	0.406191	0.337569	0.333333	0.287037
Optix/CG32335	4.64021e-05	0.012526	0.548387	0.524528	0.549587	0.449649	0.544622	0.326531	0.288136	0.235154	0.359008	0.294521
Ada/Prosbeta6	6.1161e-05	0.0127266	0.0452858	0.043275	0.0446104	0.0405631	0.0428513	0.0325074	0.0307121	0.0358764	0.0332635	0.0287395
CG16989/Cp1	6.54934e-05	0.01335	0.172355	0.168381	0.184834	0.158844	0.159494	0.115408	0.125339	0.121725	0.126831	0.1355
CG8066/CG9801	6.71811e-05	0.0134201	1.6612	1.77707	1.6633	1.64929	1.6395	1.23291	1.27082	1.10773	1.40997	1.13724
Ugt35B1/CG6472	7.64871e-05	0.0146914	1.4141	1.58137	1.73747	1.48936	1.09375	0.340031	0.457143	0.147623	0.446154	0.713043
CG14566/Eglp2	9.4152e-05	0.0146936	2.57545	2.423	2.94204	2.68613	3.07601	1.6824	1.25802	1.23359	1.34807	1.88325
LpR1/Exn	9.28026e-05	0.0147129	1.0728	0.993017	0.989761	0.982296	0.941248	0.720441	0.797075	0.847034	0.773251	0.778173
CG11899/DUBAI	8.27995e-05	0.0147679	1.59557	1.40436	1.46873	1.58511	1.44513	1.2084	1.15862	1.16309	1.1266	1.24511
CG10907/Rpn12	9.62496e-05	0.0147899	0.162842	0.148228	0.154297	0.152519	0.158518	0.133	0.123822	0.117117	0.117951	0.10695
CG6013/CG11454	8.17783e-05	0.0148509	0.555066	0.612444	0.610564	0.579694	0.586931	0.751973	0.704726	0.675249	0.71206	0.745229
CG5022/RN-tre	7.58419e-05	0.0148531	0.22717	0.232913	0.242407	0.224267	0.223214	0.176768	0.1601	0.181947	0.179092	0.197114
CG14237/Gld2	9.25931e-05	0.0149165	0.538003	0.39291	0.557778	0.625	0.55102	0.0884354	0.173617	0.170863	0.2	0.277778
CG7214/CG8100	8.68491e-05	0.014956	4.01099	3.30928	3.125	3.26667	2.81818	1.59783	1.20656	1.13477	0.0843373	0.631579
E2f2/CG30105	0.000119995	0.0149814	9.01449	9.03817	9.86784	9.46114	9.18605	6.80142	8.20755	6.90106	7.19863	6.94805
Mcm6/Npl4	8.15335e-05	0.0150807	0.580026	0.624729	0.604029	0.624939	0.648114	0.481774	0.514739	0.526949	0.465565	0.465567
ZnT77C/Eaat1	9.06053e-05	0.0150828	0.44465	0.522814	0.43135	0.425791	0.475806	0.662325	0.673282	0.663689	0.628323	0.774358
Npl4/Mcm6	0.000122377	0.0150902	1.72406	1.60069	1.65555	1.60016	1.54294	2.07566	1.94273	1.89772	2.14793	2.14792
CG11454/CG6013	8.00949e-05	0.0150941	1.80159	1.6328	1.63783	1.72505	1.70378	1.32984	1.41899	1.48094	1.40438	1.34187
Nep7/CG1463	8.91928e-05	0.0150993	1.03292	1.1108	0.986027	1.06612	1.00903	1.50706	1.61334	1.45807	1.27881	1.55172
CG9853/blp	9.23903e-05	0.0151278	1.34916	1.33468	1.35428	1.41179	1.29478	1.75791	1.54345	1.74609	1.83189	1.71748
dsb/CG8562	0.000100131	0.0151531	0.0150547	0.0200601	0.0140756	0.0179794	0.0196155	0.0424335	0.0536293	0.0547511	0.0340033	0.0534689
CG1764/Slu7	0.000119904	0.0151595	0.684485	0.64916	0.688288	0.65627	0.688249	0.591865	0.484312	0.46944	0.517365	0.484848
AdamTS-B/CG11426	8.66801e-05	0.0151888	2.09153	2.06769	1.91745	2.43938	2.26643	1.35075	1.4961	0.989004	1.048	1.1506
CG1103/CG30392	0.000119136	0.0152555	0.451518	0.501074	0.441954	0.483668	0.423204	0.564918	0.576986	0.568014	0.550938	0.556275
CG9775/Rrp47	0.000106419	0.0154045	6.96399	6.39304	6.88734	6.52857	6.32317	7.69141	7.47222	7.96417	7.7381	7.6221
Exn/LpR1	0.000119046	0.0154419	0.932142	1.00703	1.01035	1.01802	1.06242	1.38804	1.25459	1.18059	1.29324	1.28506
CG4679/MFS12	0.000103624	0.0154477	3.82057	4.1669	3.86171	4.39057	3.9453	3.10314	2.99312	2.47835	2.52129	2.26556
CG3819/Dhc98D	0.000105181	0.0154493	279.686	327.027	276.783	314.917	421.756	138.889	101.23	152.053	81.5	114.079
Alp7/CG13678	0.000114471	0.0154504	2.76789	3.17942	3.75488	2.7702	2.94675	0.920708	1.27522	1.37847	0.0401494	0.165207
RpL35A/RpS16	0.000110173	0.0154987	0.826521	0.814402	0.812944	0.826459	0.822211	0.791558	0.791874	0.79714	0.792155	0.778028
CG17896/Aldh-III	0.000111962	0.0155317	2.54523	2.50599	2.81112	2.63126	2.72672	2.20365	2.0116	1.87932	1.70002	1.82842
cype/yellow-b	0.000113765	0.0155655	4.18492	4.4789	4.45108	4.80062	4.61523	3.83284	3.24406	3.1314	3.04684	3.30065
RpS16/RpL35A	0.000118558	0.015581	1.20989	1.22789	1.2301	1.20998	1.21623	1.26333	1.26283	1.25448	1.26238	1.2853
CG2736/etaTry	0.0001175	0.0156478	1.84429	1.86658	1.78816	1.86969	1.75346	2.59649	2.12496	2.46206	2.40298	2.56691
CG3690/Cog1	0.000109932	0.0156858	0.59716	0.638722	0.635196	0.608224	0.642331	0.410976	0.46516	0.502967	0.376636	0.356647
nahoda/oc	0.000133478	0.0158712	17.6017	19.5115	15	16.7353	15.9872	23.2811	25.1075	24.1785	22.3977	22.1498
CG14374/CG2065	0.000130303	0.0158715	0.9	0.64878	1.0163	0.744186	1	0.4377	0.108601	0.0888626	0.00458575	0.038008
CG5597/Myd88	0.000137025	0.015914	1.45906	1.49023	1.47976	1.48312	1.5617	1.05154	1.2876	1.24607	1.21125	1.14168
CG7910/Pgant4	0.000135858	0.0159641	0.356176	0.336166	0.360566	0.336908	0.339155	0.461369	0.428313	0.516138	0.465468	0.532686
vas/inv	0.000132738	0.0159733	0.496629	0.442424	0.464198	0.525799	0.510465	0.671233	0.709877	0.785714	0.664508	0.827839
CG42335/CG30466	0.000141756	0.0162743	17.8289	14.0172	16.3835	17.7886	14.3333	8.9005	7.70588	7.79615	8.9396	3.57037
cv/CG8814	0.000186951	0.016672	0.427134	0.384162	0.406627	0.41745	0.40551	0.358974	0.298498	0.316206	0.333333	0.332328
CG7203/BG642312	0.000185611	0.0167016	19.8791	20.346	22.7555	24.2212	20.7228	11.5	14.453	13.4615	7.94595	7.54167
yellow-b/cype	0.000200695	0.0167046	0.238953	0.223269	0.224665	0.208306	0.216674	0.260903	0.308256	0.319346	0.328208	0.302971
CG5174/Rrp47	0.000147696	0.0167635	10.1236	9.91864	9.39165	9.57143	9.22866	12.1465	10.9325	11.1938	11.5476	12.0177
CG15096/CG3860	0.000149676	0.0167974	0.835178	0.960035	0.72098	0.819367	0.829044	1.27975	1.15561	1.23035	1.47567	1.4359
CG1662/CG33129	0.000200275	0.0168096	0.230977	0.218035	0.247778	0.236431	0.230847	0.161671	0.185532	0.195545	0.167748	0.150996
Apl/Spt5	0.000195273	0.0168137	0.184105	0.177388	0.196484	0.178387	0.185156	0.15276	0.163319	0.154777	0.141311	0.148123
AgmNAT/GstE6	0.000185257	0.0168213	0.0361095	0.0320133	0.036955	0.0351689	0.0351686	0.0166176	0.0251513	0.0217687	0.0210781	0.0120793
wds/CG10375	0.000197317	0.0168445	2.62136	2.61439	2.84673	2.82831	2.8516	2.29276	2.06627	2.03371	2.36807	1.99317
CG11927/Ns4	0.000209417	0.0168682	0.327471	0.34755	0.327373	0.356592	0.320976	0.377934	0.420423	0.420578	0.406672	0.394225
Prosbeta6/Ada	0.000194445	0.016888	22.082	23.108	22.4163	24.6529	23.3365	30.7622	32.5605	27.8735	30.063	34.7953
Faa/miple2	0.000199572	0.0168926	3.83423	3.36529	3.62078	3.30196	3.35725	1.74138	1.85492	2.50603	1.68078	2.59214
CG11158/mmy	0.000204745	0.0169008	0.134519	0.131687	0.137646	0.16114	0.147509	0.0747378	0.10193	0.0966466	0.104361	0.082736
phu/CG34462	0.000154199	0.0169246	11.2998	9.90323	10.7576	10.0303	9.70817	5.14019	4.69136	5.09146	1.74857	0.324808
CG31100/CG32687	0.000218654	0.0169295	0.252694	0.258962	0.252061	0.253357	0.256297	0.393127	0.375707	0.334059	0.470006	0.409636
Obp56d/Hex-C	0.000157752	0.0169422	2.39292	3.18279	1.95171	1.69342	3.34333	6.46067	6.36706	4.66894	7.19904	7.46535
gukh/CG43340	0.000152671	0.0169431	0.501269	0.49793	0.486266	0.536294	0.509194	0.420113	0.42198	0.359791	0.399178	0.427417
mRpS11/Tom7	0.000212049	0.0169436	0.587529	0.593234	0.592124	0.568886	0.586401	0.515951	0.489862	0.473325	0.542923	0.503624
CG30105/E2f2	0.000191789	0.0169521	0.110932	0.110642	0.101339	0.105696	0.108861	0.147028	0.121839	0.144905	0.138915	0.143925
topi/aay	0.000208781	0.0169537	0.0165728	0.0107505	0.0157123	0.0168517	0.0164835	0.0297775	0.039738	0.0329457	0.0478142	0.034095
Tim9a/GstE6	0.00018504	0.0169557	0.247525	0.250367	0.228554	0.214253	0.213606	0.126017	0.154146	0.173923	0.138105	0.106442
qin/btv	0.000156265	0.0169649	1.10142	0.923434	1.14146	1.31429	1.03021	1.5371	1.58019	1.51179	1.51852	1.60308
Hmr/CG16952	0.000217767	0.0169926	0.250856	0.260747	0.231959	0.258179	0.24026	0.201854	0.208831	0.189085	0.18916	0.214722
CG42788/nAChRalpha4	0.000214391	0.0169947	3.25545	3.23862	3.03753	2.9867	3.66176	4.02295	4.53704	4.31533	4.30019	3.99163
Hayan/Not11	0.000194054	0.0170018	1.6313	1.5193	1.54114	1.60076	1.36421	2.18667	2.35069	2.07788	1.91877	1.99467
Tsf2/Spn43Ab	0.000216268	0.0170085	0.457766	0.495167	0.511282	0.491073	0.481224	0.441045	0.409653	0.420963	0.404199	0.407963
CG13895/CG13924	0.000160183	0.0170203	5.32222	5	5.05941	5.95588	5.48772	3.94845	4.07027	3.2126	3.94464	3.94647
CG10597/SecCl	0.000173865	0.0170251	1.01365	0.960948	1.0127	0.871724	1.14238	0.489968	0.501048	0.502894	0.741316	0.398075
Ddr/spri	0.000175947	0.0170617	0.100148	0.0852606	0.093461	0.0979079	0.0920572	0.0686001	0.0747238	0.0731126	0.0605322	0.0726584
Ns4/CG11927	0.000208561	0.0170747	3.0537	2.87728	3.05462	2.80433	3.1155	2.64596	2.37856	2.37768	2.45898	2.53662
Spn43Ab/Tsf2	0.000184977	0.017107	2.18452	2.01952	1.95587	2.03636	2.07803	2.26734	2.44109	2.37551	2.47403	2.4512
Not11/Hayan	0.000162876	0.0171243	0.613008	0.658197	0.648871	0.624704	0.733025	0.457317	0.425406	0.481261	0.521167	0.501337
Ykt6/abs	0.000223227	0.0171507	2.99185	2.93664	3.18809	3.2172	3.13729	2.55603	2.29471	2.27876	2.72836	2.3853
Cpr67B/CG11131	0.000173821	0.0171893	1.09429	1.1897	1.11963	1.21151	0.858464	1.95201	1.94759	2.20414	1.91056	1.53727
Sec10/ND-51	0.000184364	0.0172096	0.0750844	0.0783788	0.0799357	0.0796792	0.0778994	0.0906208	0.0883798	0.0919166	0.0839216	0.0886979
Cpr49Ad/Ada1-2	0.000172538	0.0172331	28.766	30.4343	24.8168	28.1919	27.3288	20.8434	22.5777	20.4576	18.6269	19.4479
mip130/CG7656	0.000171582	0.0173107	0.626374	0.650051	0.645095	0.644733	0.630836	0.570502	0.527791	0.463283	0.494455	0.47005
crok/CG12730	0.000182232	0.0173346	1.21826	1.10678	1.17395	1.12848	1.07837	0.88875	0.789342	0.811649	0.825087	0.984279
Cpr97Ea/CG8008	0.000180542	0.0173389	0.395155	0.378959	0.461366	0.406491	0.492582	0.202793	0.234812	0.283425	0.291018	0.239011
Ho/FucTB	0.000184051	0.0173424	3.5583	3.66289	3.367	3.91254	3.37615	2.46544	2.32897	3.01848	2.43117	2.48659
CG7631/eIF4E3	0.00022929	0.0173496	19.8578	17.3532	16.44	13.82	16.3235	6.18699	8.7053	11.2238	8.56897	6
RN-tre/CG5022	0.000227554	0.0173497	4.40199	4.29345	4.1253	4.45897	4.48	5.65714	6.24609	5.4961	5.58372	5.0732
CngA/AcCoAS	0.000168571	0.0173576	0.0149843	0.0143512	0.0148742	0.0160813	0.0142309	0.0249015	0.0225421	0.0229882	0.0305597	0.029515
ND-51/Sec10	0.000167054	0.0173806	13.3183	12.7585	12.5101	12.5503	12.8371	11.035	11.3148	10.8794	11.9159	11.2742
CG2059/grsm	0.000171192	0.0174477	0.405378	0.44231	0.390358	0.427685	0.437086	0.313131	0.350795	0.316937	0.350046	0.29871
CG8087/wus	0.000240158	0.0176375	0.277733	0.267956	0.25	0.332311	0.237624	0.0525394	0.153753	0.106864	0.000832293	0.0131148
CG7600/CG3368	0.000238431	0.0176404	1.15562	1.10707	1.0922	1.18176	1.05464	1.31663	1.28233	1.25028	1.33222	1.26728
CG18178/MFS12	0.0002515	0.01769	1.40789	1.77433	1.68504	1.73064	1.67103	1.08931	1.21209	0.836243	0.825991	0.674893
Sdr/Atet	0.000235615	0.0176941	0.0898775	0.0827389	0.0959759	0.0852373	0.101115	0.117625	0.140282	0.115829	0.130833	0.127035
Lcp65Aa/CG43179	0.000244808	0.0177184	17.3387	17.3039	19.9327	15.4375	20.9762	10.0568	10.7536	12.1512	6.81707	8.02381
RhoGAP15B/CG34386	0.000253784	0.0177258	4.44653	5.02754	4.54817	5.11405	4.66459	8.37981	6.38992	7.17759	6.48889	7.69149
Wnt4/dpr2	0.000237835	0.0177276	2.55607	2.45833	2.01613	2.18887	2.21583	3.42202	2.89655	3.14504	2.97598	3.19556
CG9801/CG8066	0.000250893	0.0177724	0.601976	0.562724	0.601216	0.606322	0.609941	0.811088	0.786895	0.902744	0.709235	0.879324
CG4854/CG11986	0.000263764	0.0178005	0.364764	0.394052	0.389439	0.392427	0.381356	0.260417	0.324438	0.312069	0.309579	0.320713
CG13323/pasi1	0.000244517	0.0178265	29.7884	27.9932	32.4594	27.7544	28.6619	39.9007	39.513	34.5937	37.298	41.5398
Incenp/CG6607	0.000260721	0.0178362	0.603493	0.68531	0.66853	0.677746	0.620573	0.548187	0.472173	0.506949	0.533432	0.458333
CG32767/CG15599	0.000263077	0.0178749	20.6704	24.7818	23.0808	20.2895	23.9912	14.8012	13.2778	9.58768	16.0886	9.69669
CG6083/eIF4E3	0.000250827	0.0178947	2.21778	2.65714	2.0825	2.22	2.38235	1.38618	1.57781	1.40377	1.55172	0.942029
CG9521/Taldo	0.000272387	0.0178987	0.117267	0.159432	0.178845	0.156299	0.186098	0.520195	0.654013	0.591388	0.31019	0.558307
Spt5/Apl	0.000249184	0.0179054	5.43167	5.63735	5.08948	5.60578	5.40084	6.5462	6.12298	6.46089	7.07659	6.75114
grsm/CG2059	0.000274752	0.0179361	2.46683	2.26086	2.56175	2.33817	2.28788	3.19355	2.85067	3.1552	2.85677	3.34773
slow/Nsun5	0.000260456	0.0179409	0.512465	0.491726	0.615525	0.542357	0.516807	0.735537	0.793838	0.686221	0.691548	0.692308
CG16952/Hmr	0.000277305	0.0179852	3.98635	3.83513	4.31111	3.87329	4.16216	4.95408	4.78857	5.28864	5.28654	4.65718
CG2691/MFS12	0.000268364	0.0179894	6.62919	7.25999	7.04724	7.156	7.05778	5.34465	5.21354	3.93506	5.36637	3.77736
Rpn12/CG10907	0.000284837	0.018006	6.14094	6.74638	6.48101	6.55657	6.30844	7.51878	8.07611	8.53846	8.47807	9.35019
Haspin/lncRNA:CR42651	0.000272296	0.0180112	5.3069	5.57983	6.02247	5.54472	5.51128	3.19104	4.70361	4.06277	3.88652	3.84298
CG45071/CG4984	0.00027074	0.0180277	0.590747	0.643275	0.685039	0.581545	0.609155	0.370492	0.36407	0.361829	0.521236	0.360308
CG14868/Med	0.000279777	0.0180285	0.261986	0.250887	0.272647	0.26678	0.251213	0.227712	0.220017	0.21089	0.230287	0.200427
CG32850/CG18476	0.000281734	0.0180382	2.01502	2.10487	2.02753	1.97627	2.16054	1.85093	1.73476	1.75478	1.62031	1.78378
CG9664/CG1124	0.000260178	0.0180463	0.19326	0.1719	0.160907	0.16273	0.137769	0.0686721	0.118754	0.0877918	0.091844	0.0792906
CG9410/Rpb11	0.000284622	0.018107	1.51252	1.47623	1.43812	1.48382	1.63011	1.21677	1.25833	1.25732	1.17837	1.03949
Gorab/Fitm	0.000303059	0.0185703	0.35631	0.352396	0.362814	0.351082	0.338674	0.317523	0.26306	0.251061	0.264294	0.287949
Slu7/CG1764	0.000299479	0.0185789	1.46095	1.54045	1.45288	1.52376	1.45296	1.68957	2.06478	2.1302	1.93287	2.0625
spas/MED15	0.000295974	0.0185924	1.11612	1.05266	1.10798	1.12885	1.17988	0.938185	0.834808	0.974909	0.903604	0.958002
CG13024/dob	0.00030223	0.0186338	4.86034	4.87222	5.62195	4.99134	5.34783	9.51497	10.3112	15.2177	10.2164	12.7069
AlaRS/CG1662	0.000308114	0.0186511	3.59749	3.57536	3.75985	3.12087	3.77269	4.7349	4.86402	4.32654	5.37285	5.2679
Bx42/FRG1	0.000306687	0.018678	3.39394	3.27036	3.43873	3.13817	3.2493	3.77246	3.81288	3.87355	3.55387	3.78947
Su(var)3-9/EMC3	0.000299401	0.0186901	0.242849	0.228267	0.244158	0.239224	0.239816	0.192655	0.208855	0.199421	0.177993	0.165241
CG4553/FeCH	0.000314981	0.0187264	0.177035	0.167331	0.164964	0.174903	0.181071	0.118448	0.139375	0.141671	0.114513	0.100818
RpL38/DIP-epsilon	0.000313888	0.0187732	101.67	103.067	103.148	89.6277	98.1402	78.1199	61.9724	63.0644	80.5806	73.5393
CG31674/CG11378	0.000318003	0.0187942	0.192225	0.242104	0.207136	0.213167	0.213398	0.277553	0.329074	0.385118	0.383393	0.386125
Aldh-III/CG17896	0.000324874	0.0188653	0.392892	0.399043	0.35573	0.380046	0.366741	0.453792	0.497117	0.532107	0.588228	0.546921
RpL28/CG13924	0.000313744	0.0188776	441.656	414.475	492.812	492.701	500.249	285.701	275.459	382.449	308.246	257.915
CG10465/CG18327	0.000321462	0.0188868	2.17145	2.15263	1.89096	1.99519	2.08429	2.40383	2.6354	2.4642	2.387	2.45444
CG8768/FucTB	0.000324377	0.0189467	4.38869	4.21246	4.19458	3.92128	4.62385	3.5576	2.6486	3.23819	2.74696	3.08812
CG8520/Mccc1	0.000328578	0.0189702	0.995994	1.00598	1.03082	1.01707	1.00744	0.956561	0.943274	0.898168	0.876204	0.904329
CG17593/CG11444	0.000336019	0.0190691	1.00143	1.13399	1.05668	1.00899	0.965273	1.25634	1.26119	1.19856	1.35015	1.24024
CG33116/CG3402	0.00033441	0.0190862	1.87607	1.99902	2.11329	1.96769	1.90575	1.46684	1.33958	1.48676	1.61126	1.70619
CG30392/CG1103	0.000334292	0.0191891	2.21475	1.99571	2.26268	2.06753	2.36292	1.77017	1.73314	1.76052	1.81509	1.79767
CG40160/Nepl17	0.000341272	0.0192578	3.35813	3.60136	3.33273	3.17067	3.19712	2.76865	2.3739	2.84224	2.34408	2.56601
cu/cni	0.000374143	0.0196681	1.08429	1.15922	1.09312	1.0409	1.0896	0.917064	0.875169	0.864282	0.691775	0.854281
CG10375/wds	0.000366344	0.0196723	0.381481	0.382499	0.35128	0.353568	0.350681	0.436155	0.483965	0.491713	0.422285	0.501714
CG8814/cv	0.000372593	0.0196903	2.34119	2.60307	2.45926	2.3955	2.46603	2.78571	3.3501	3.16249	3	3.00908
CG42750/CG14535	0.000382676	0.0197019	1.92768	2.30303	2.1875	2.02524	2.07619	1.37154	1.14917	1.51813	1.72135	1.42891
CG7110/CG11368	0.000370962	0.0197083	0.871958	0.854354	0.975816	0.94697	0.933042	0.771689	0.672799	0.541219	0.540248	0.588283
kra/NimB5	0.000365227	0.0197183	44.1186	42.9149	45.9736	43.8047	46.8656	34.3111	39.805	33.3814	33.746	38.2624
Pfdn4/Fen1	0.000361851	0.0197496	4.94721	4.93589	5.11039	5.53343	5.08696	3.84971	4.02539	3.9089	4.32162	4.52876
CG33460/CG4306	0.000385699	0.0197557	0.872727	1.00897	0.868254	0.813559	0.972222	0.63	0.404332	0.656342	0.409091	0.553846
Pol32/CG11912	0.000381915	0.0197646	0.242693	0.213028	0.203851	0.222113	0.224196	0.166667	0.160206	0.150839	0.135998	0.100933
Pu/Mtr3	0.000364471	0.0197844	2.23171	2.54042	2.26944	2.57618	2.27743	3.25955	2.88741	3.33622	2.85445	3.2081
Inx3/wg	0.000370765	0.0198032	14.1648	13.9122	14.2407	14.756	13.9359	11.5248	13.0143	11.8642	12.517	12.758
CG1789/CG9331	0.000360855	0.0198034	0.0632753	0.0559535	0.0571061	0.0640306	0.0585436	0.0401031	0.0444281	0.0424411	0.0444981	0.0288783
CG14275/CG6472	0.000353137	0.0198153	10.1101	7.70294	8.91557	9.34043	8.24375	4.11592	1.16374	2.21379	6.06923	2.74783
CG12717/RpL37b	0.0003811	0.0198251	6.51299	6.30814	6.86631	5.8	5.92593	2.81176	2.96875	3.66055	3.64286	5.11765
CG34281/CG16704	0.000355306	0.0198257	0.189708	0.201489	0.221624	0.166667	0.150235	0.0535846	0.0572393	0.121584	0.0386052	0.0148026
CG3368/CG7600	0.000359485	0.0198372	0.86534	0.903288	0.915587	0.846193	0.948193	0.759514	0.779828	0.799823	0.750627	0.78909
CG6340/Hrb87F	0.000379621	0.0198516	0.470932	0.477916	0.535388	0.512109	0.535644	0.353349	0.381453	0.37573	0.439878	0.397369
ord/Tsf2	0.000358695	0.0199036	0.0253374	0.0265265	0.0317741	0.0285948	0.0285321	0.0389452	0.0376437	0.0416667	0.0365317	0.0461343
CG11585/Nup154	0.000418532	0.0199062	0.43382	0.466321	0.4761	0.468868	0.519212	0.203085	0.294131	0.270392	0.335484	0.364808
NFAT/Mal-B1	0.000390747	0.0199121	15.2817	12.7439	15.997	12.3174	15.9558	7.9061	7.15022	8.79672	6.68813	10.6693
CG3014/CG5466	0.000417588	0.0199563	1.76866	1.70707	1.85263	1.60476	1.78275	1.35616	1.08889	1.15625	0.675926	0.925065
CG11035/CG12730	0.00039571	0.0199614	0.644281	0.646142	0.668199	0.696026	0.709724	0.56125	0.567398	0.46761	0.553223	0.478603
nmdyn-D6/IKKepsilon	0.000397788	0.0199653	0.152646	0.154409	0.139414	0.143597	0.142857	0.10168	0.107973	0.114439	0.129333	0.0982226
CG43340/gukh	0.000455968	0.0199746	1.99494	2.00832	2.05649	1.86465	1.96389	2.38031	2.36978	2.77939	2.50515	2.33963
CG1552/nompA	0.000458115	0.019981	0.585885	0.522277	0.507353	0.50695	0.518077	0.348269	0.266423	0.297872	0.396976	0.416889
Ctl1/Cpr100A	0.000404136	0.0199827	2.162	1.93642	2.35588	2.06314	2.14418	2.71599	2.89836	2.47305	2.80723	2.9729
Hsp70Ba/CG1273	0.000394157	0.0199839	0.396099	0.837209	0.776119	0.943639	0.833856	0.302451	0.101562	0.0281996	0.128605	0.176471
CG18476/CG32850	0.000402522	0.0200019	0.496274	0.475089	0.49321	0.506005	0.462848	0.540268	0.576449	0.569872	0.617165	0.560606
abs/Ykt6	0.00041656	0.0200029	0.334241	0.340525	0.313668	0.310829	0.318747	0.391232	0.435785	0.438835	0.366521	0.419234
CG9911/CG11839	0.000502796	0.0200077	26.4362	24.9104	26.6179	26.3251	26.0551	21.7121	24.2743	22.568	21.7967	20.4657
CG8008/Cpr97Ea	0.000425064	0.0200261	2.53065	2.63881	2.16748	2.46008	2.03012	4.93114	4.25873	3.52827	3.43621	4.18391
Cda9/Ggt-1	0.000455218	0.0200296	2.26362	2.07768	2.53428	2.35794	2.30564	1.60951	1.68097	1.1678	0.800311	1.2754
Obp83cd/Cyp4c3	0.000401204	0.0200361	0.652952	0.723134	0.794391	0.650436	0.541569	0.196989	0.377201	0.194986	0.402306	0.372695
CG15515/CG1124	0.000415314	0.0200394	2.63454	2.46311	2.85684	2.39423	2.04462	1.31723	1.14926	1.49012	1.26418	0.382368
gfzf/CG42360	0.00046586	0.0200561	4.14254	4.69753	4.10973	3.98248	4.02989	5.81351	5.03195	5.6349	4.96978	5.57143
CG1172/Hayan	0.000502334	0.0200692	1.27642	1.43361	1.31006	1.26891	1.4321	1.14177	1.04653	1.10136	1.03151	0.919118
CG13924/CG13895	0.000452103	0.0200694	0.187891	0.2	0.197652	0.167901	0.182225	0.253264	0.245684	0.311275	0.253509	0.253391
CG7627/GLS	0.000414066	0.0200762	0.494939	0.532853	0.526216	0.525256	0.549231	0.747197	0.786837	0.701073	0.869106	0.982594
AANATL3/CG11425	0.000430284	0.0200826	0.10299	0.194316	0.126657	0.125275	0.0842553	0.310811	0.275707	0.234694	0.22741	0.286115
Fen1/Pfdn4	0.000470503	0.0200829	0.202134	0.202598	0.19568	0.18072	0.196581	0.25976	0.248423	0.255826	0.231395	0.220811
alphaTub84B/Fer1HCH	0.000424318	0.0200857	3.50572	3.49241	3.25359	3.24041	3.48593	3.82946	3.72872	3.79239	3.70258	3.82587
CG11426/AdamTS-B	0.000450462	0.0200858	0.478119	0.483632	0.521525	0.40994	0.441223	0.740327	0.668405	1.01112	0.954202	0.869114
CG7376/Gapdh1	0.000454502	0.0200866	0.00438734	0.0041125	0.00443818	0.00435894	0.00400368	0.00488071	0.00469527	0.00470803	0.00482945	0.00483678
Tom7/mRpS11	0.00041285	0.0201148	1.70204	1.68567	1.68883	1.75782	1.70532	1.93817	2.04139	2.11271	1.84188	1.98561
CG44040/Sym	0.000465278	0.0201177	1.33034	1.0006	1.40142	1.19194	1.35689	0.892216	0.680212	0.839016	0.654036	0.598504
Tsr1/CG18609	0.000410988	0.0201223	5.17847	5.51973	4.98563	5.64857	5.65849	3.42536	4.55043	3.32771	3.8642	2.92947
Mdh2/CG33281	0.00042925	0.0201284	9.66214	9.84505	10.1171	9.47105	10.1926	8.37104	7.8432	7.81644	7.41357	6.08822
CG7737/CG18609	0.000469558	0.0201285	2.41593	2.61161	2.32172	2.61237	2.37014	1.64201	1.78194	1.61196	1.22222	0.825235
RagA-B/Syx4	0.000502054	0.0201386	1.1743	1.08043	1.1689	1.09846	1.09101	1.23381	1.30069	1.28922	1.28753	1.38298
Taf12/CG8620	0.000449908	0.020151	1.99528	1.9037	1.47279	2.0183	2.20149	1.17695	0.91258	1.23121	0.621895	0.672028
ND-18/mtTFB2	0.000409692	0.0201576	12.3318	12.5705	13.1032	12.3784	13.7157	9.86275	11.2723	10.2373	11.1522	10.7185
Hrb87F/CG6340	0.000501118	0.0201821	2.12345	2.09242	1.8678	1.95271	1.86691	2.83006	2.62155	2.66148	2.27336	2.51656
CG7656/mip130	0.000509274	0.020185	1.59649	1.53834	1.55016	1.55103	1.5852	1.75284	1.89469	2.15851	2.02243	2.12743
CG32335/Optix	0.000465093	0.0201972	1.82353	1.90647	1.81955	2.22396	1.83613	3.0625	3.47059	4.25253	2.78545	3.39535
ItgaPS5/Klp67A	0.00051169	0.0202006	0.489691	0.484195	0.484848	0.50625	0.44	0.360825	0.406398	0.392308	0.37156	0.307692
Nup358/Sodh-2	0.000447609	0.0202295	6.54153	6.92712	6.71228	6	6.51335	5.74011	5.54328	5.10955	5.50709	5.51646
Mccc1/CG8520	0.000500347	0.0202326	1.00402	0.994053	0.970105	0.983212	0.992616	1.04541	1.06014	1.11338	1.14129	1.10579
CG11131/Cpr67B	0.000449743	0.0202344	0.913832	0.840548	0.89315	0.825415	1.16487	0.512293	0.513455	0.453692	0.523406	0.650503
Fatp2/CG3823	0.000476493	0.0202519	1.42384	1.1652	1.23242	1.3401	1.326	2.16682	1.72184	2.40887	2.33497	1.85311
spri/Ddr	0.0004466	0.0202757	9.9852	11.7287	10.6996	10.2137	10.8628	14.5772	13.3826	13.6775	16.5201	13.763
CG6607/Incenp	0.000436585	0.0202819	1.65702	1.45919	1.49582	1.47548	1.61141	1.8242	2.11787	1.97259	1.87465	2.18182
CG33054/mtTFB2	0.000515842	0.0202844	0.6614	0.631841	0.659677	0.701014	0.665377	0.507003	0.60951	0.497689	0.525641	0.482815
CG1494/Cyp4ad1	0.000500068	0.0203036	0.0512353	0.0468594	0.0509221	0.0486685	0.0587435	0.158946	0.396059	0.473486	0.374179	0.326617
Sodh-2/Nup358	0.000445773	0.0203305	0.152869	0.14436	0.148981	0.166667	0.153531	0.174213	0.180399	0.195712	0.181584	0.181276
CG7084/CG2224	0.000499752	0.0203735	2.96973	2.80365	3.1057	3.11038	2.93662	2.28271	2.43838	2.49104	2.0119	2.54939
dpr2/Wnt4	0.0004453	0.0204021	0.391225	0.40678	0.496	0.456857	0.451299	0.292225	0.345238	0.317961	0.336023	0.312934
Med/CG14868	0.000482742	0.0204306	3.81699	3.98587	3.66774	3.7484	3.98069	4.39151	4.54511	4.74182	4.3424	4.98935
GstZ2/CG14787	0.000495164	0.0204368	8.95134	8.15596	8.81884	8.38779	8.79878	5.27014	6.80381	6.71451	7.09618	5.26485
Cyt-c-p/MFS12	0.000499487	0.0204462	35.9031	42.9083	41.6998	43.6857	38.7851	27.8654	29.2056	23.5754	21.0991	13.6851
GstE10/ATP6AP2	0.000491548	0.0204566	0.0500019	0.0498392	0.0499626	0.0483764	0.0509247	0.0383371	0.0461809	0.0423668	0.0410675	0.0382539
Syx4/RagA-B	0.000444764	0.0204714	0.851572	0.925557	0.855506	0.910362	0.91658	0.8105	0.768824	0.775663	0.776679	0.723077
CG13365/Slimp	0.000498778	0.0205012	0.975728	0.975983	0.952304	0.996217	0.882904	0.695195	0.707656	0.69697	0.75	0.866889
prg/Uch	0.000494713	0.0205029	0.187879	0.205616	0.187487	0.193663	0.214979	0.152823	0.155878	0.141124	0.144338	0.107012
MFS12/CG4679	0.00049123	0.0205289	0.261741	0.239986	0.258952	0.227761	0.253466	0.322254	0.334099	0.403494	0.396622	0.441392
apt/CG31122	0.000444367	0.0205479	1.84536	1.57323	1.74342	1.77841	1.7357	1.45016	1.2436	1.43498	1.26285	1.13378
Cyp309a1/sut1	0.000488072	0.0205691	0.32591	0.390694	0.339128	0.256389	0.359063	0.528577	0.792425	0.53496	0.675304	0.698574
CG18327/CG10465	0.000491189	0.0206134	0.460522	0.464549	0.528832	0.501205	0.479781	0.416003	0.379449	0.405811	0.418936	0.407425
Myd88/CG5597	0.000529361	0.0206534	0.685375	0.671035	0.675783	0.674255	0.640327	0.950986	0.77664	0.80252	0.825595	0.875901
Dhc98D/CG3819	0.000535638	0.0206562	0.00357543	0.00305785	0.00361293	0.00317544	0.00237104	0.00719997	0.00987848	0.00657668	0.0122699	0.00876586
CG5359/CG11927	0.000527562	0.0206639	0.218519	0.191906	0.180672	0.212389	0.212766	0.163561	0.136761	0.128523	0.155932	0.116242
CG4615/Mgstl	0.000535276	0.0207222	0.52292	0.451967	0.445087	0.488613	0.41653	0.286913	0.37459	0.236771	0.323016	0.288843
Ant2/CG9394	0.000533839	0.020747	0.0679103	0.0642503	0.0660715	0.0694058	0.0552888	0.119061	0.0833048	0.0972587	0.115857	0.101117
gkt/CG1024	0.000545606	0.0208793	0.732348	0.66287	0.677267	0.625382	0.668161	0.776224	0.881376	0.89932	0.823151	0.949735
CG13247/px	0.000543912	0.0208946	0.054328	0.0581975	0.0523183	0.0575057	0.05426	0.0412659	0.0448635	0.046595	0.0355161	0.0451842
Atg18a/RN-tre	0.000551086	0.0209287	1.8168	1.74652	1.61375	1.75047	1.80246	1.55411	1.53158	1.5586	1.54989	1.49965
CG30197/CG8064	0.000553385	0.0209364	1.08638	1.05067	0.901087	0.901343	1.03394	1.46759	1.20544	1.27389	1.45584	1.47707
twe/CG6983	0.000549689	0.0209553	0.053495	0.046195	0.0505449	0.0541989	0.0492857	0.0705984	0.0771513	0.0658462	0.092219	0.0776471
CG9596/CG5916	0.000558605	0.020975	1.88448	1.71829	1.807	1.9545	1.934	1.56364	1.51683	1.51305	1.40473	1.22154
CG11110/Hat1	0.000556929	0.020991	0.360795	0.333333	0.352172	0.344648	0.361789	0.303424	0.300881	0.301151	0.256906	0.301794
MED15/spas	0.000563563	0.0210819	0.895964	0.949975	0.902547	0.88586	0.847541	1.06589	1.19788	1.02574	1.10668	1.04384
CG30431/ZnT41F	0.000570531	0.0212629	0.125335	0.126187	0.128661	0.120129	0.120522	0.149408	0.2222	0.215107	0.223522	0.236638
CG11779/CG5916	0.000583413	0.0216622	5.08664	4.89961	5.36708	5.48403	5.27181	4.75152	4.25561	3.89919	3.87536	3.92586
Gel/Inx2	0.000589503	0.0217268	2.84211	2.6948	2.75003	2.7578	2.52002	3.05601	3.65658	3.34374	3.74717	3.41553
ERR/woc	0.000589008	0.0217889	0.0798256	0.0747286	0.0727999	0.0775779	0.074271	0.0894327	0.103976	0.0949276	0.0883121	0.0895981
regucalcin/CG11590	0.000604514	0.0219559	64.932	75.6959	67.0897	69.6284	62.2923	78.5869	89.7007	98.6268	95.597	99.5411
CG34445/CG7630	0.000603954	0.0220157	0.0563395	0.0510169	0.0577036	0.0544494	0.0591483	0.0415183	0.0433755	0.0484278	0.0456003	0.047608
CG7065/CG11899	0.000600469	0.0220496	0.548066	0.627348	0.636633	0.606424	0.597598	0.682364	0.770097	0.832565	0.855388	0.832624
CG6959/IP3K1	0.000609346	0.0220513	2.7795	2.6822	2.55267	2.63265	2.36397	1.96346	1.76741	2.23495	2.04279	2.12663
SdhA/Sec10	0.00060338	0.0220753	16.1771	17.0514	16.7618	16.6269	18.2261	13.6568	14.4331	13.8926	13.9982	15.5919
CG30419/CG17364	0.000623431	0.0220809	0.731377	0.822917	0.717949	0.86942	0.665721	1.09424	1.05	1.14218	0.908397	1.10561
RIOK2/LeuRS-m	0.000616443	0.0221476	0.359788	0.390219	0.394742	0.398054	0.386932	0.329473	0.331259	0.302764	0.34704	0.293578
CG2906/Irbp18	0.00061886	0.0221547	0.97723	0.978469	0.941548	0.85625	0.971888	0.728665	0.806616	0.737127	0.585757	0.703971
Sema2b/LpR2	0.000621132	0.0221567	0.281242	0.298464	0.279125	0.261656	0.297052	0.225159	0.203165	0.225815	0.184665	0.244254
CG33129/CG1662	0.000623369	0.0221573	4.32944	4.58641	4.03587	4.22957	4.33188	6.18542	5.38991	5.11392	5.96133	6.62268
CG33985/alphaTry	0.000615219	0.0221834	0.0366442	0.0329088	0.0321937	0.0299568	0.0393452	0.0239296	0.0235612	0.0265981	0.0251446	0.0232817
Phf7/Sec6	0.000633655	0.0223638	0.287091	0.27983	0.313205	0.322647	0.310142	0.338186	0.370095	0.378252	0.401693	0.387684
Hexo1/CG11899	0.000658148	0.0224354	1.58243	1.60332	1.61559	1.79291	1.6006	2.38909	2.39811	2.33443	2.39883	1.83033
wg/Inx3	0.000656199	0.0224456	0.0705975	0.0718792	0.0702212	0.0677688	0.0717569	0.0867691	0.0768388	0.0842873	0.0798913	0.0783823
CG6550/yellow-b	0.000651941	0.0224538	0.432076	0.44391	0.470601	0.440731	0.389894	0.352071	0.318486	0.292442	0.34186	0.244832
sna/CG15765	0.000649898	0.0224608	0.0546875	0.0674847	0.0629371	0.0645762	0.0553212	0.0302594	0.0295567	0.0497835	0.0361083	0.0388153
Nepl17/CG40160	0.000655513	0.0224992	0.297785	0.277673	0.300054	0.315391	0.312781	0.361187	0.421249	0.351835	0.426607	0.38971
Tnks/fzr	0.000640489	0.0225254	1.39671	1.37413	1.37532	1.45378	1.24759	1.70817	1.64837	1.78974	1.81349	1.53357
CG8460/PCID2	0.000649866	0.0225377	1.80146	1.92994	2.08319	2.26029	1.75845	2.52835	2.43054	2.53508	2.57355	2.40964
CG15556/CG18609	0.000644144	0.0225744	0.451327	0.414882	0.475401	0.422323	0.416155	0.306473	0.311239	0.304192	0.345679	0.384796
CG11360/aay	0.000649064	0.0225883	0.342984	0.379455	0.350053	0.41931	0.397436	0.53125	0.783552	0.570801	0.749658	0.782756
CG3808/CG3436	0.00066742	0.0225973	0.744464	0.804503	0.78293	0.776316	0.843913	0.581033	0.696886	0.651865	0.549534	0.537698
CG8323/Nep7	0.000666053	0.0226277	1.72749	1.76884	1.89513	1.85883	1.79678	1.23775	1.54883	1.50218	1.33285	1.54722
mRpS16/Pu	0.00064879	0.0226578	0.709775	0.675232	0.644622	0.640496	0.61113	0.469468	0.516841	0.461597	0.558681	0.556452
cerv/Rpb7	0.000676284	0.0227432	0.397753	0.420195	0.40868	0.400175	0.383085	0.308911	0.338141	0.374233	0.32749	0.327586
CG4497/hpRNA:CR18854	0.000675243	0.0227849	0.0354256	0.0397472	0.0328876	0.0382604	0.034202	0.0284123	0.0301117	0.024162	0.0276285	0.0247786
TBC1d7/CG34150	0.000683125	0.0228961	0.882494	0.778104	0.891235	0.866071	0.879795	1.16388	1.05503	1.09582	0.956456	1.09067
CG10063/Pgm1	0.000717983	0.0232078	0.00619927	0.0059603	0.00659006	0.00663145	0.00648257	0.0102517	0.0138524	0.0107521	0.010474	0.00879857
CG3902/Obp99c	0.000713578	0.0232157	2.2786	2.68497	2.58819	2.47659	2.92171	1.9232	1.8282	2.10707	1.56678	1.85613
Bre1/Atg4a	0.000697548	0.0232237	0.863721	0.907014	0.938819	0.879473	0.862861	0.645868	0.780768	0.789056	0.693422	0.727809
Rpb11/CG9410	0.00072105	0.0232318	0.661146	0.677402	0.695353	0.673937	0.613455	0.821849	0.794702	0.795342	0.848632	0.962011
Lint-1/CycK	0.000711791	0.0232332	0.423996	0.402651	0.421546	0.429067	0.41194	0.363746	0.351877	0.291855	0.339552	0.279412
blw/bdg	0.000700213	0.023235	64.8085	66.7715	66.3514	65.5534	62.4732	52.8099	53.5239	46.8827	41.0613	56.2265
Fer1HCH/alphaTub84B	0.000725955	0.0232399	0.285248	0.286335	0.307353	0.308602	0.286867	0.261133	0.268189	0.263686	0.270082	0.261378
NimB5/kra	0.000695751	0.0232413	0.0226662	0.023302	0.0217516	0.0228286	0.0213376	0.0291451	0.0251225	0.0299568	0.0296331	0.0261353
mib2/NaPi-III	0.000716913	0.0232485	0.518622	0.566488	0.516143	0.480529	0.53076	0.644212	0.670123	0.576571	0.687684	0.66828
Scox/blp	0.000724955	0.0232825	1.63946	1.54483	1.55488	1.49385	1.66696	1.9496	1.79697	1.96871	2.06355	2.24275
CG9394/CG34446	0.000709112	0.0232981	12.4508	10.56	11.202	11.9084	12.3935	9.21809	8.75319	9.85761	7.82151	7.3459
CG18135/CG12159	0.000711701	0.0233065	19.4589	19.7235	22.0463	19.0857	17.7906	12.5058	15.3062	13.9623	8.96413	13.4881
Atet/rictor	0.000708955	0.0233698	1.53795	1.57587	1.70381	1.77701	1.72784	1.21562	1.23525	1.48334	1.33252	1.20783
Fitm/Gorab	0.000732575	0.0233769	2.80655	2.83772	2.75623	2.84834	2.95269	3.14938	3.80142	3.98309	3.78367	3.47283
CG1907/CG2846	0.000708119	0.0234195	3.95706	3.91849	4.03978	3.66655	3.99055	3.37465	3.27767	3.49334	2.84606	3.08085
simj/Drak	0.000739816	0.0235327	0.673973	0.704888	0.779949	0.746269	0.766439	0.647591	0.591323	0.582794	0.537673	0.517339
Pis/Sec8	0.00075144	0.0236763	0.987642	0.962309	0.903022	0.887702	0.939669	0.772687	0.824621	0.808493	0.854753	0.820671
CG31076/CG13893	0.000755114	0.0237172	0.254616	0.250606	0.239716	0.254282	0.252208	0.175934	0.181818	0.120586	0.147992	0.21135
Slimp/CG13365	0.00075126	0.0237455	1.02488	1.02461	1.05009	1.0038	1.13263	1.43844	1.41312	1.43478	1.33333	1.15355
CG16959/CG6836	0.000759771	0.0237887	0.971429	0.795503	0.791615	0.918212	0.901639	1.23868	1.19645	1.18434	1.58673	1.40741
cav/bwa	0.000750713	0.0238036	0.195828	0.189873	0.174699	0.198073	0.177125	0.226862	0.234821	0.233662	0.219532	0.266234
Nup43/Rpp30	0.000770384	0.0238963	0.946768	0.981175	0.989796	0.945845	0.844595	1.2513	1.24354	1.46077	1.17217	1.53402
NaPi-III/mib2	0.000767232	0.0239472	1.92819	1.76526	1.93745	2.08104	1.88409	1.55228	1.49226	1.73439	1.45416	1.49638
CG17776/CG7970	0.000769694	0.0239492	0.204602	0.221368	0.222394	0.204673	0.224778	0.161944	0.170444	0.167613	0.191103	0.139612
CG18745/asRNA:CR44192	0.000784335	0.0241788	13.7304	18.3978	17.748	17.0321	19.686	8.95582	11.0461	11.3819	12.5049	7.50485
Rpb5/CG17593	0.000783969	0.0242424	0.371068	0.354063	0.37479	0.350452	0.375269	0.260907	0.328262	0.311364	0.261448	0.267454
Cog1/CG3690	0.000798556	0.0245415	1.67459	1.56563	1.57432	1.64413	1.55683	2.43323	2.1498	1.9882	2.65508	2.8039
lncRNA:CR43685/mats	0.00080871	0.0245513	0.23788	0.237701	0.224004	0.261004	0.239478	0.190625	0.203321	0.149885	0.156733	0.188146
CG5194/CG15201	0.000807976	0.0246039	0.154788	0.118196	0.135333	0.116535	0.174905	0.335586	0.56492	0.45628	0.269639	0.432624
CG12128/CG8067	0.000806383	0.0246304	1.59795	1.66302	1.61157	1.63922	1.77299	1.46283	1.35932	1.22199	1.33356	1.10171
mtTFB2/CG33054	0.000805056	0.0246653	1.51195	1.58268	1.51589	1.42651	1.50291	1.97238	1.64066	2.00929	1.90244	2.07119
TwdlO/CG5808	0.000818826	0.0247831	65.1181	76.1287	78.958	71.7157	77.2105	47.4274	33	48.2945	45.7762	61.2488
CG12974/CG13248	0.000830434	0.024908	18.0266	18.4321	18.6149	17.8856	16.5281	15.4945	15.2134	14.9403	12.4723	13.319
Tspo/Rpt3R	0.0008297	0.024961	11.7885	9.95175	9.46048	10.2364	8.44828	5.64474	6.97027	6.53083	5.62617	7.66667
Gapdh1/CG7376	0.000827403	0.0249671	227.929	243.161	225.317	229.414	249.77	204.888	212.98	212.403	207.063	206.749
Mys45A/MFS12	0.000846112	0.0253023	2.91746	3.01693	3.0502	2.70932	3.48151	2.41509	2.21716	1.63163	1.56535	1.50966
rictor/Atet	0.000850312	0.025352	0.650216	0.63457	0.586922	0.562742	0.578757	0.822629	0.809552	0.674155	0.750457	0.82793
CG10898/CG9452	0.000852952	0.025355	4.15333	3.62281	4.35023	4.24074	3.66216	5.65916	4.59278	5.27101	5.85956	5.61572
CG11839/CG9911	0.000870773	0.0254306	0.037827	0.0401438	0.0375687	0.0379866	0.0383802	0.0460573	0.0411958	0.0443105	0.0458784	0.0488622
CG5916/CG11779	0.000867523	0.0254848	0.196593	0.204098	0.186321	0.182348	0.189688	0.210459	0.234984	0.256464	0.258041	0.254721
Pldn/yellow-d	0.000875676	0.0254993	0.0842391	0.105568	0.101373	0.0831103	0.0929119	0.0602981	0.073123	0.0669371	0.0543417	0.0689229
r-l/RpS7	0.000893639	0.0255019	0.0214367	0.0193042	0.0228474	0.019057	0.0216651	0.0182971	0.0154679	0.0137727	0.014241	0.0138907
mmy/CG11158	0.000870725	0.0255038	7.43391	7.59374	7.26503	6.20577	6.77925	13.3801	9.81062	10.347	9.58212	12.0866
Vha26/lute	0.000863608	0.0255199	18.6731	17.4688	19.877	17.2844	17.601	11.8551	14.78	11.8078	12.966	15.6907
CG17698/Cad74A	0.000861783	0.0255415	0.836687	0.898774	0.876412	0.856181	0.84649	0.53213	0.68148	0.607732	0.577448	0.775583
CCAP-R/CG14855	0.000867493	0.0255591	0.441327	0.380952	0.362637	0.349533	0.46988	0.197802	0.275463	0.263359	0.277409	0.273408
cal1/CG1812	0.00089314	0.0255607	0.750399	0.746849	0.808794	0.697942	0.834254	0.532839	0.649166	0.604929	0.555177	0.640301
CG44008/Ance	0.000898621	0.025571	0.45568	0.45303	0.467838	0.416076	0.458698	0.398767	0.376733	0.350739	0.316225	0.378685
CG17104/Cen	0.000881133	0.0255836	1.8925	1.83225	1.61119	1.86786	1.86658	2.33688	2.28967	2.74205	2.17312	2.33895
Vps15/Pld3	0.00089155	0.0255885	0.581564	0.56367	0.596145	0.570075	0.611111	0.639876	0.660819	0.62144	0.640449	0.668398
Pnn/etaTry	0.000889046	0.0255902	0.35953	0.395613	0.362685	0.343582	0.357341	0.570526	0.479374	0.476618	0.459524	0.602206
IKKepsilon/nmdyn-D6	0.000905131	0.0256103	6.55111	6.47632	7.17287	6.96392	7	9.83478	9.26159	8.73826	7.732	10.181
bou/CG3402	0.000887293	0.0256135	1.76564	1.69727	1.76519	1.61458	1.72204	1.59818	1.27088	1.22059	1.22321	1.3067
CG18609/CG15556	0.000903421	0.0256346	2.21569	2.41033	2.10349	2.36786	2.40295	3.26293	3.21296	3.28739	2.89286	2.59878
Mal-B1/NFAT	0.000885731	0.0256425	0.0654377	0.0784689	0.0625118	0.081186	0.0626733	0.126485	0.139856	0.113679	0.149519	0.0937268
ics/pain	0.000908987	0.0256468	2.75522	2.91692	2.90117	2.93801	2.79209	2.34803	2.71577	2.47837	2.3553	2.33109
CG1124/CG9664	0.000914881	0.0257404	5.17439	5.81732	6.21479	6.14516	7.25852	14.5619	8.42077	11.3906	10.888	12.6118
btv/qin	0.000917584	0.0257439	0.907916	1.08291	0.876068	0.76087	0.970674	0.650575	0.632836	0.661466	0.658537	0.6238
CG4733/GstE7	0.000925976	0.0259066	0.791432	0.596491	0.688028	0.729383	0.670623	0.531831	0.387659	0.369167	0.190852	0.223593
Pld3/Vps15	0.000932515	0.0259442	1.7195	1.77409	1.67744	1.75415	1.63636	1.5628	1.51327	1.60917	1.5614	1.49611
Jafrac2/blp	0.00093837	0.0259624	1.19197	1.21899	1.11581	1.19436	1.22957	1.60474	1.39697	1.58001	1.75563	1.92295
FucTB/CG8768	0.000936571	0.0259846	0.227858	0.237391	0.238403	0.255019	0.21627	0.281088	0.377558	0.308814	0.364038	0.323821
44808/HGTX	0.000931984	0.0260018	5.95152	5.73333	6.68841	5.56589	7.09947	7.37	9.2268	8.30201	9.52339	9.26667
Rac1/Sar1	0.000945963	0.0260283	0.382494	0.380716	0.403902	0.38002	0.355895	0.302833	0.341276	0.337477	0.291453	0.293595
Rpt3R/Tspo	0.000943401	0.0260295	0.0848287	0.100485	0.105703	0.0976909	0.118367	0.177156	0.143466	0.15312	0.177741	0.130435
CG10425/Cyp49a1	0.000972623	0.0260444	1.46336	1.45761	1.49094	1.33318	1.40546	1.02957	0.969203	1.06467	1.28541	1.18997
RNaseZ/RIOK2	0.000952997	0.0260782	1.54864	1.63486	1.57082	1.60889	1.52243	1.80316	1.76685	1.67842	1.74596	1.88043
NT5E-2/26-29-p	0.000969375	0.0260974	0.168207	0.179195	0.150625	0.162274	0.175748	0.124117	0.136901	0.13387	0.0982206	0.126944
CG11722/CG30373	0.000951439	0.0261071	0.824885	0.849507	0.799286	0.850448	0.859983	0.701043	0.794026	0.660791	0.704936	0.688138
CG3502/CG13675	0.000972492	0.0261109	2.6	1.90945	2.79918	2.42857	1.75758	0.738272	1.3238	1.03399	1.11538	1.40476
ast/Fit2	0.000962259	0.026117	0.759382	0.790838	0.800166	0.784781	0.806618	0.647619	0.658301	0.678156	0.742283	0.716981
lncRNA:alphagamma-element:CR32865/Bace	0.000957275	0.0261237	0.0836055	0.075641	0.0528211	0.0792507	0.0711431	0.0426145	0.0273585	0.0460922	0.0181269	0.0121457
CG15127/Ance	0.0010306	0.026126	0.0230141	0.0206195	0.0251104	0.0217524	0.0233652	0.0174547	0.0198455	0.0179189	0.0179137	0.0188537
Karybeta3/Alp12	0.000967961	0.0261297	13.7538	14.5988	16.1849	13.7209	15.2473	12.6076	11.2972	11.0071	9.00659	9.70287
Sgt1/l(2)SH0834	0.000960476	0.0261396	1.75782	1.84542	1.83388	1.83233	1.61199	2.43795	2.18419	1.96274	2.33503	2.32196
CG6574/CG17687	0.00102942	0.0261624	21.24	19.3112	19.8433	15.3958	18.6731	12.7413	11.8897	15.5316	10.6891	11.4941
sstn/dmt	0.00106125	0.0261723	0.41384	0.402836	0.356701	0.437939	0.40688	0.469792	0.511742	0.459459	0.496475	0.484243
CG3735/CngA	0.00102259	0.0261889	1.40576	1.48266	1.46862	1.46467	1.69215	0.962389	1.22275	0.991111	1.08624	1.27313
CG12477/PH4alphaPV	0.000967714	0.0261938	0.138756	0.134844	0.119081	0.0921053	0.136364	0.179087	0.187104	0.168484	0.167824	0.164537
HGTX/44808	0.00102872	0.0262114	0.168024	0.174419	0.149512	0.179666	0.140856	0.135685	0.10838	0.120453	0.105005	0.107914
CG17364/CG30419	0.00102103	0.0262161	1.36728	1.21519	1.39286	1.15019	1.50213	0.913876	0.952381	0.875519	1.10084	0.904476
CG3119/GstE5	0.00102664	0.0262253	0.223594	0.250465	0.321074	0.289846	0.257169	0.14792	0.0845914	0.154879	0.190929	0.157201
CG1105/Blm	0.00106104	0.0262319	7.253	7.39302	6.82867	7.52	6.65306	9.24459	8.44896	8.73221	8.00507	8.14136
CG14377/CG9360	0.00100375	0.0262447	1.64423	1.69786	1.9854	2.87958	3.0836	1.16463	0.192084	0.533095	0.0158815	0.072262
Crtc/CG15599	0.00101263	0.0262706	18.9665	19.6545	22.4343	16.9079	21.1842	13.9759	6.84921	12.2133	9.53165	14.1397
CG1812/mth	0.00106018	0.0262756	1.01622	0.826748	1.01403	0.960474	0.813483	1.24868	1.14623	1.11268	1.28322	1.30788
His4r/Cp1	0.0010209	0.0262804	0.684963	0.621984	0.669838	0.608243	0.67236	0.532017	0.554877	0.505762	0.584783	0.565624
Cyp4c3/CG8562	0.00101888	0.0262959	0.341515	0.423176	0.328853	0.376745	0.331715	1.10561	0.905072	1.33879	0.72087	0.729211
CG6678/Atf-2	0.0010034	0.0263043	0.442368	0.443299	0.474719	0.435185	0.497297	0.357934	0.278243	0.31068	0.389087	0.367347
Galphai/spas	0.00101688	0.0263124	2.2058	2.33581	2.22919	2.21396	2.22705	2.70809	2.50412	2.37962	2.67516	2.55509
CG7201/Twdlbeta	0.00100906	0.0263146	0.757261	0.48167	0.81137	0.727683	0.666667	0.452386	0.382196	0.178714	0.285474	0.3
CG6723/GstE7	0.00105953	0.0263247	0.193912	0.19961	0.161167	0.187319	0.173834	0.121127	0.106494	0.12065	0.0491773	0.0392459
CG6454/etaTry	0.00101214	0.0263262	2.00698	2.12774	2.06432	1.98878	2.15997	2.62807	2.48058	2.50666	2.49583	3.04412
CG3630/CG5789	0.0010521	0.0263368	0.47278	0.375566	0.467323	0.436131	0.418483	0.364317	0.307343	0.313168	0.342012	0.331616
Uhg1/Akr1B	0.00100223	0.0263427	0.0435655	0.0505525	0.0505894	0.0607553	0.0646587	0.0379279	0.0325573	0.0284667	0.0293053	0.0196179
CG16704/Npc2d	0.00107083	0.0263435	0.547386	0.516723	0.387293	0.513274	0.714765	0.86014	0.955488	0.713844	0.914579	0.936826
Amnionless/LKRSDH	0.00104751	0.026354	0.0172199	0.0224871	0.0203386	0.0164327	0.0140352	0.0348906	0.0238959	0.0352586	0.0291238	0.031614
CG10137/Hrb87F	0.00105814	0.0263558	0.0761372	0.073542	0.0699922	0.0621522	0.0676139	0.0552203	0.0562141	0.0593258	0.0589373	0.054767
Cdc45/Rpt6	0.00104299	0.0263732	0.281392	0.314984	0.315087	0.296131	0.30078	0.246813	0.245141	0.265236	0.247511	0.203679
gammaSnap1/CG32053	0.00105093	0.0263737	0.684762	0.721037	0.738056	0.711759	0.706224	0.639752	0.587097	0.550708	0.496928	0.459538
Ravus/Zip48C	0.0010008	0.0263747	0.290676	0.258389	0.312719	0.311111	0.337165	0.360087	0.378123	0.386013	0.388269	0.361621
CG13618/CG30265	0.000998389	0.0263807	1.26932	1.24759	1.32769	0.983471	1.41152	3.49458	5.64356	4.00525	4.95312	2.41975
b/CG6472	0.00105708	0.0263953	0.54185	0.627451	0.701847	0.425532	0.50625	0.126739	0.185714	0.189324	0.407692	0.191304
wun2/GstE7	0.000993707	0.0263967	0.352311	0.409357	0.460476	0.417323	0.324909	0.27662	0.198557	0.249807	0.131356	0.124593
ATPsynC/Idgf6	0.00104739	0.0264174	4.8904	4.77277	4.74526	5.23796	5.24376	3.36153	3.93023	4.39199	3.70217	4.19564
CG15715/Nep7	0.000989669	0.02643	2.15538	2.03386	2.26878	2.18311	2.25515	1.38256	1.61923	1.77311	1.10998	1.72569
grass/RpL35	0.00108004	0.0264399	0.0170338	0.0167796	0.0172155	0.0157493	0.015713	0.011782	0.0138684	0.0128424	0.0143806	0.0145078
Rpb7/cerv	0.000998258	0.0264472	2.51412	2.37984	2.4469	2.49891	2.61039	3.23718	2.95735	2.67213	3.05353	3.05263
CG34251/CG42846	0.000993067	0.02645	0.58653	0.560755	0.55906	0.612657	0.609756	0.394829	0.532129	0.457357	0.451378	0.397265
gas/CG3690	0.00108487	0.0264932	0.62123	0.617114	0.652939	0.617087	0.655205	0.787339	0.862725	1.12836	0.906417	1.05455
CG31267/etaTry	0.00107959	0.0264937	1.26111	1.29006	1.47295	1.39092	1.27701	1.80561	1.58597	1.69867	1.91012	2.09485
CG31122/apt	0.00110119	0.0266959	0.541899	0.635633	0.573585	0.562299	0.576136	0.68958	0.804114	0.696873	0.791862	0.882002
Obp99c/CG3902	0.00110023	0.0267375	0.438866	0.372443	0.386371	0.403781	0.342265	0.519967	0.546987	0.474592	0.638253	0.538757
CG17807/CG1317	0.00109785	0.0267448	0.174788	0.167888	0.172695	0.179786	0.176111	0.138376	0.15689	0.156602	0.129723	0.149104
Fur2/bin3	0.00114729	0.0268364	1.46668	1.53579	1.3498	1.60592	1.58386	1.94895	1.84765	2.07627	1.70873	1.84877
LeuRS-m/RIOK2	0.00115004	0.0268379	2.77941	2.56266	2.5333	2.51222	2.58443	3.03515	3.01878	3.3029	2.88151	3.40625
EMC3/Su(var)3-9	0.00112059	0.0268404	4.11778	4.38083	4.09571	4.18018	4.16987	5.19062	4.78801	5.01453	5.61821	6.05177
AANAT1/CG9360	0.00114296	0.026861	41.2404	30.5455	33.9161	26.3037	34.5096	19.6646	12.2037	18.3345	0.954854	3.21433
CG7497/CG43179	0.00114651	0.0268811	8.92742	6.04535	6.33265	6.20312	7.69048	4.69318	1.49919	3.6371	3.63415	2.4881
Lsd-1/CG8501	0.00111966	0.0268826	9.629	8.72491	9.375	8.88294	9.0625	5.93421	6.96275	4.30868	7.28659	7.0104
mTerf3/CG3690	0.00114142	0.026888	0.525522	0.54496	0.529764	0.5126	0.499522	0.616222	0.806112	0.706465	0.682709	0.844156
Gyc76C/asRNA:CR44192	0.00111823	0.026913	0.929319	0.241935	0.928382	0.769231	0.835366	0.0843373	0.115132	0.0888469	0.147059	0.0752427
CG15529/NimB1	0.00115924	0.0269266	1.2274	1.18182	1.11607	1.06599	0.935556	0.78673	0.86	0.594771	0.835843	0.639665
Cpr11B/CG34026	0.00114046	0.0269289	0.589759	0.584961	0.663886	0.558189	0.541545	0.284729	0.344613	0.50642	0.258996	0.36044
CG43117/CG15497	0.00113007	0.0269382	4.5	3.62404	5.14521	4.02762	2.35714	1.59908	0.831625	1.25315	0.589041	2.07692
Arts/CG14856	0.00117337	0.0269417	6.32466	6.25923	6.45939	5.41348	6.17067	5.20215	4.8428	4.6654	5.16667	5.31905
CG13315/Npc2g	0.00113867	0.0269502	1.55235	1.1264	1.67748	1.53152	1.48306	0.922941	1.04262	0.988906	1.05797	0.807768
st/Mst85C	0.0011173	0.0269556	1.53561	1.52935	1.59615	1.53191	1.64444	1.88494	2.25031	2.06316	1.80662	2.29825
Ugt305A1/bgcn	0.00115854	0.0269733	12.2956	12.4971	11.3266	13.2	13.8788	8.26351	10.9491	8.66667	8.05381	9.98204
Gdap1/CG2064	0.00113709	0.0269769	0.447561	0.482948	0.512475	0.486118	0.446822	0.308032	0.343104	0.324511	0.123985	0.217035
Pex11/Nup50	0.00118575	0.0269779	0.49421	0.544956	0.525009	0.494682	0.511209	0.610106	0.595591	0.614075	0.543694	0.595355
RpIIIC53/Pex11	0.00118037	0.0269784	1.10711	1.08485	1.09457	1.05296	1.04957	0.931125	0.839502	0.763354	0.993215	0.839836
CG9799/MFS12	0.00116965	0.0269803	3.59091	3.56182	3.28691	3.6532	3.32974	2.50566	2.69707	1.74476	2.59545	1.45655
dally/Nna1	0.00117782	0.0269817	6.44286	7.01724	6.55294	6.25599	6.39514	5.94142	4.8018	5.60546	4.80936	4.93527
DIP-epsilon/RpL38	0.0011672	0.026986	0.00983575	0.00970245	0.00969476	0.0111573	0.0101895	0.0128008	0.0161362	0.0158568	0.0124099	0.0135982
CG1440/CG5149	0.0011348	0.0269866	2.81975	2.58704	2.62277	2.55688	2.86367	3.83299	3.09756	3.35455	3.7166	4.1014
RhoGEF4/elgi	0.00111607	0.0269911	0.389493	0.403935	0.394527	0.394385	0.403774	0.353728	0.2577	0.265283	0.337852	0.28855
yellow-d/Pldn	0.00121068	0.0269918	11.871	9.47253	9.86454	12.0322	10.7629	16.5843	13.6756	14.9394	18.4021	14.509
CG12730/CG11035	0.00112963	0.0269922	1.55212	1.54765	1.49656	1.43673	1.409	1.78174	1.76243	2.13853	1.80759	2.08942
Shal/TrpA1	0.00117312	0.026998	7.52484	8	7.9901	8.19629	6.94066	6.40376	4.84516	5.16139	4.79891	6.53789
nop5/CG4377	0.00120921	0.0270193	14.6294	11.6927	12.6804	12.1773	13.2451	9.45673	10.8757	8.51116	9.02686	7.12032
pain/ics	0.00116601	0.0270212	0.362948	0.342828	0.344689	0.340367	0.358155	0.425889	0.36822	0.40349	0.424574	0.428983
Ggamma1/vas	0.00120409	0.0270256	59.276	55.5205	59.2128	55.2056	65.6697	51.3878	31.2087	40.0509	40.0565	41.2139
Snx3/trsn	0.00118537	0.0270307	4.50176	4.35422	4.69312	4.58387	4.83238	3.70504	3.76398	3.36229	3.84229	4.2544
Zif/Cdc42	0.00120753	0.0270421	0.119662	0.138903	0.120963	0.124934	0.129223	0.153185	0.143225	0.142627	0.160105	0.151134
GstE6/CG9246	0.00120238	0.0270481	2.05752	2.23727	1.95665	2.06006	1.78401	3.97865	3.42016	3.27637	2.89542	4.79268
CG32073/CG4363	0.00120196	0.0270996	0.386749	0.507998	0.421362	0.501217	0.608108	0.270106	0.202979	0.316718	0.0989673	0.235119
JhI-21/CG10660	0.00122029	0.0271454	1.59059	1.59842	1.71286	1.67376	1.75383	1.5109	1.44795	1.37563	1.40809	1.24065
asRNA:CR46005/CG6472	0.00123676	0.0271489	0.671806	0.527451	0.452507	0.62766	0.675	0.400309	0.217949	0.169586	0.338462	0.33913
SdhB/Kat60	0.00120163	0.0271537	4.73394	4.18015	4.49726	4.66155	4.09001	3.77233	3.91436	3.24431	3.45796	3.3415
CG1142/Tsp74F	0.00123157	0.0271544	0.901869	0.788952	0.862657	0.875551	0.776292	0.529641	0.595934	0.542357	0.75013	0.642075
sprt/CCAP-R	0.00122628	0.0271576	6.02312	8.49306	5.05051	7.29947	6.12821	11.9537	12.2269	12.6739	8.56886	10.7055
Nup50/Pex11	0.00122443	0.027177	2.02343	1.83501	1.90473	2.0215	1.95615	1.63906	1.679	1.62847	1.83927	1.67967
CG8993/CG9596	0.00123546	0.0271801	2.25575	2.20969	2.30733	2.19564	2.03297	2.53359	2.56735	2.34444	2.62774	2.6315
dgt5/Rpn2	0.00120074	0.027195	0.0128566	0.0122843	0.0126725	0.0139661	0.0122723	0.0100647	0.00887665	0.00974359	0.0106941	0.0114887
CG9498/CG33331	0.00123095	0.0272008	15.0836	15.6233	13.0309	13.316	13.9803	16.3852	19.8284	18.3608	21.3921	21.4176
ND-B14.5A/etaTry	0.00126245	0.0272339	2.21741	2.60181	2.47728	2.40117	2.42452	2.81825	3.06625	2.81356	2.68333	2.88162
Arpc4/CG15514	0.00120015	0.0272435	2.23508	2.02151	2.22411	2.12829	2.20785	1.85802	1.87955	2.0365	1.80748	1.79951
CG9667/Nmd3	0.00124387	0.027245	0.186446	0.212969	0.207903	0.205747	0.210211	0.25247	0.223163	0.239515	0.231935	0.245878
bin3/Fur2	0.00126241	0.027292	0.681812	0.651129	0.74085	0.622695	0.63137	0.513096	0.541228	0.481633	0.585229	0.540902
SiaT/CG1552	0.00125744	0.0273029	0.415909	0.483412	0.410628	0.495671	0.344828	0.695906	0.623288	0.766667	0.80248	0.553832
cyr/CG5255	0.00127114	0.0273035	1.21143	1.37119	1.07177	1.04926	1.12121	0.637626	0.920918	0.735537	0.887097	0.708333
ida/CG33635	0.00125505	0.0273103	0.759152	0.878315	0.902158	0.731978	0.858407	1.12219	1.22326	1.13937	1	0.992883
ZnT35C/CG6686	0.00126053	0.0273106	0.187571	0.183687	0.193275	0.184687	0.178471	0.156873	0.145902	0.137715	0.165126	0.168817
CG15514/Arpc4	0.00125278	0.0273205	0.447412	0.494679	0.449619	0.46986	0.45293	0.538208	0.532042	0.491038	0.553255	0.555706
Sox100B/CG31126	0.00126948	0.0273267	0.0843373	0.114329	0.0356394	0.0798246	0.0892449	0.184874	0.16323	0.130667	0.168137	0.216515
CG11368/CG7110	0.00125078	0.0273366	1.14684	1.17047	1.02478	1.056	1.07176	1.29586	1.48633	1.84768	1.851	1.69986
ITP/CG2278	0.00129251	0.0273508	5.35165	6.00433	6.28862	6.08489	5.76702	4.768	5.20792	4.39233	5.12139	4.52262
CG30373/CG11722	0.00128246	0.0273701	1.21229	1.17715	1.25112	1.17585	1.16281	1.42645	1.25941	1.51334	1.41857	1.4532
CG5149/CG7656	0.00128571	0.027381	0.717831	0.69914	0.729314	0.663606	0.712812	0.582253	0.598194	0.566864	0.416612	0.519231
Vps60/CG12730	0.00129153	0.0273881	3.9234	3.78956	3.6705	3.59205	3.93179	3.385	2.91034	2.89711	2.91004	3.42445
CG8519/CG31974	0.00129014	0.0274168	0.0949029	0.105769	0.095139	0.0976717	0.105413	0.0735655	0.0773324	0.0824507	0.0566189	0.0514477
Calx/Rrp6	0.00128222	0.0274237	2.11361	2.26278	1.71586	1.99492	2.31227	3.00925	2.42915	2.93716	2.86145	2.738
Adf1/Pgant3	0.00128188	0.0274751	0.832111	0.86902	0.892901	0.97424	0.984547	0.545879	0.615448	0.649954	0.78282	0.724175
CG3402/bou	0.00132651	0.0274879	0.566366	0.589183	0.566511	0.619358	0.580705	0.625712	0.786855	0.819277	0.817518	0.765286
TTLL12/Sec5	0.00132489	0.0275115	1.357	1.3989	1.42729	1.38819	1.40887	1.32379	1.25424	1.26492	1.14606	1.24486
Npc2g/CG13315	0.00130289	0.0275123	0.644184	0.887786	0.596134	0.652946	0.674283	1.08349	0.959125	1.01122	0.945211	1.23798
mRpL24/CG9667	0.00131491	0.0275333	3.97952	3.7212	3.63246	3.78177	3.94176	3.36204	3.35547	3.12618	2.7509	3.28235
CG34301/lncRNA:CR44993	0.00134859	0.0275455	14.0249	14.4246	14.1904	12.859	15.4779	10.5346	10.2145	10.3065	9.60125	5.50676
fra/CG30340	0.00131318	0.0275547	23.3387	22.83	21.1197	24.5949	22.0179	15.9364	20.9244	18.0068	16.8977	17.1391
CG18268/CG11619	0.00132469	0.0275647	0.281925	0.318542	0.322157	0.343988	0.321577	0.235532	0.274448	0.176829	0.173469	0.212687
mAcon1/bdg	0.00134718	0.0275729	27.467	28.43	26.9848	28.273	26.9535	21.9792	22.65	18.656	19.4362	25.418
BthD/Aduk	0.00132282	0.0275831	0.363339	0.371345	0.371094	0.411862	0.372881	0.323404	0.309166	0.284197	0.321053	0.245598
CG11986/CG4854	0.00134542	0.0275935	2.7415	2.53774	2.5678	2.54825	2.62222	3.84	3.08225	3.20442	3.23019	3.11806
CG4592/ZnT49B	0.00132063	0.0275951	0.807608	0.732391	0.806519	0.779401	0.830108	0.651029	0.601975	0.700806	0.567699	0.693368
Snmp2/CG30265	0.0013131	0.027611	2.41452	3.68087	2.11245	2.65702	3.54321	9.0722	8.37199	4.14611	7.65625	9.61728
Rcp/Ssadh	0.00134104	0.0276171	0.0757576	0.0767123	0.0729381	0.0758929	0.0788564	0.0615921	0.0526528	0.0627285	0.068176	0.0495351
CG33203/Wnt4	0.00134439	0.0276291	0.828154	0.978814	0.928	0.885208	0.878571	0.595174	0.75	0.526699	0.567865	0.757098
CG8320/MED10	0.00131255	0.0276578	1.85435	2.04719	2.08797	1.98182	1.98456	1.56793	1.86064	1.67647	1.62882	1.70185
pio/Sec8	0.00134081	0.0276695	2.40277	2.23379	2.30446	2.19801	2.33354	1.96069	1.74486	2.09362	1.63434	1.90769
Ufl1/CG3690	0.00133865	0.027682	2.44316	2.70957	2.53912	2.48863	2.65138	3.43225	3.8477	3.55215	3.42424	4.76753
sinu/trbl	0.00136292	0.0277247	0.524932	0.539065	0.603144	0.537037	0.606826	0.461111	0.382087	0.493195	0.399842	0.432984
CG7839/MFS12	0.00136063	0.0277346	3.38038	4.14857	3.81791	3.43098	4.3698	2.86038	2.95874	2.07786	2.01836	1.72264
Hsp70Ab/CG1273	0.00136631	0.0277371	1.16054	1.09302	1	1.43586	1.70533	0.754506	0.361979	0.0173536	0.354638	0.598039
stck/SCAR	0.00137742	0.027906	2.57225	2.52351	2.3778	2.47697	2.76732	1.69103	2.0979	2.15603	2.1358	2.06458
CG13043/CG14817	0.00138414	0.0279854	0.896226	0.892672	1.03924	0.981569	1.00524	0.696137	0.625858	0.762612	0.454734	0.366954
sesB/bdg	0.00140349	0.0283193	118.286	127.818	125.798	118.113	123.033	76.6159	105.966	89.0536	83.5272	106.668
CG5162/CG34434	0.0014093	0.0283791	4.79866	8.33333	11	8	8.49593	1.92593	1.8287	4.71451	1.48684	3.16667
CG8929/Bap111	0.00141715	0.0284799	1.04267	1.34757	1.14325	1.26872	1.18272	1.36411	1.59051	1.75527	1.62433	1.60398
Sar1/Rac1	0.00142046	0.028489	2.61442	2.62663	2.47585	2.63144	2.80982	3.30215	2.93018	2.96316	3.43109	3.40605
DMAP1/CG8620	0.00142685	0.02856	1.80189	2.37037	1.66667	2.04046	2.16791	1.58436	1.02132	1.0289	0.774502	0.547273
CG17027/GlyRS	0.0014492	0.0288915	0.272336	0.28762	0.250983	0.233641	0.25861	0.35131	0.325759	0.33494	0.358257	0.432799
CG33635/ida	0.00144902	0.0289456	1.31726	1.13854	1.10845	1.36616	1.16495	0.891117	0.81749	0.877676	1	1.00717
shop/Rpt6	0.00147472	0.028995	0.845991	0.81916	0.84655	0.822528	0.918678	0.641059	0.711031	0.695136	0.46939	0.518896
CG10222/CG3408	0.00146383	0.0290093	0.532562	0.500752	0.50727	0.470948	0.521277	0.373868	0.418474	0.473118	0.398787	0.383838
CG18095/Ns2	0.00146965	0.0290097	0.0736434	0.0695683	0.0685801	0.0768684	0.0782449	0.0843814	0.0857457	0.0796982	0.0839076	0.086471
Kat60/SdhB	0.00145823	0.0290136	0.21124	0.239226	0.222358	0.214521	0.244498	0.265088	0.25547	0.308232	0.289188	0.299267
Pur-alpha/CG3679	0.00147862	0.0290147	34.9716	37.1805	34.6557	33.6296	37.4945	30.3396	32.8242	26.2818	28.8039	28.4932
CG11345/GstD5	0.00146166	0.0290239	2.47514	1.67914	1.35326	1.61279	1.58844	0.857143	0.39123	0.938788	0.0382839	0.042805
CG11601/Cpr100A	0.00147367	0.0290317	0.638677	0.705925	0.727451	0.676195	0.628837	0.765321	0.867991	0.95632	1.02464	1.02571
lncRNA:CR42651/Haspin	0.00146956	0.0290652	0.188434	0.179217	0.166045	0.180352	0.181446	0.313377	0.212603	0.246137	0.257299	0.260215
Fit2/ast	0.00148415	0.029066	1.31686	1.26448	1.24974	1.27424	1.23974	1.54412	1.51906	1.47459	1.3472	1.39474
CG3436/CG3808	0.00150059	0.0292162	1.34325	1.243	1.27725	1.28814	1.18496	1.72107	1.43495	1.53406	1.81973	1.85978
Cyp6a9/path	0.00149793	0.0292214	0.182315	0.213413	0.197254	0.19571	0.20311	0.100895	0.136355	0.147967	0.167014	0.151433
Rbpn-5/CG14232	0.00149592	0.0292392	1.17847	1.09776	1.08879	1.1006	1.07625	0.965962	0.915348	0.977904	0.953665	1.05162
CG5033/Oatp33Ea	0.00151972	0.0292465	0.799933	0.898287	0.877833	1.07116	1.00415	0.638807	0.783955	0.535488	0.578811	0.606573
CG6023/Ance-5	0.00151754	0.0292609	0.0926829	0.102808	0.0998537	0.0988111	0.0957702	0.0750708	0.0583992	0.0755616	0.054062	0.0314822
CG6758/FucTB	0.00150973	0.02928	0.883392	0.94051	0.935961	0.921283	0.954128	0.824885	0.618692	0.802875	0.688259	0.616858
CG3323/CG10395	0.0015069	0.0292819	0.240418	0.21492	0.252747	0.235185	0.244444	0.505747	0.313675	0.42743	0.366738	0.52027
CG43672/Sodh-2	0.00151642	0.0292959	0.0809372	0.0668084	0.0952515	0.0835267	0.0749354	0.0474576	0.0406346	0.0556014	0.064042	0.0425944
Vps53/Usp20-33	0.00151402	0.0293063	0.91411	0.844948	0.901688	0.831475	0.845697	0.798808	0.720058	0.692061	0.740326	0.633862
CG13255/lncRNA:CR42651	0.00154388	0.0293161	3.06552	3.40616	3.33146	3.28455	3.06767	1.5403	2.68041	2.59091	1.70922	1.7438
TfIIEalpha/hay	0.00152814	0.029352	1.37392	1.40835	1.2936	1.40531	1.4216	1.28526	1.22572	1.11838	1.06844	1.14181
CG14232/Rbpn-5	0.00154294	0.029354	0.84856	0.910949	0.918447	0.908599	0.929152	1.03524	1.09248	1.02259	1.04859	0.950916
CG32473/Apl	0.00153735	0.0293595	30.5926	31.0728	30.2609	28.7109	28.4581	36.7558	35.4981	37.8883	39.7948	46.5584
CG4328/Akh	0.00153459	0.029363	0.585	0.534091	0.624	0.502242	0.481529	0.220339	0.317073	0.267081	0.323758	0.462002
miple2/Faa	0.00154219	0.0293959	0.260809	0.297151	0.276184	0.30285	0.297863	0.574257	0.539106	0.399037	0.594964	0.385781
CG18744/Jra	0.00153422	0.0294124	0.335809	0.295739	0.371195	0.267857	0.303396	0.216245	0.245971	0.212234	0.223013	0.234135
CG5013/FucTB	0.00155312	0.0294357	1.72792	1.75637	1.57882	1.85423	1.77982	1.4977	1.0486	1.37988	1.36032	1.36015
fal/mab-21	0.00156354	0.029577	0.643378	0.589367	0.623841	0.541796	0.569697	0.759899	0.701113	0.918085	0.790864	0.927303
CG3831/Nipsnap	0.00156944	0.0296324	0.0355416	0.0363812	0.0317389	0.0357265	0.0342506	0.0409211	0.0439038	0.0428781	0.0513855	0.042075
obst-A/CG34038	0.00159024	0.0296884	27.1635	22.7511	29.2495	24.6035	34.8413	20.1195	14.4114	11.4863	15.9076	17.2754
Inx2/CG8668	0.0015757	0.0296945	2.88889	2.86199	2.95863	2.77759	3.02156	2.67908	2.39322	2.44423	2.70956	2.43119
MED10/CG8320	0.00158285	0.0297171	0.539274	0.488474	0.478935	0.504587	0.503891	0.637783	0.537451	0.596491	0.613941	0.587597
Cpr31A/Tsp74F	0.00158911	0.0297229	3.84463	3.66856	3.66065	3.40323	3.69786	1.81591	2.26518	2.70987	3.18545	2.66399
tst/Cul1	0.00158764	0.0297512	0.253177	0.2243	0.243329	0.232524	0.222456	0.185543	0.170337	0.198004	0.1923	0.135954
Oatp33Ea/CG5033	0.00158218	0.0297604	1.25011	1.11323	1.13917	0.933563	0.995863	1.56542	1.27558	1.86745	1.72768	1.64861
CG33306/mei-W68	0.00160239	0.0298595	65.0721	69.6351	57.4751	74.3016	70.6857	38.0076	56.4186	38.1694	25.9107	44.4474
Tsp42Eq/KLHL18	0.00162201	0.0298905	3.44495	3.36381	3.49753	3.29032	3.74756	2.73277	2.50497	2.89765	2.56401	3.20026
mRpL17/Aldh-III	0.00162598	0.0299085	0.160484	0.161415	0.151667	0.147618	0.143259	0.124528	0.118369	0.118644	0.10521	0.0752925
CG32095/CG15536	0.00161474	0.029922	1.1407	1.08599	1.12185	1.02404	1.15464	0.579487	0.801829	0.689231	0.90239	0.929245
Ubc4/sds22	0.00162111	0.0299291	1.89773	1.99924	1.96634	1.90145	1.91587	1.8203	1.73156	1.67283	1.78276	1.57952
CG10384/sna	0.00163122	0.0299496	2.39286	2.66667	2.48148	3.50481	3.26393	4.47619	5.58333	4.08696	5.91667	4.27168
Trax/CG11596	0.00161996	0.0299633	0.524525	0.501641	0.48919	0.487701	0.518607	0.552405	0.557868	0.551233	0.528051	0.571325
REG/Urod	0.00161443	0.0299719	2.20096	2.22172	2.43805	2.11011	2.30116	1.8585	1.83827	1.91499	1.44491	1.44178
CG15126/Ance	0.00161237	0.0299895	0.0314856	0.0268442	0.0288654	0.0320762	0.029269	0.0207981	0.0208429	0.0271865	0.0212465	0.0226817
CG14894/CG2846	0.00164048	0.0300094	0.796805	0.825827	0.839195	0.812931	0.758664	0.688257	0.710635	0.760428	0.733291	0.696824
CG43678/hpRNA:CR46342	0.00163823	0.0300232	0.892473	0.921717	0.821317	0.920168	0.979167	0.636364	0.777215	0.803526	0.656805	0.666667
Ctr1A/SdhD	0.00165102	0.0301469	0.288458	0.318969	0.323803	0.323519	0.324289	0.380375	0.355496	0.361745	0.358766	0.410884
CG13318/Oseg1	0.00166287	0.030308	0.598985	0.454787	0.511754	0.593368	0.551913	0.674009	0.716102	0.777538	0.671548	0.665835
Hat1/CG11110	0.00169159	0.0304425	2.77165	3	2.83952	2.90152	2.76404	3.29572	3.32357	3.3206	3.89247	3.31351
eIF2Bbeta/cni	0.00167379	0.0304514	0.947368	0.87946	0.98126	0.953302	0.997235	0.881792	0.803429	0.806242	0.855834	0.790307
CG34132/Fatp1	0.00169819	0.0304516	0.46141	0.511841	0.553421	0.524649	0.486837	0.314552	0.412765	0.426957	0.390586	0.305691
amd/CG3097	0.00168025	0.0304579	0.710579	0.782429	0.540365	0.613983	0.730088	1.13973	1.19355	1.00689	1.18709	1.67662
CG17187/Pym	0.00169557	0.0304592	0.533769	0.475344	0.531934	0.488539	0.476364	0.568831	0.682091	0.73625	0.749389	0.838095
CG15650/CG15249	0.00168679	0.0304659	0.152174	0.176938	0.12938	0.160202	0.130769	0.192275	0.182749	0.204828	0.204545	0.219895
CG13907/CG5612	0.00167817	0.0304755	3.01617	3.37562	3.62351	3.62789	3.30338	2.3201	2.96925	2.30467	1.64294	2.08189
CG2846/CG14894	0.00170277	0.0304791	1.25501	1.21091	1.19162	1.23012	1.31811	1.45295	1.40719	1.31505	1.36371	1.43508
CG2278/ITP	0.0017063	0.0304876	0.186858	0.166547	0.159017	0.164342	0.1734	0.209732	0.192015	0.22767	0.19526	0.221111
CG14535/CG42750	0.0016913	0.0304923	0.518758	0.434211	0.457143	0.493768	0.481651	0.729107	0.870192	0.658703	0.580938	0.699836
Cpr11A/Cpsf6	0.00168611	0.0305088	3.89812	3.41187	3.67334	3.96947	4.09548	2.92602	2.57461	3.29118	2.97405	3.22469
mRpL27/CG10075	0.00171986	0.0306202	3.46726	3.36239	3.34957	3.40172	3.46863	3.06161	2.72653	2.91652	2.22628	2.33545
CG40228/Rpt5	0.00171834	0.0306478	0.259585	0.264533	0.284761	0.270634	0.258195	0.219813	0.231192	0.222348	0.250176	0.20236
CG2224/CG7084	0.0017384	0.0307312	0.336731	0.356678	0.321989	0.321505	0.340528	0.438076	0.410109	0.401438	0.497043	0.39225
Ublcp1/FucTB	0.00174166	0.0307344	4.37456	5.02833	4.66995	4.94169	4.54128	3.99078	3.55327	3.55647	4.25506	3.98084
dwg/Rpt4	0.00174521	0.0307427	0.138376	0.149224	0.13207	0.143044	0.14207	0.109502	0.125613	0.0949819	0.123054	0.107914
CG12204/Rcd6	0.00173639	0.0307502	0.373881	0.361357	0.422149	0.351563	0.337362	0.274396	0.253045	0.241814	0.328535	0.233866
CG34446/CG9394	0.00173505	0.0307809	0.0803161	0.0946967	0.0892694	0.0839745	0.0806876	0.108482	0.114244	0.101445	0.127853	0.13613
frj/Dhfr	0.00176305	0.0307856	3.30743	3.14815	3.51393	3.28317	3.19207	3.49227	4.0019	4.2599	4.37625	4.31013
Cyp6a17/MESR3	0.00176631	0.0307887	2.39483	2.31052	2.48133	2.21896	2.66862	1.59792	1.96415	1.90127	1.23009	1.83168
CG6638/CG7970	0.0017694	0.0307888	0.557892	0.530598	0.578122	0.553901	0.611082	0.469977	0.420069	0.473499	0.520794	0.467162
LIMK1/CG2225	0.00177908	0.0307963	1.07542	1.22068	1.0681	1.19056	1.13978	1.39221	1.24165	1.33886	1.29479	1.32754
CG30340/fra	0.00173352	0.0308085	0.0428473	0.043802	0.0473491	0.0406588	0.0454177	0.0627496	0.0477912	0.0555344	0.0591796	0.058346
FeCH/CG4553	0.00177417	0.030818	5.64859	5.97617	6.06195	5.71747	5.52268	8.44251	7.1749	7.05861	8.73262	9.91887
beg/Usp14	0.00175261	0.0308189	0.208014	0.212237	0.203624	0.21844	0.230526	0.173382	0.198201	0.166853	0.176282	0.150464
spz3/RpS27A	0.0017624	0.0308281	0.0095111	0.0113542	0.00912916	0.0112895	0.00979344	0.012431	0.0126685	0.012119	0.0123284	0.0134659
Stt3A/dod	0.00177896	0.0308477	5.31171	5.18816	5.34975	5.17688	5.208	5.10738	4.36305	4.14286	4.29742	4.1668
Orct2/Khc	0.00175797	0.0308587	0.106047	0.100407	0.101043	0.0966028	0.0941919	0.0828378	0.0641189	0.071682	0.090158	0.0669184
CG11596/Trax	0.00176225	0.0308796	1.90649	1.99346	2.04419	2.05044	1.92824	1.81026	1.79254	1.81411	1.89376	1.75032
neb/Pglym78	0.00179113	0.0309512	0.0153342	0.0147805	0.0157267	0.0169323	0.016542	0.0124753	0.0136794	0.0144134	0.0123685	0.0114807
wry/CG42260	0.00181397	0.0311841	2.13742	2.3822	1.92174	2.23659	1.89577	2.46911	2.50131	2.67925	2.6069	2.73433
LpR2/Sema2b	0.00181017	0.0312263	3.55565	3.35049	3.58262	3.82181	3.36642	4.44131	4.9221	4.4284	5.4152	4.0941
CG6567/CG7970	0.0018137	0.0312332	0.305047	0.312393	0.285243	0.309059	0.309723	0.291396	0.253302	0.265101	0.25878	0.249759
trbl/RhoBTB	0.00182171	0.0312633	1.07956	1.19955	0.957767	1.11733	1.07377	1.45833	1.355	1.39749	1.24405	1.26082
CG16775/CG33926	0.00182561	0.0312765	1.79101	2.40296	2.13183	1.48504	2.91463	1.03695	0.404272	1.25746	0.382934	0.0843195
CG7546/SdhB	0.00186238	0.0314745	0.22536	0.244949	0.244509	0.266284	0.265075	0.297676	0.276186	0.289378	0.293974	0.316047
beat-IIIb/mim	0.0018468	0.0314775	0.232093	0.1989	0.164986	0.200561	0.197043	0.123883	0.138554	0.11398	0.168396	0.121475
Mal-A7/CG14431	0.00190077	0.0314841	0.203822	0.465649	0.381188	0.512626	0.189949	0.576	1.35583	1.50725	1.22945	1.03598
CG5050/Jon99Ci	0.00189912	0.031509	0.00552271	0.00592225	0.00909457	0.0110065	0.00761683	0.0103265	0.018815	0.0190198	0.0175793	0.0163934
CG6163/spartin	0.00186228	0.0315261	0.330454	0.360465	0.337408	0.397452	0.333333	0.312629	0.211735	0.26699	0.210478	0.221831
bdg/Tm2	0.00184663	0.0315285	0.0194291	0.018499	0.018606	0.0169711	0.0182986	0.0229434	0.022643	0.0251802	0.0227537	0.0197966
CG30289/CG43315	0.00188546	0.0315443	0.790576	0.493478	0.777061	0.47929	1.09677	0.073701	0.196219	0.16595	0.0338983	0.328125
128up/Aldh-III	0.00185725	0.0315479	0.375052	0.389788	0.389533	0.406635	0.418356	0.336701	0.322257	0.263244	0.267124	0.19598
Lrp4/piwi	0.00187338	0.0315537	8.64286	7.86096	7.56923	6.90878	8.42045	6.86256	5.01521	6.03774	5.26911	6.00259
CG6145/CG8319	0.00189906	0.0315605	8.45833	8.69311	8.61242	8.93567	9.24432	12.3201	11.9292	12.7855	14.7139	18.0625
Hsp70Bb/CG1986	0.00185497	0.0315629	8.94634	10.3077	9.875	9.7495	8.57778	8.33242	0.829493	0.522989	1.11195	2.66667
DIP-beta/CG15270	0.00188353	0.0315649	0.466817	0.41	0.454768	0.480741	0.501444	0.552163	0.536458	0.542334	0.530648	0.599745
CG15731/CG43667	0.00210516	0.0315711	8.91995	21.9046	21.4118	14.1175	19	6.21856	7.04248	2.8826	6.70722	0.323529
LysD/mtsh	0.00210218	0.0315738	1013.42	684.717	681.274	851.314	911.214	510.424	393.326	516.471	406.333	104.016
Jon25Biii/CG15073	0.00186212	0.0315771	257.777	247.195	244.231	212.75	273.395	301.068	436.476	364.634	327.855	382.374
CG8311/CG30467	0.00184646	0.0315795	4.83366	5.01088	5.01942	5.21429	5.08602	3.91014	4.66362	4.57353	4.22263	3.91877
Hsp68/CG1632	0.00191042	0.0315916	4.9616	6.33141	7.75062	6.14995	6.13896	3.14582	5.05729	2.62461	1.6429	2.18639
Raf/Aasdh	0.00189512	0.0316001	2.38558	2.3896	2.61161	2.41402	2.52273	2.03593	2.20419	2.28068	1.93796	1.89777
spg/CG42788	0.00210091	0.0316022	0.810062	0.83092	0.895177	0.760579	0.728537	0.622636	0.650612	0.595342	0.700311	0.68308
CG12493/LManV	0.00187323	0.0316045	0.00455143	0.00498429	0.00494645	0.00529483	0.00525797	0.012458	0.0085135	0.00722766	0.00837321	0.00885702
eIF4E3/CG7631	0.00191759	0.0316054	0.0503581	0.0576261	0.0608273	0.0723589	0.0612613	0.161629	0.114873	0.089096	0.1167	0.166667
rnh1/Npl4	0.0018987	0.031607	0.355954	0.327215	0.340693	0.359813	0.375387	0.267538	0.318067	0.286998	0.23687	0.225975
CG10311/CG18095	0.0018832	0.0316124	5.55921	5.56599	5.67403	5.70055	6.18155	4.43089	4.05235	4.99481	4.77939	5.16974
CG11384/CG6403	0.00189313	0.0316197	0.115981	0.0983419	0.0864114	0.0834736	0.0987756	0.161339	0.120702	0.142432	0.138843	0.177753
Orc4/Rev7	0.00188075	0.0316244	2.97902	3.03493	2.63889	2.77287	2.93651	2.48113	1.96743	1.9321	1.24293	1.36095
Klp67A/ItgaPS5	0.00195362	0.0316252	2.04211	2.06528	2.0625	1.97531	2.27273	2.77143	2.46064	2.54902	2.69136	3.25
CG8891/CG8067	0.0021001	0.0316377	1.48099	1.40376	1.46074	1.52207	1.53161	1.38104	1.31843	1.36667	1.37236	1.27302
Mgstl/CG4615	0.00191653	0.0316402	1.91234	2.21255	2.24675	2.04661	2.40079	3.48538	2.66958	4.22348	3.09583	3.46209
Bap111/CG8929	0.00192619	0.0316427	0.959079	0.742077	0.874702	0.788194	0.845507	0.733077	0.628729	0.569714	0.615639	0.623449
CG4045/CG9331	0.00197741	0.0316513	0.0728656	0.0665948	0.066783	0.0644288	0.0635801	0.0488174	0.051241	0.0516574	0.0563807	0.0344042
Dbp45A/Jasper	0.00196175	0.0316542	0.765451	0.826349	0.850655	0.819168	0.772321	0.656111	0.768479	0.655776	0.662106	0.626093
mRF1/CG11670	0.00209809	0.0316552	1.50784	1.57479	1.60505	1.66602	1.59122	1.33333	1.07258	1.29156	1.40499	0.99681
CG34163/Aldh-III	0.00198124	0.0316618	0.0410588	0.0457263	0.0418767	0.0455791	0.0462633	0.0355447	0.0373655	0.0307842	0.0313538	0.0224978
hoip/GstE6	0.00198462	0.0316651	0.610658	0.828837	0.871499	0.725127	0.845489	0.305003	0.530806	0.554422	0.511802	0.299091
CG9300/beta-PheRS	0.00195958	0.0316704	0.515908	0.522208	0.512817	0.504029	0.551549	0.423543	0.444221	0.38661	0.456587	0.323384
lute/Vha26	0.00195335	0.0316722	0.0535529	0.0572448	0.0503094	0.0578555	0.0568148	0.084352	0.0676589	0.0846895	0.0771249	0.063732
CG8547/CG31122	0.00199171	0.0316771	7.2498	7.20232	8.1261	7.57681	8.35634	6.12907	6.78754	6.21612	6.80369	6.46945
siz/CG34386	0.00197642	0.0316862	8.78119	9.21398	8.64618	8.72269	8.98869	14.3029	11.6578	12.0529	9.91111	12.6712
Nna1/dally	0.00192582	0.0316888	0.155211	0.142506	0.152603	0.159847	0.156369	0.16831	0.208255	0.178397	0.207928	0.202623
Adck1/Cpr49Ad	0.00209771	0.0316973	0.555473	0.577169	0.602891	0.519901	0.645614	1.02659	0.810793	0.73488	0.742788	0.867702
MtnA/CG14778	0.00198987	0.0316983	16.0109	12.319	15.1824	11.6129	16.233	21.1154	18.5373	20.2453	22.1461	26.5351
CG2225/mop	0.00195208	0.0317031	0.321172	0.276576	0.31169	0.345563	0.32941	0.277644	0.256565	0.240124	0.261375	0.255107
CG7054/CG3690	0.00193321	0.0317058	2.57251	2.49057	2.8143	2.68285	2.6084	3.06627	3.15882	3.42992	3.84046	3.99351
CAH9/CR43186	0.00194279	0.0317069	14.9133	12.0446	14.0198	11.8142	12.7024	8.65174	2.80301	6.21644	7.84364	9.6803
CG5787/pasi1	0.00201066	0.0317258	2.71888	2.88281	2.94792	2.93084	3.07018	3.42979	3.5686	3.24941	4.07792	3.93457
Zip89B/Kaz1-ORFB	0.00195042	0.0317277	3.30449	2.69388	3.46988	2.78784	4.32824	1.96646	1.71191	2.31385	1.20225	1.45404
PGRP-LA/CG8066	0.00194091	0.0317279	0.799209	0.729988	0.597008	0.799261	0.752317	1.29843	1.07655	1.0934	1.08127	0.871637
CG42700/Tnks	0.00207455	0.0317314	0.171756	0.173363	0.17172	0.166921	0.175681	0.122672	0.114673	0.155509	0.137711	0.150613
CG9886/grsm	0.00197611	0.0317322	0.250817	0.230761	0.210073	0.224699	0.233775	0.186998	0.191289	0.205204	0.16958	0.158181
CG7970/CG6567	0.00209771	0.0317453	3.27818	3.20109	3.50579	3.23563	3.22869	3.43176	3.94785	3.77215	3.86428	4.00386
AdenoK/CG1307	0.00200921	0.0317532	4.52632	4.3846	4.35801	4.27526	4.41661	3.71841	3.19815	3.97798	2.80252	3.5533
Rcd6/CG12204	0.00197447	0.0317569	2.67465	2.76735	2.36883	2.84444	2.96418	3.64437	3.95187	4.13542	3.04382	4.27595
aru/CG1146	0.00204444	0.0317572	5.91498	6.11092	6.40501	6.70868	6.42105	5.5173	3.69632	4.82778	5.20768	4.09614
CG10226/msk	0.00202871	0.0317598	0.0425945	0.040622	0.0330916	0.0349429	0.0456191	0.055304	0.0480343	0.0559439	0.0517979	0.0492506
bgcn/Ugt305A1	0.00200668	0.0317634	0.0813301	0.0800183	0.0882878	0.0757576	0.0720524	0.121014	0.0913319	0.115385	0.124165	0.10018
GNBP2/ND4	0.00202272	0.0317656	0.00546198	0.00606882	0.00530883	0.00584654	0.00558675	0.00296448	0.00446805	0.00473559	0.00421495	0.00303856
CG3337/Fit2	0.00194014	0.0317673	0.84621	0.830966	0.849088	0.848578	0.79938	0.65974	0.704955	0.796209	0.704953	0.625786
fng/CG9427	0.00194987	0.0317705	0.493758	0.446751	0.4935	0.478715	0.518286	0.435004	0.437709	0.389765	0.385436	0.366528
blanks/p38c	0.00207095	0.0317737	0.729207	0.758936	0.713755	0.353612	0.717391	1.94	2.45132	1.70317	2.0303	3.8375
LKRSDH/Amnionless	0.00200415	0.0317737	58.0723	44.4699	49.1675	60.8544	71.2493	28.661	41.8482	28.3619	34.3362	31.6316
Fancl/Cyp6a17	0.00200105	0.031775	0.182745	0.164948	0.204013	0.175911	0.16306	0.295441	0.201825	0.281872	0.291905	0.248883
Hmt4-20/Med	0.00207439	0.0317776	2.30565	2.17465	2.30871	2.15809	2.10915	2.01289	1.59388	1.58972	1.43473	1.88337
CG5255/cyr	0.00204901	0.0317787	0.825472	0.729293	0.933036	0.953052	0.891892	1.56832	1.08587	1.35955	1.12727	1.41176
CG3223/CG30105	0.00201757	0.0317847	5.18841	5.0687	5.20264	4.92746	4.77907	4.10638	3.70126	4.18021	4.32877	4.72078
CG34404/scramb1	0.00209757	0.0317914	0.409112	0.364678	0.356886	0.392209	0.345283	0.248817	0.342051	0.277147	0.29235	0.261979
Drak/bowl	0.0020277	0.0317939	0.756833	0.84069	0.829657	0.884943	0.793327	0.975402	0.978042	0.944503	1.03591	0.891503
spict/Arc1	0.00204368	0.0317949	0.0784215	0.0773367	0.0709676	0.0754562	0.073662	0.0424209	0.0628061	0.0568056	0.0274358	0.034421
CG9449/Lamp1	0.0019737	0.0317957	1.06367	0.962585	1.02559	1.03878	1.02315	0.44413	0.571045	0.785246	0.84523	0.748995
Fhos/Rbcn-3A	0.00202152	0.0317968	0.317564	0.354278	0.313113	0.372332	0.329094	0.386696	0.412814	0.412304	0.374357	0.413707
RhoGDI/CG2247	0.00204066	0.0317974	4.60039	4.20822	4.67884	4.29717	4.35585	3.72741	3.50671	4.01795	3.50538	2.94503
yin/CG10939	0.00205355	0.0317998	0.188124	0.188828	0.135205	0.191329	0.184995	0.42521	0.360668	0.462242	0.330664	0.232933
CG6067/hob	0.00206988	0.0318061	0.452439	0.389477	0.432258	0.388135	0.390476	0.330167	0.291898	0.309079	0.169008	0.242486
CG32683/CG42260	0.00203901	0.0318213	0.385835	0.408377	0.328261	0.322557	0.354566	0.475973	0.51436	0.530398	0.405561	0.481732
Pisd/Nep7	0.0020838	0.0318242	3.58486	3.9858	3.45394	3.80685	3.9051	2.91354	2.84062	2.21856	2.32703	3.34028
Jasper/Dbp45A	0.00209658	0.0318246	1.30642	1.21014	1.17556	1.22075	1.2948	1.52413	1.30127	1.52491	1.51033	1.59721
Dlip2/Mob3	0.00205855	0.0318279	0.608537	0.607735	0.603759	0.581372	0.599398	0.58679	0.516179	0.494048	0.494163	0.501497
CG4936/Cpr11A	0.00206224	0.0318356	0.0519926	0.0499487	0.0431008	0.0521447	0.0512688	0.0608281	0.072047	0.0649528	0.0837488	0.0649161
CG8668/Inx2	0.0020688	0.0318384	0.346154	0.349407	0.337995	0.360024	0.330954	0.373262	0.417847	0.409127	0.369064	0.411321
CG32191/bdg	0.00213257	0.0318387	0.495291	0.443752	0.444919	0.484496	0.474061	0.394149	0.410726	0.384486	0.42781	0.348873
RluA-2/CG31974	0.00209456	0.0318424	0.0903402	0.0813889	0.0874089	0.0865427	0.087686	0.0642472	0.0604064	0.0753452	0.0484016	0.0384462
twin/SMSr	0.0020666	0.0318538	2.25202	2.29527	2.4028	2.3414	2.22164	2.17524	1.73572	1.94393	1.93597	1.99392
CG3408/CG10222	0.00203867	0.0318658	1.87772	1.997	1.97134	2.12338	1.91837	2.67474	2.38964	2.11364	2.5076	2.60526
trsn/Snx3	0.00213204	0.0318784	0.222135	0.229662	0.213078	0.218156	0.206937	0.269903	0.265676	0.297416	0.260261	0.235051
mRpL20/Fatp1	0.00213891	0.0318857	0.301836	0.289182	0.300169	0.302155	0.281825	0.186614	0.205483	0.217125	0.282424	0.206016
EndoG/CG17027	0.0020943	0.0318869	0.705436	0.686629	0.67372	0.674275	0.662631	0.4711	0.602759	0.433727	0.404719	0.265409
TrpRS/CG5131	0.00209179	0.0318973	2.94378	3.43825	3.26207	3.1553	3.30739	3.8595	3.79593	3.49881	4.23642	3.98125
dmt/sstn	0.00213072	0.0319066	2.41639	2.4824	2.80347	2.28342	2.45773	2.1286	1.95411	2.17647	2.0142	2.06508
RpL37b/CG12717	0.00215334	0.0319103	0.153539	0.158525	0.145639	0.172414	0.16875	0.355649	0.336842	0.273183	0.27451	0.195402
CG32147/Vps15	0.00216707	0.0319244	0.506014	0.462485	0.541798	0.534097	0.478207	0.34843	0.381947	0.469506	0.365915	0.343096
CG5757/Prosalpha6	0.00215195	0.0319372	0.100137	0.122037	0.124162	0.12376	0.109598	0.091654	0.0868886	0.0911469	0.0746117	0.0580519
l(1)G0469/CG15599	0.0021622	0.0319468	11.4246	9.85455	8.0202	9.94737	8.64035	7.11446	4.04365	5.35071	7.27848	5.18015
Catsup/eEFSec	0.00214971	0.0319514	21.7595	21.3598	20.8358	21.8097	21.439	18.6032	18.0873	20.1111	18.2524	20.4754
Kaz1-ORFB/CG9572	0.00216604	0.0319563	0.164731	0.182836	0.205344	0.180532	0.135296	0.280342	0.319166	0.244562	0.374505	0.24833
CG15201/CR6900	0.0021474	0.0319646	4.31731	3.51366	4.61538	3.52778	3.46053	3.1049	2.02304	2.72294	1.71898	1.90541
Ccp84Ac/CG15022	0.00217483	0.0319915	1.08989	1.50625	0.880503	1.47423	0.470588	4.17143	2.05818	4.00837	2.42768	3
CG43179/Lcp65Aa	0.00216206	0.031992	0.0576744	0.0577906	0.0501689	0.0647773	0.0476731	0.099435	0.0929919	0.0822963	0.146691	0.124629
CG1620/elgi	0.00223405	0.0320139	4.1558	4.01273	4.07982	4.42513	3.99623	3.0956	3.30698	3.48674	3.89051	3.5145
CG6928/AdamTS-B	0.00223114	0.0320182	0.35009	0.350216	0.342558	0.346831	0.272727	0.453869	0.421013	0.419228	0.375027	0.427595
Cyp49a1/CG10425	0.00219152	0.0320481	0.683358	0.686053	0.670716	0.750084	0.711512	0.971278	1.03178	0.93926	0.777964	0.84036
GATAe/CG6432	0.00223011	0.0320494	2.29351	2.48822	2.463	2.26837	2.34809	1.91523	1.75733	1.62113	2.08845	2.13013
CG3566/cu	0.00222706	0.0320516	0.665328	0.66403	0.629728	0.700027	0.682234	0.733888	0.782609	0.702374	0.773829	0.763616
shams/Sk2	0.00218653	0.0320691	0.322143	0.336127	0.300789	0.352764	0.3107	0.4	0.383247	0.371813	0.353407	0.403974
Nlg3/CG32683	0.00222554	0.0320761	2.52877	2.35256	2.56291	2.01367	2.46294	2.06731	1.50254	1.63241	1.60047	1.91105
TrpRS-m/CG34290	0.002242	0.0320817	7.5265	8.11205	7.84448	7.11062	8.07563	9.89412	9.08952	9.68765	8.23288	9.86047
CG14407/Sar1	0.00219065	0.0320824	0.165546	0.162635	0.168654	0.153816	0.175069	0.140889	0.147324	0.134826	0.127383	0.108736
CG13248/CG12974	0.0021846	0.0320879	0.0554737	0.0542532	0.0537204	0.055911	0.0605032	0.0645389	0.0657315	0.0669329	0.080178	0.0750807
cni/cu	0.00220136	0.0320982	0.922263	0.862649	0.914811	0.960711	0.917766	1.09044	1.14264	1.15703	1.44556	1.17057
CG4709/CG8042	0.0022529	0.0320998	0.19086	0.198258	0.197246	0.178211	0.187894	0.173516	0.177356	0.166271	0.157094	0.157611
CG14207/GstE12	0.00226627	0.032107	1.7474	1.67863	1.79585	1.86956	1.86959	1.69553	1.307	1.4877	1.33088	1.35051
Edg91/Pgant3	0.00219894	0.0321097	0.347742	0.38549	0.359869	0.354456	0.423841	0.111586	0.20333	0.310848	0.219122	0.246079
IntS8/scramb1	0.00222483	0.0321122	0.328018	0.369024	0.328983	0.310978	0.356604	0.245033	0.306766	0.204755	0.262777	0.235803
bowl/Drak	0.00224737	0.0321126	1.3213	1.1895	1.20532	1.13002	1.26051	1.02522	1.02245	1.05876	0.965338	1.1217
Klc/eIF3c	0.00225718	0.032115	0.130311	0.136242	0.140055	0.135308	0.127355	0.140041	0.148105	0.154891	0.156884	0.157352
CG3679/Pur-alpha	0.00225101	0.0321187	0.0285946	0.0268959	0.0288553	0.0297357	0.0266706	0.0329602	0.0304653	0.0380491	0.0347175	0.0350962
viaf/CSN6	0.00226496	0.0321341	2.36952	2.39877	2.63255	2.37662	2.71542	1.82698	1.91899	2.10009	2.19377	2.17901
CG11381/CG42779	0.00220819	0.0321508	0.433846	0.836538	0.437946	0.590296	0.699519	1.86364	2.16528	1.14923	3.03497	1.79104
dod/Stt3A	0.00222451	0.0321541	0.188263	0.192747	0.186924	0.193167	0.192012	0.195795	0.229198	0.241379	0.232698	0.239992
l(3)72Dn/Fatp1	0.00226324	0.0321554	0.239257	0.244941	0.235929	0.197356	0.245943	0.145702	0.19139	0.144917	0.180938	0.102927
CG1607/Src42A	0.00221358	0.0321824	0.803238	0.762647	0.797502	0.885031	0.835599	0.645302	0.601735	0.643208	0.638498	0.770873
CG34290/TrpRS-m	0.00228805	0.0321874	0.132864	0.123273	0.127478	0.140635	0.123829	0.10107	0.110017	0.103224	0.121464	0.101415
CG10660/JhI-21	0.00230451	0.0321923	0.628696	0.625619	0.583819	0.597458	0.570182	0.661857	0.69063	0.726942	0.710184	0.806032
Nox/Tnks	0.00228218	0.0321955	0.364822	0.345884	0.379641	0.352492	0.364782	0.259794	0.340814	0.302683	0.266705	0.294804
Ns2/CG18095	0.0022179	0.0321983	13.5789	14.3744	14.5815	13.0092	12.7804	11.8509	11.6624	12.5473	11.9179	11.5646
PpV/Trax	0.00222447	0.0322	3.1825	3.32625	3.41941	3.40446	3.28472	2.55988	2.55746	3.0654	2.94323	2.94677
CG11414/Arl8	0.002302	0.0322022	2.9318	2.58712	2.81381	2.73201	2.58224	2.46355	2.28059	2.19887	2.29087	1.89788
CG15370/CG4702	0.00233441	0.0322045	0.0908289	0.0728793	0.00884956	0.0598653	0.0457516	0.12196	0.141892	0.126233	0.108158	0.111111
Tim8/mRpL51	0.00233809	0.0322109	1.8985	2.02977	1.98472	2.04191	1.96455	1.90119	1.81213	1.72301	1.83801	1.79862
Ugt49B1/Mpc1	0.00228023	0.0322135	1.05369	1.0761	0.864465	1.00812	1.01383	1.31332	2.36655	2.33793	3.15973	2.34531
CG17985/Axs	0.00228676	0.0322147	1.14676	1.21393	1.25754	1.22308	1.27303	0.964945	1.07809	0.758007	1.02521	0.991039
wek/CG42846	0.00229366	0.0322209	0.352089	0.332472	0.338887	0.340069	0.329662	0.224365	0.310241	0.227681	0.291348	0.254083
Irc/Ttc7	0.00231316	0.0322229	2.89333	2.88996	2.7658	3.07231	2.99841	2.65391	2.32707	2.7164	2.34002	2.49675
Hex-C/EbpIII	0.00227771	0.0322234	0.514713	0.376062	0.601463	0.385325	0.535141	0.164952	0.225717	0.219087	0.186332	0.368864
Idh3b/Klp64D	0.00230091	0.0322321	7.67706	7.36031	7.35276	7.30987	7.5358	6.36995	6.53369	6.98134	5.45205	5.87602
Rat1/Slh	0.00231092	0.0322367	0.646114	0.642885	0.681519	0.676823	0.673331	0.524425	0.514259	0.600752	0.621246	0.507259
CG15765/sna	0.00222399	0.0322398	18.2857	14.8182	15.8889	15.4856	18.0762	33.0476	33.8333	20.087	27.6944	25.763
CG8067/CG8891	0.0023343	0.0322476	0.675222	0.71237	0.684583	0.656999	0.652908	0.724092	0.758478	0.731707	0.728671	0.785534
CG34215/CG14457	0.00231924	0.0322626	4.53282	4.6422	4.48319	4.2112	4.66667	5.4	7.74676	6.28831	8.86785	7.75481
Src42A/CG1607	0.00229988	0.032263	1.24496	1.31122	1.25392	1.1299	1.19675	1.54966	1.66186	1.55471	1.56617	1.29723
Alp12/Karybeta3	0.00232303	0.0322704	0.0727073	0.0684986	0.0617862	0.0728814	0.0655856	0.0793171	0.0885175	0.0908507	0.11103	0.103062
Marcal1/RpA-70	0.00234645	0.0322815	0.119397	0.108617	0.124124	0.12229	0.127405	0.11026	0.0860135	0.0671736	0.0695798	0.0602068
Ance/CG44008	0.00233389	0.0322865	2.19452	2.20736	2.13749	2.40341	2.18008	2.50773	2.6544	2.85113	3.1623	2.64072
RpL5/grass	0.00233144	0.0322974	140.753	152.605	137.343	137.705	155.932	185.375	179.432	193.833	161.783	164.027
CngB/CG15209	0.00232876	0.032305	1.01097	1.1064	0.982036	0.919883	1.02256	1.56572	1.23205	1.39254	1.41968	1.15495
px/CG13247	0.00236079	0.0323895	18.4067	17.1829	19.1138	17.3896	18.4298	24.2331	22.2899	21.4615	28.1563	22.1317
cbs/CG3690	0.00236013	0.032425	0.75174	0.822335	0.775365	0.781192	0.745941	1.04352	1.14228	0.947617	0.948307	1.30779
Gart/CG32195	0.00236714	0.032432	2.86661	2.85062	3.36846	2.59091	3.44542	2.2681	1.7016	2.37879	1.22061	1.46777
hay/TfIIEalpha	0.00238467	0.0326275	0.727844	0.710052	0.773036	0.711589	0.703431	0.778051	0.815844	0.894153	0.935943	0.875801
CG14107/Cpr65Eb	0.0023922	0.0326411	2.23202	5.12999	2.35614	3.09818	1	6.178	8.60988	7.90887	4.71224	8
Tsp74F/CG1142	0.00239883	0.0326423	1.10881	1.2675	1.15921	1.14214	1.28817	1.88807	1.67804	1.84381	1.3331	1.55745
Mob3/Dlip2	0.00239656	0.032656	1.64329	1.64545	1.65629	1.72007	1.66834	1.70419	1.93731	2.0241	2.02362	1.99403
rush/CG9784	0.00239188	0.0326814	1.92435	2.16455	2.18794	2.18226	2.14604	2.37557	2.59169	2.30566	2.41864	2.41066
Eno/lute	0.00240518	0.0326842	27.1303	24.9659	25.9886	27.1776	27.2266	24.7682	19.0841	17.021	21.0218	16.6058
Sec5/TTLL12	0.00241048	0.0327117	0.736922	0.714849	0.700628	0.720364	0.709786	0.755405	0.797293	0.790567	0.872555	0.803304
RhoBTB/trbl	0.00241417	0.0327174	0.926301	0.833645	1.0441	0.894994	0.931294	0.685714	0.738007	0.715569	0.803829	0.793136
CG31496/al	0.00242122	0.0327685	1.6	1.20776	1.13262	1.23529	1.19752	0.55477	0.438679	1.00977	0.784314	0.768174
CG43968/Rpt3R	0.00250124	0.0328715	6.14904	5.74561	4.03436	4.54545	5.72414	3.05263	2.03243	2.90349	0.82243	3.64
CG5455/CG9360	0.00250549	0.0328841	24.8173	18.1925	18.2226	16.0995	15.9309	13.9146	6.95343	7.42934	0.533191	1.29458
PCNA2/CG30105	0.0024597	0.0328882	1.56522	1.49237	1.32159	1.42487	1.38372	1.17021	1.09748	1.19788	1	1.2987
Rtf1/cnk	0.0024576	0.0329041	1.47812	1.47557	1.58578	1.51313	1.42663	1.28238	1.25362	1.42093	1.353	1.24571
Keap1/Hsc70-4	0.0024644	0.0329069	0.00707749	0.0065414	0.00704911	0.00662894	0.00723398	0.00955928	0.00923625	0.011955	0.0151755	0.0119882
SmydA-7/CG31106	0.00250123	0.0329147	0.395802	0.410138	0.521898	0.444996	0.484681	0.291484	0.322373	0.341932	0.298934	0.166667
CG5731/CG5789	0.00247853	0.0329196	0.224131	0.226493	0.249192	0.230864	0.200971	0.138843	0.196395	0.180679	0.122627	0.15722
EMC7/M1BP	0.00245587	0.0329252	1.92206	1.96283	1.89566	1.7811	1.77466	1.99821	2.11346	2.06685	2.02103	2.12667
Ets65A/CG32549	0.0024734	0.0329391	0.0456327	0.0424021	0.0421097	0.0461691	0.0400712	0.0199672	0.0354153	0.0314041	0.0350798	0.025932
Sec3/CG14764	0.00249994	0.0329412	0.754995	0.818556	0.769365	0.8504	0.78098	0.897015	0.842429	0.937466	0.936133	0.894778
Irbp18/CG2906	0.00249009	0.0329417	1.0233	1.022	1.06208	1.16788	1.02893	1.37237	1.23975	1.35662	1.70719	1.42051
Bdbt/Rpn12	0.00245395	0.0329436	0.237978	0.246878	0.241887	0.254463	0.247555	0.218545	0.22529	0.198753	0.191024	0.169372
Msh6/CG10254	0.0024772	0.0329457	0.279057	0.286878	0.300687	0.255126	0.251661	0.329909	0.366615	0.345561	0.397999	0.454831
CG14966/mip120	0.00249714	0.0329478	0.335725	0.409219	0.324366	0.373581	0.34347	0.474794	0.440665	0.535127	0.443606	0.585248
Wee1/spas	0.00249389	0.0329484	0.50938	0.468549	0.476004	0.48475	0.467213	0.529608	0.606596	0.547989	0.576646	0.655213
Lmx1a/dpr17	0.0025177	0.0329578	0.340659	0.365385	0.343234	0.369231	0.283957	0.220513	0.22291	0.247024	0.286867	0.279492
CG13272/CG7173	0.00248833	0.0329621	1.15936	1.67265	2.17213	1.65095	1.7037	1.08843	0.95672	0.772334	0.728883	0.313253
Rpn8/p24-1	0.00245254	0.032969	1.78853	1.75116	1.84388	1.87188	1.59034	1.94605	2.42659	2.27565	2.17474	2.56334
elav/CG12290	0.00248581	0.0329725	0.738757	0.749109	0.64303	0.726644	0.661278	0.614171	0.582847	0.613817	0.512864	0.513591
ocm/Actn	0.00247287	0.032976	0.0346663	0.030305	0.0353135	0.0340043	0.0347884	0.0264617	0.0311789	0.0293022	0.0255928	0.0264647
qkr58E-2/abs	0.0025161	0.0329801	3.28106	3.60606	3.32915	3.41667	3.37129	2.59619	3.07935	3.14602	2.91269	2.86296
CG6443/Vps20	0.00244348	0.0329803	0.223316	0.250805	0.231754	0.240058	0.259332	0.278327	0.304813	0.283737	0.297689	0.260341
SdhD/CG31266	0.00252332	0.0329882	1.90086	1.9319	1.90395	2.07775	1.99514	1.61818	1.89098	1.6559	1.68782	1.58291
Max/pain	0.0024409	0.0329902	0.939457	1.01832	1.02377	0.932615	0.98988	0.811292	0.86556	0.865399	0.719899	0.66084
CG6901/ReepA	0.00245219	0.0330087	0.196296	0.188398	0.210354	0.188462	0.203512	0.154229	0.145829	0.180209	0.171957	0.169811
Sk2/shams	0.00244976	0.0330205	3.10421	2.97506	3.32459	2.83475	3.21854	2.5	2.60929	2.68952	2.8296	2.47541
fbp/Gdh	0.00253483	0.0330953	0.272918	0.259807	0.260933	0.282289	0.328721	0.32965	0.364279	0.397327	0.335118	0.400088
CG31198/CG7692	0.00253906	0.0331072	61.3359	52.0292	57.2005	57.0106	58.4414	34.4535	42.5791	47.3498	45.4664	26.6112
hpRNA:CR46342/CG43678	0.00254667	0.0331199	1.12048	1.08493	1.21756	1.08676	1.02128	1.57143	1.28664	1.24451	1.52252	1.5
RpL35/grass	0.00254412	0.03313	58.7069	59.596	58.0872	63.4948	63.6416	84.8754	72.1066	77.8671	69.5381	68.9283
Idgf6/ATPsynC	0.00256352	0.0332957	0.204482	0.209522	0.210737	0.190914	0.190703	0.297484	0.254438	0.227687	0.270112	0.238342
CG3530/GstE2	0.00258957	0.03346	20.1818	20.2301	21.7477	22.6952	22.0377	19.8333	15.7192	11.3363	14.0117	13.5817
CG7011/CG4813	0.00258317	0.033464	1.58592	1.90728	1.69298	1.74852	1.46597	2.15625	1.87026	2.33255	2.31211	2.48047
CG11399/CG8369	0.00258018	0.0334686	0.991996	0.895038	0.843458	0.793354	0.917857	0.818998	0.628309	0.585809	0.534334	0.586412
CG8204/CG4686	0.00258857	0.0334904	0.886686	0.858837	0.854489	0.900621	0.864865	0.790761	0.763185	0.598269	0.676471	0.564593
CG4281/zda	0.00259885	0.0335366	0.269731	0.284422	0.293264	0.30032	0.293553	0.259553	0.249833	0.234302	0.236325	0.193634
Rpt5/CG40228	0.0026075	0.0335615	3.8523	3.78024	3.51172	3.69502	3.87304	4.54933	4.32542	4.49745	3.99718	4.9417
CG18273/CG18609	0.00260454	0.0335667	4.0767	4.58906	4.18463	3.83107	3.90798	2.47688	3.6561	2.86963	2.90011	1.91693
CG14778/MtnA	0.00262272	0.0336705	0.0624576	0.0811756	0.0658656	0.0861111	0.0616029	0.0473588	0.0539452	0.0493942	0.0451547	0.037686
cnk/Rtf1	0.00261983	0.0336767	0.676535	0.677704	0.630605	0.66088	0.700954	0.779797	0.797692	0.703767	0.739096	0.802754
cindr/Shal	0.00264086	0.0338599	2.23731	2.5013	2.41078	2.5411	2.41768	2.69501	2.94674	2.77805	3.08456	2.65886
CG31266/SdhD	0.00264753	0.033902	0.526076	0.517626	0.525223	0.481291	0.501219	0.617978	0.528826	0.603903	0.59248	0.631746
CG2875/Fatp1	0.00273969	0.0339925	0.206925	0.175834	0.179643	0.192132	0.192211	0.137628	0.129407	0.123149	0.179603	0.13252
Cad74A/CG17698	0.00274387	0.0340022	1.19519	1.11263	1.14102	1.16798	1.18135	1.87924	1.4674	1.64546	1.73176	1.28935
CG11248/CG1275	0.00273715	0.0340034	0.265534	0.245136	0.261195	0.272454	0.246476	0.310531	0.315068	0.277151	0.283521	0.299085
Cpr97Eb/eIF5	0.002735	0.0340189	2.59947	4.42076	4.30039	3.2	4.10714	1.39096	2.12171	2.61686	1.95652	1.89899
Coq2/FeCH	0.00273498	0.0340611	0.150018	0.163509	0.152372	0.166291	0.165357	0.1461	0.117149	0.0965231	0.111206	0.0800837
mEFG1/CG17928	0.00273374	0.0340881	2.46648	2.17975	2.39692	2.37233	2.74769	1.98416	2.03619	1.43442	1.85921	1.44964
MTPAP/Hpr1	0.00273254	0.0341158	1.04358	1.14605	1.08402	1.12924	1.14812	0.958555	0.919983	0.866359	1.00801	1.03087
sds22/Ubc4	0.00273045	0.0341323	0.526946	0.500191	0.508559	0.525915	0.521957	0.54936	0.577513	0.59779	0.560929	0.633105
CG1317/CG17807	0.00272754	0.0341387	5.72121	5.95635	5.79056	5.56217	5.67823	7.22669	6.3739	6.38562	7.70874	6.70671
CG8042/CG4709	0.00272575	0.0341591	5.23944	5.04392	5.06981	5.61133	5.32215	5.76316	5.63836	6.01429	6.3656	6.34475
mRpL51/Tim8	0.00267478	0.0341633	0.526733	0.492666	0.503849	0.489738	0.509021	0.525987	0.551836	0.58038	0.544067	0.555982
mRpL12/CG9331	0.00267941	0.0341788	0.214219	0.228752	0.23183	0.208179	0.219342	0.154188	0.194409	0.18084	0.145563	0.114982
ppk6/dsb	0.00272463	0.0341879	1.62424	1.66349	1.38992	1.13706	1.66337	0.823204	0.814688	1.07739	1.15111	0.984663
Usp20-33/Vps53	0.00272242	0.0342032	1.09396	1.18351	1.10903	1.20268	1.18246	1.25187	1.38878	1.44496	1.35076	1.57763
CG32196/CG3663	0.0026745	0.0342034	0.258978	0.255513	0.239892	0.252302	0.231171	0.234169	0.213058	0.217822	0.20982	0.201095
Blm/CG30467	0.00276441	0.0342143	1.46967	1.48163	1.38835	1.53941	1.58065	1.06452	1.18774	1.42781	1.09833	1.07003
RpL3/grass	0.00276811	0.0342177	126.224	119.695	117.452	122.105	139.658	161.395	140.815	163.413	144.469	145.398
CG17734/CG8888	0.00280733	0.0342364	1.62328	1.42751	1.54662	1.67418	1.69758	1.3784	1.10691	1.27855	1.37241	1.04544
CG7706/mRpL24	0.00272203	0.0342413	0.237136	0.212145	0.205372	0.222365	0.207482	0.278231	0.261257	0.246019	0.277923	0.237276
CG6115/GLaz	0.00278502	0.0342571	8.61595	7.0508	9.2541	8.92705	8.1558	5.3854	4.97364	4.44633	5.70248	7.56627
Zpr1/CG17593	0.00278187	0.0342605	0.327216	0.31074	0.318492	0.302157	0.316889	0.271977	0.27574	0.245724	0.283623	0.214408
CG4186/MetRS-m	0.00272022	0.0342617	0.423913	0.428571	0.490021	0.42509	0.444615	0.332907	0.38335	0.404243	0.337774	0.36129
Naxe/Rpi	0.00268942	0.0342626	0.0885117	0.102002	0.0892035	0.099689	0.0861538	0.0995769	0.129442	0.123242	0.132075	0.136324
smo/wat	0.00277905	0.0342681	0.34841	0.270647	0.358734	0.307495	0.318267	0.179324	0.251922	0.159459	0.254585	0.228894
Nufip/CG17027	0.00281338	0.0342683	0.154235	0.151383	0.135057	0.149291	0.152542	0.111249	0.129261	0.0758324	0.0729583	0.0549006
CG14787/GstZ2	0.00280674	0.034271	0.111715	0.12261	0.113394	0.119221	0.113652	0.189748	0.146976	0.148931	0.140921	0.189939
CG11267/Sbat	0.00279331	0.0342747	62.6897	61.4244	65.2492	67.8292	79.44	57.7475	37.4242	44.7195	41.731	51.8571
NELF-B/CG8187	0.0027113	0.034279	1.39724	1.37443	1.3778	1.27042	1.25348	1.42346	1.47386	1.52399	1.53627	1.48712
ZnT49B/CG4592	0.00271902	0.0342899	1.23822	1.36539	1.2399	1.28304	1.20466	1.53603	1.6612	1.42693	1.7615	1.44224
Cul1/CG17883	0.00280173	0.0342937	2.28409	2.33307	2.30949	2.07215	2.34375	2.75898	2.69194	2.54799	2.8034	2.41049
Hira/Npl4	0.00277775	0.0342944	0.308579	0.302853	0.29299	0.30423	0.299938	0.23934	0.272583	0.232643	0.268348	0.282011
CG1896/ver	0.00271633	0.0342992	3.0082	2.84722	3.10879	3.54237	3.63415	2.85714	2.06949	2.02909	1.74783	1.45283
Tctp/mtTFB2	0.00270959	0.0343008	177.946	182.959	182.903	181.255	184.093	170.134	155.043	165.342	171.417	148.116
drl/koi	0.00279203	0.0343011	0.123054	0.136482	0.131129	0.117762	0.123222	0.113796	0.111791	0.106515	0.0977878	0.094389
CycK/Lint-1	0.00279905	0.0343029	2.35851	2.48354	2.37222	2.33064	2.42754	2.74917	2.8419	3.42636	2.94505	3.57895
CG31321/CG33307	0.00280603	0.0343043	1.18324	1.06935	1.17076	1.33418	1.07441	0.818928	0.773114	1.06374	0.708169	0.659922
Hel25E/CG7970	0.0027083	0.034328	1.51583	1.47248	1.59484	1.5524	1.64062	1.39953	1.27529	1.26381	1.37685	1.45463
pico/AGO2	0.00270148	0.0343287	0.184289	0.180069	0.182965	0.173975	0.19119	0.159539	0.152672	0.153694	0.16641	0.174367
CG7544/Rev7	0.00269996	0.0343531	1.44056	1.58515	1.50397	1.61199	1.77778	1.14151	1.20195	1.26852	0.673298	0.763314
Npc2c/PGRP-SD	0.00270726	0.0343585	0.598131	0.367041	0.548344	0.555024	0.370968	0.19598	0.103191	0.371567	0.175217	0.167308
dpr10/bowl	0.00282606	0.0343809	0.144581	0.152207	0.139782	0.150426	0.134703	0.154525	0.179525	0.171269	0.172117	0.160898
Alp8/CG14314	0.00284988	0.0344191	67.3865	70.7937	71.1538	68.3059	71.8127	52.3726	38.3738	50.3101	8.46006	25.8128
Ac3/Ddr	0.00283711	0.0344315	3.56237	3.64372	3.61131	3.58974	3.29183	3.95935	5.70435	4.51087	4.82784	5.35768
escl/gkt	0.00284774	0.0344349	0.699552	0.664948	0.666087	0.713936	0.671141	0.618619	0.480485	0.624811	0.52474	0.51532
tup/CG45078	0.0028349	0.0344465	0.228415	0.241978	0.261554	0.229446	0.24076	0.179339	0.178078	0.211414	0.21573	0.205254
alpha-PheRS/blp	0.00292192	0.0344559	2.2194	2.32938	2.33562	2.34769	2.3913	3.00791	2.49324	2.64794	2.98787	2.68931
pall/Fbxl4	0.00284293	0.0344602	0.854875	0.875901	0.90949	0.859559	0.970899	0.702957	0.819813	0.738726	0.623022	0.759901
CSN6/viaf	0.00291954	0.0344685	0.422027	0.41688	0.37986	0.420766	0.368267	0.547351	0.521107	0.47617	0.455835	0.458924
CG6686/ZnT35C	0.00284728	0.0344711	5.33132	5.44405	5.17399	5.41456	5.60315	6.3746	6.85393	7.26135	6.05598	5.92357
CG2701/CG11110	0.00291191	0.0345008	5.11549	4.59805	4.67905	4.58636	4.93633	6.40467	5.28843	5.53821	6.84178	6.29459
l(1)10Bb/Pex11	0.00291547	0.0345021	0.841841	0.782527	0.819337	0.834819	0.864633	0.757629	0.73126	0.657877	0.724767	0.770021
CG40198/Akr1B	0.00291931	0.0345065	0.437998	0.41556	0.429048	0.371759	0.341115	0.287956	0.301849	0.330253	0.20475	0.20915
CG44014/Arc1	0.002869	0.0345248	0.266719	0.203909	0.273216	0.239493	0.194437	0.140878	0.123176	0.186717	0.0626427	0.0687515
CG12880/CG2975	0.00291114	0.0345327	1.31981	1.53465	1.46784	1.25856	1.40306	1.22892	0.787129	0.640138	0.852163	1.05495
CG3663/CG32196	0.00286805	0.034555	3.86133	3.91369	4.16854	3.9635	4.32581	4.27042	4.69355	4.59091	4.766	4.97277
Cpr65Ax2/CG1124	0.00288669	0.034571	0.242233	0.221724	0.197108	0.207349	0.172994	0.148587	0.0723511	0.105694	0.167021	0.0758998
mlt/CG1146	0.00290053	0.034571	2.2834	2.1058	2.081	2.26377	2.34841	2.02186	1.39517	1.43169	1.3523	1.83065
CG15270/DIP-beta	0.00291098	0.0345718	2.14217	2.43902	2.19892	2.08012	1.99424	1.81106	1.86408	1.84388	1.88449	1.66738
TrpA1/Shal	0.00293894	0.0345749	0.132893	0.125	0.125155	0.122006	0.144079	0.156158	0.206391	0.193746	0.208381	0.152955
Sirt7/Arc1	0.00294595	0.034576	0.0157651	0.0162654	0.0154433	0.0154644	0.0158451	0.0122199	0.0127715	0.0114286	0.00587572	0.0103335
YL-1/CG3862	0.00293591	0.03458	1.07545	1.14915	1.18182	1.13133	1.11658	1.04286	1.01486	0.91573	0.869458	0.805167
eEF1beta/bsk	0.00286724	0.0345869	14.2083	14.2485	14.7813	13.4307	14.3208	12.3213	13.5995	13.1621	12.4265	12.5132
Gpa2/CG15044	0.00289506	0.0345883	0.038138	0.0448301	0.0315381	0.0406755	0.0470172	0.0547428	0.0673499	0.0699874	0.0687143	0.0486517
bel/CG13924	0.00289169	0.0345895	108.867	102.482	102.119	95.1667	86.3018	73.4021	69.2973	82.4646	77.9204	50.7908
Ptp36E/Pde9	0.00290563	0.0345905	0.745579	0.729305	0.647955	0.674641	0.599682	0.828228	0.794997	0.814815	0.759036	0.847044
CG5506/CG13282	0.0029439	0.0345926	56.7718	48.2286	48.822	50.8276	45.5714	20.1237	33.2075	23.7581	31.2557	44.4923
CG14516/grass	0.00290952	0.0345956	1.45169	1.43123	1.56354	1.33579	1.53968	2.14912	1.63959	1.97262	1.7354	2.09085
CG6094/CG13364	0.00289974	0.0346028	0.190211	0.197393	0.198772	0.182173	0.187535	0.213751	0.203891	0.209038	0.203992	0.203408
CG6565/CG13667	0.0028826	0.0346051	4.04537	4.44509	4.39029	4.13782	4.34097	3.55789	3.87118	3.22176	2.88317	3.72087
t/CG5149	0.0028861	0.0346055	0.396543	0.343467	0.376013	0.380861	0.377761	0.498956	0.489741	0.630909	0.468685	0.667881
heix/pea	0.0028807	0.0346239	0.860088	0.870629	0.8373	0.88663	0.769231	0.979012	0.979676	0.893659	1.03294	1.03687
nab/Rpt3R	0.00295645	0.0346584	2.19231	2.05263	1.58419	2.10909	1.75862	1.11842	0.77027	1.36729	1.31776	1.50667
vtd/CG17698	0.00296131	0.0346748	1.20958	1.2522	1.1921	1.14812	1.12546	1.39869	1.58995	1.25119	1.50743	1.55126
SMSr/Hmr	0.00297657	0.0348126	1.90273	1.88906	1.98148	1.83904	1.82194	2.43112	2.76762	3.16136	2.19247	2.44986
Dad/inaE	0.00300188	0.0350676	0.877529	0.918155	0.937675	0.866901	0.910896	0.742991	0.752715	0.723885	0.595759	0.836435
eEFSec/Catsup	0.00303168	0.0353743	0.0459568	0.046817	0.0479944	0.0458512	0.0466439	0.0537543	0.0552873	0.0497238	0.0547874	0.0488391
CG3348/GstD5	0.00304198	0.0354531	7.74586	8.42934	10.7976	7.72907	6.33946	7	1.54621	1.54738	0.186372	0.202096
repo/btz	0.00307507	0.0354663	0.238938	0.227173	0.198204	0.221174	0.265155	0.132496	0.150212	0.192227	0.188217	0.155031
bsk/eEF1beta	0.00306302	0.0354912	0.0703812	0.0701829	0.0676532	0.0744561	0.0698284	0.0811605	0.0735319	0.0759759	0.0804734	0.0799157
CG14220/CG5149	0.00307413	0.0354964	0.470123	0.439016	0.436791	0.433513	0.405941	0.512874	0.467286	0.579091	0.583507	0.544019
zyd/CG31106	0.00307139	0.0355058	0.818591	0.839478	0.855839	0.802697	0.97991	0.548727	0.561573	0.678375	0.627907	0.273985
sit/CG10026	0.00306112	0.0355104	14.8256	24.7647	8.95149	16.7474	17.9615	38.0733	34.518	39.0751	27.535	24.5496
l(3)07882/pyd3	0.00308419	0.0355304	0.634849	0.526912	0.649549	0.581662	0.607701	0.46779	0.491809	0.521492	0.509583	0.418915
CLIP-190/CG1607	0.00307012	0.0355323	1.96747	2.17264	2.19725	1.90776	2.11852	2.41637	2.55772	2.23264	2.7467	2.56974
Mal-A1/GstD5	0.00306076	0.0355475	9.0663	8.33613	13.966	7.87326	14.5537	6.47959	3.16273	4.41495	0.332508	0.567481
PCID2/grsm	0.00305898	0.0355682	0.137974	0.148864	0.136619	0.131834	0.137086	0.100492	0.106631	0.108993	0.124042	0.0751301
CG34038/obst-A	0.00309539	0.0355773	0.0368142	0.0439539	0.0341887	0.0406446	0.0287016	0.0497031	0.0693895	0.08706	0.0628631	0.0578859
GstE12/CG14207	0.00309378	0.0355999	0.57228	0.595726	0.55684	0.534885	0.534877	0.589786	0.765108	0.672177	0.751381	0.74046
ND-MLRQ/nes	0.00305897	0.0356096	4.95008	4.8654	4.85991	4.77876	5.42924	3.98443	4.66843	4.34278	3.83122	3.7908
car/CG8270	0.00320382	0.0356742	1.99461	2.03376	2.01872	1.89362	1.95455	1.8642	1.68442	1.81258	1.77181	1.57179
alpha-Est5/CG32483	0.00320224	0.0356965	0.846934	0.934088	0.973323	0.850496	0.848536	1.09152	1.26504	1.00061	1.09313	1.2963
CG16903/Gorab	0.003201	0.0357224	2.76488	2.65005	2.93933	2.71327	2.98695	3.1556	3.45272	3.39922	4.1755	3.73179
CG13827/CG41128	0.00311551	0.0357264	0.231676	0.315121	0.24275	0.251351	0.252299	0.389377	0.439359	0.326011	0.315213	0.389908
CG13773/Tsp74F	0.00311209	0.0357282	0.523364	0.563031	0.550376	0.516903	0.499109	0.300312	0.409794	0.276115	0.478442	0.249817
CG14990/l(2)SH0834	0.00319448	0.0357296	1.02832	0.949492	0.908264	1.02946	0.955908	1.38667	1.25427	1.18328	1.095	1.48516
GstE5/temp	0.0031886	0.0357438	1.2335	1.14154	1.39155	1.30976	1.19978	1.57908	2.83542	2.28151	1.91016	2.10235
CG7914/RpA-70	0.00321771	0.0357491	0.0622769	0.0564464	0.0713402	0.0657399	0.0610484	0.0556406	0.0459985	0.0392902	0.0370868	0.0267586
ana3/mtsh	0.00322235	0.035761	5.26943	5.87166	4.3535	5.2	4.60714	3.15638	3.32564	3.58824	4.4902	3.29032
Cpr65Eb/CG43667	0.00320087	0.035761	2.42954	3.87171	4.17647	1.69138	3	1.26542	1.28343	1.02331	0.97086	0.0588235
EbpIII/Hex-C	0.0031941	0.0357654	1.94283	2.65914	1.66261	2.59521	1.86867	6.06236	4.43033	4.56439	5.36677	2.71102
Pgant3/Adf1	0.00318757	0.0357724	1.20176	1.15072	1.11994	1.02644	1.0157	1.83191	1.62483	1.53857	1.27743	1.38088
CG42671/Fhos	0.0032166	0.0357766	1.39698	1.26746	1.40204	1.36604	1.31388	1.27685	0.9192	1.09831	1.05913	1.09419
AGO2/pico	0.00317846	0.0357909	5.42626	5.55344	5.46553	5.74797	5.23041	6.26808	6.54997	6.50645	6.00927	5.73502
anne/Klp31E	0.00315414	0.0357995	15.7835	16.7458	15.5744	14.6328	17.0013	13.2776	12.7313	12.1065	14.5211	10.4049
Fatp1/CG2875	0.00312577	0.035803	4.83266	5.68717	5.5666	5.20476	5.20263	7.26597	7.72757	8.12025	5.56784	7.54601
CG8369/CG11399	0.00318677	0.0358036	1.00807	1.11727	1.1856	1.26047	1.08949	1.221	1.59157	1.70704	1.87149	1.70528
Sec8/pio	0.0031336	0.0358106	0.416186	0.44767	0.433941	0.454958	0.428533	0.510026	0.573113	0.477641	0.611867	0.524195
CG12506/GstD5	0.00318409	0.0358139	0.187845	0.145149	0.334239	0.384884	0.382993	0.107143	0.00585901	0.121248	0.0159992	0.00714466
ecd/CG7694	0.00313039	0.0358148	2.14911	1.97992	2.04829	2.00479	2.16129	1.67128	1.90818	1.39151	1.43012	1.15646
r2d2/l(2)SH0834	0.00317721	0.0358172	0.922504	1.02203	0.977686	0.914653	0.878307	1.0359	1.31966	1.12387	1.37065	1.32789
CG15599/CG32767	0.00313781	0.0358176	0.0483784	0.0403522	0.043326	0.0492866	0.0416819	0.0675621	0.0753138	0.104301	0.0621558	0.103128
Adgf-A/Sugb	0.00314517	0.0358198	6.12097	6.14791	6.06121	6.19667	5.82478	5.18859	5.12755	5.7504	5.18321	4.38966
CG13506/TrpA1	0.00315988	0.035824	24.8975	25.6632	28.7921	26.4483	24.7715	23.2911	17.0742	17.5032	18.4638	22.7117
CHES-1-like/CG45050	0.00315296	0.0358268	0.403886	0.355106	0.409729	0.477866	0.383352	0.318669	0.310488	0.290208	0.295415	0.199447
Adck5/bsk	0.00316378	0.0358275	0.27156	0.262838	0.238144	0.264059	0.255838	0.272173	0.297369	0.289913	0.306755	0.310299
CG17883/Cul1	0.00314315	0.0358377	0.437812	0.428619	0.432996	0.48259	0.426667	0.362453	0.371479	0.392466	0.35671	0.414854
GABPI/CG7289	0.00317623	0.0358466	0.583412	0.567087	0.5958	0.521144	0.557917	0.490994	0.508987	0.527984	0.505057	0.492072
CG11425/AANATL3	0.00315282	0.035866	9.70968	5.14626	7.89535	7.98246	11.8687	3.21739	3.62704	4.26087	4.39735	3.4951
Zmynd10/CG44040	0.00317605	0.0358851	0.110877	0.120627	0.152443	0.11502	0.160635	0.21057	0.225859	0.25178	0.162469	0.190278
nompA/CG1552	0.00317304	0.0358916	1.70682	1.91469	1.97101	1.97258	1.93021	2.87135	3.75342	3.35714	2.51904	2.39872
Rpt4R/Mitf	0.00324244	0.035944	0.0226856	0.0176333	0.0260393	0.0208181	0.0187142	0.03813	0.0331419	0.0240397	0.0344828	0.0333768
galla-1/CG4766	0.00325357	0.0360273	23.7667	24.4	24.3061	21.2745	26.7792	17.2609	11.0299	13.4835	21.8304	14.7346
CG4377/nop5	0.00325725	0.0360281	0.0683555	0.0855233	0.0788621	0.0821201	0.0754998	0.105745	0.0919481	0.117493	0.110781	0.140443
Ttc7/Irc	0.00326624	0.0360477	0.345623	0.346025	0.361559	0.325488	0.333511	0.376802	0.429724	0.368134	0.427348	0.400521
spartin/CG6163	0.00326286	0.0360503	3.02614	2.77419	2.96377	2.51603	3	3.19868	4.72289	3.74545	4.75109	4.50794
ND-24/Spt5	0.00327253	0.0360773	2.6031	2.61964	2.72178	2.86404	2.83346	2.08646	2.46372	2.51189	2.37247	2.3167
elgi/CG1620	0.00328243	0.0361067	0.240628	0.249207	0.245109	0.225982	0.250236	0.323039	0.302391	0.286801	0.257036	0.284535
CG9784/rush	0.00327944	0.0361136	0.519657	0.46199	0.457051	0.45824	0.465974	0.420952	0.385849	0.433716	0.413455	0.414823
CG7953/Rpt3R	0.00328955	0.0361453	102.736	105.096	91.0481	95.3455	113.241	42.6184	66.8514	77.4263	57.729	86.3467
Rpt6/Cdc45	0.00330237	0.0362463	3.55376	3.17477	3.17372	3.37689	3.32469	4.05166	4.07929	3.77023	4.04022	4.90969
Trap1/CG4407	0.00330793	0.0362674	4.44021	4.11654	4.63001	4.59266	4.74131	3.19006	3.99576	4.09759	3.51237	3.65849
TAF1C-like/Alp12	0.00332107	0.0363716	0.392145	0.41823	0.44908	0.421132	0.411765	0.359322	0.380575	0.30319	0.259632	0.288048
tun/Oseg5	0.00332548	0.03638	7.7415	8.3	7.9507	9.01923	9.03189	7.27885	6.29231	3.67672	5.06272	6.00837
CG1416/CG17027	0.00335516	0.0365048	4.1555	4.04138	3.72544	3.72733	3.90395	3.40895	3.35685	2.35081	2.07695	2.42337
thoc6/Stt3A	0.00334124	0.0365124	0.120048	0.109434	0.113786	0.119763	0.112391	0.118594	0.140065	0.142412	0.146736	0.136611
Ugt37C1/Cyp311a1	0.00335464	0.0365388	9.08033	9.05194	9.73159	9.27797	7.38095	6.29474	7.2525	6.1644	3.31985	3.89211
spdo/CG11414	0.00334732	0.0365389	0.0325237	0.0310093	0.0325938	0.0320624	0.028089	0.0376884	0.0346919	0.0390977	0.0339399	0.037116
CG30467/CG8311	0.00335196	0.0365495	0.206883	0.199566	0.199226	0.191781	0.196617	0.255745	0.214425	0.21865	0.236819	0.255182
CG2614/CG17027	0.00337007	0.0366271	0.733249	0.75837	0.871735	0.763109	0.824859	0.558111	0.712709	0.547154	0.533575	0.371842
CG13228/sit	0.00337526	0.0366436	0.0568627	0.0533562	0.0879419	0.108202	0.0732334	0.0181229	0.0299014	0.0238102	0.0394402	0.0407338
CG42260/wry	0.00338518	0.0366715	0.467854	0.41978	0.520362	0.447109	0.527491	0.405005	0.399791	0.373239	0.383597	0.365721
ph-d/ATP8B	0.00340481	0.0366852	0.312595	0.282492	0.283075	0.296833	0.323967	0.252413	0.266422	0.254923	0.227677	0.199313
l(3)neo38/Sirt1	0.0033831	0.0366888	0.665331	0.682192	0.810458	0.718952	0.859424	0.515591	0.557751	0.645479	0.570414	0.560184
CG13364/CG6094	0.00340303	0.0367057	5.25732	5.06605	5.03089	5.48928	5.33233	4.67834	4.90459	4.78382	4.90216	4.91622
CG32368/Hsp70Ba	0.00340107	0.0367242	1.25189	0.861111	1.40385	0.614903	0.578947	1.42074	2.61538	3.26923	3.81212	2.52778
nclb/Aldh-III	0.0033981	0.0367318	0.341913	0.352561	0.332117	0.32925	0.384259	0.291905	0.281133	0.204408	0.255333	0.160534
CSN1b/CG30105	0.00339653	0.0367547	14.0217	13.374	13.7445	14.5596	13.4884	12.2695	10.8491	10.6325	11.6712	13.1883
CG12795/Zip48C	0.00342288	0.0368402	0.690128	0.707494	0.586348	0.68046	0.601533	0.760304	0.827144	1.1099	1.05542	1.09327
snmRNA:CR43603/CG30286	0.00343199	0.0368588	1.23656	1.36364	1.89264	1.25	0.75	3.29825	2.548	2.0777	4	2.5
Edg78E/CG4962	0.00343794	0.036883	0.117165	0.101255	0.0565895	0.100402	0.0789037	0.2	0.130078	0.139407	0.170375	0.149105
CG31381/RpII18	0.00343144	0.0368925	0.237787	0.251018	0.212131	0.213998	0.226835	0.201188	0.19735	0.200589	0.184722	0.175732
Prosbeta5/Prosalpha3	0.00345885	0.0369487	1.28674	1.3172	1.31023	1.32345	1.25201	1.3494	1.37706	1.39772	1.39381	1.33637
Burs/Sobp	0.00345842	0.0369836	0.26455	0.327586	0.30663	0.280156	0.333333	0.202454	0.270195	0.222417	0.238426	0.202842
Rpp30/SNRPG	0.00345127	0.0369864	0.476449	0.479596	0.502961	0.521422	0.5	0.414608	0.454683	0.395212	0.461006	0.375678
CG6839/CG30280	0.00345599	0.0369972	189.609	210.716	161.43	297.6	226.975	102.081	142.679	108.221	119.278	49.4342
lncRNA:CR43928/Cpr49Ac	0.00347969	0.0371316	0.0496042	0.0538079	0.0592992	0.087969	0.0993151	0.0307314	0.0108139	0.0208509	0.0361599	0.0289781
CG6724/CG16787	0.00350289	0.0373393	2.11045	2.43545	2.26092	2.2856	2.49864	2.06323	2.03043	1.76785	1.65011	1.53278
NimB1/CG15529	0.00352219	0.0373457	0.814732	0.846154	0.896	0.938095	1.06888	1.27108	1.16279	1.68132	1.1964	1.56332
Stoml2/shop	0.00351178	0.0373543	0.980329	0.984088	0.991044	0.928706	1.00768	1.23763	1.09002	1.07388	1.33593	1.18015
Baldspot/Sec8	0.00352738	0.037361	3.99622	4.31868	3.9747	4.06125	4.12191	3.93231	3.3946	3.37596	2.94347	3.0011
mge/hgo	0.00353122	0.0373621	2.78466	3.69321	3.39168	2.95844	3.7114	1.61468	2.13074	1.81971	2.96043	1.81941
tilB/CG18190	0.00350893	0.0373637	1.29048	1.25116	1.11688	1.11165	1.23438	0.627907	0.768595	0.727488	0.912821	1.10778
SmD2/Not11	0.00352205	0.0373839	3.29178	3.48319	3.40032	3.69063	3.65474	3.86667	4.32118	4.10796	4.06408	3.736
CG10474/Amnionless	0.00351977	0.0373995	7.3494	8.13454	9.80964	9.98058	7.47619	4.73729	7.14534	5.10839	4.66379	2.76491
Mvl/bgm	0.00354049	0.0374205	0.207802	0.2215	0.189962	0.212958	0.223658	0.228579	0.259759	0.250793	0.235692	0.259945
Cen/Idgf5	0.00359981	0.0375313	0.571573	0.583111	0.588468	0.645798	0.590945	0.572735	0.472434	0.40975	0.406962	0.449684
pea/heix	0.00355552	0.0375397	1.16267	1.14859	1.19432	1.12787	1.3	1.02144	1.02075	1.11899	0.968109	0.964444
Lon/RNASEK	0.00359895	0.0375615	0.767206	0.834722	0.834325	0.736095	0.710873	0.944668	0.954545	0.825741	1.02138	1.00801
Atf-2/CG6678	0.0036222	0.0375685	2.26056	2.25581	2.10651	2.29787	2.01087	2.79381	3.59398	3.21875	2.57012	2.72222
CG9330/Sec8	0.00358192	0.0375801	1.75309	1.82326	1.94097	1.80318	1.94186	1.52025	1.68482	1.72028	1.66822	1.54262
Indy/CG9265	0.00357138	0.0375879	2.50068	2.2424	2.56105	2.59441	2.73336	2.39825	1.46287	1.72759	1.74651	1.49355
Hmu/E5	0.00357553	0.037592	44.0381	48.6905	64.7778	54.9553	32.6527	66.2824	83.75	91.0233	69.7943	77.0381
CG6310/bic	0.00356435	0.0375932	0.009791	0.0111396	0.0119342	0.0106045	0.00987283	0.0125981	0.0124651	0.0125289	0.0137997	0.0120679
mip120/HP4	0.0035985	0.037596	2.50269	2.34682	2.45925	2.52928	2.18359	1.82137	1.60916	1.83455	2.30266	1.69815
Gs1l/CG31142	0.00362208	0.0376063	12.8243	12.086	11.8508	12.7315	13.8702	10.2054	11.2186	11.1816	8.47756	9.63339
CG32053/gammaSnap1	0.00356957	0.0376085	1.46036	1.38689	1.35491	1.40497	1.41598	1.56311	1.7033	1.81584	2.01236	2.1761
nes/ND-MLRQ	0.00358147	0.0376149	0.202017	0.205533	0.205765	0.209259	0.184188	0.250977	0.214205	0.230267	0.261014	0.263797
CG4306/CG33460	0.00359675	0.0376171	1.14583	0.991111	1.15174	1.22917	1.02857	1.5873	2.47321	1.5236	2.44444	1.80556
Mtr4/CG5577	0.00361206	0.0376197	1.28689	1.42621	1.49945	1.47135	1.45359	1.25583	1.25824	0.995316	1.13534	0.92368
Start1/FucTB	0.00362045	0.0376285	4.74912	5.04816	5.03695	4.82507	4.31193	4.10138	3.53645	4.25873	4.13765	3.34483
Obp83g/CG17687	0.00359427	0.0376306	49.66	51.8217	54.5433	45.1146	49.5192	36.8881	38.3256	43.6351	30.9664	23.2353
CG13295/Msh6	0.00361806	0.0376429	2.67505	2.68755	2.28606	2.44513	2.53135	1.96655	2.03744	2.34987	2.0433	1.74957
CG8858/CG32633	0.00359233	0.0376497	0.269139	0.288175	0.2531	0.249932	0.212745	0.354159	0.314205	0.296555	0.349221	0.39844
CG33468/croc	0.00364191	0.0376557	1.03922	1.07246	1.14583	1.23276	1.35204	0.847826	0.743802	0.833333	1	0.562791
Aldh7A1/GstE6	0.00363923	0.037667	1.04834	1.06709	1.25629	1.02946	1.02839	0.498529	0.746187	0.989191	0.526183	0.672207
CG12290/elav	0.00363673	0.0376801	1.35363	1.33492	1.55514	1.37619	1.51222	1.62821	1.71572	1.62915	1.94983	1.94708
Prps/CG7470	0.00367412	0.0379102	0.450505	0.481441	0.510945	0.488143	0.475115	0.341717	0.387733	0.412391	0.254232	0.397054
CG30403/CG4766	0.00367357	0.0379437	2.12222	2.3625	2.42857	2.60784	2.25974	1.21739	1	1.18132	2.18129	0.549383
CG2681/CG10226	0.00368624	0.037996	2.12867	1.90016	2.25521	2.32975	2.2281	1.53216	1.83398	1.49942	1.92522	1.31409
PIG-K/zda	0.00370069	0.0381057	0.258197	0.244395	0.267498	0.237053	0.251303	0.180081	0.212654	0.218798	0.224232	0.224216
ATPsynE/Cbp80	0.00370758	0.0381373	5.14661	5.02615	4.984	5.41159	5.49213	4.10112	4.87543	4.76745	4.10489	4.18525
INPP5E/CG32473	0.00371587	0.0381832	0.0519329	0.0516729	0.0562503	0.0515813	0.0506478	0.0399569	0.0488924	0.0456109	0.0446292	0.0376768
asRNA:CR44192/CG18745	0.00372548	0.0382426	0.0728313	0.0543542	0.0563443	0.0587128	0.0507976	0.111659	0.0905301	0.0878592	0.0799686	0.133247
CG8562/CG17027	0.0037385	0.0382976	6.92794	7.60865	6.99687	6.75941	8.31154	5.30205	5.3533	5.22234	2.40181	2.05355
Alp9/CG32756	0.00373709	0.0383225	11.9744	12.0833	12.657	11.2944	10.6491	5.00488	9.89818	8.85201	4.08095	3.39877
Nplp2/CG9586	0.00374569	0.038332	37.7659	36.3051	33.3849	32.4066	34.4701	46.0407	39.2339	39.1834	40.6699	45.4683
CG14194/Rpn8	0.00376161	0.0384554	0.258517	0.230658	0.242271	0.264322	0.244757	0.220892	0.188426	0.203493	0.214589	0.158755
CG8046/p38a	0.00376965	0.0384589	0.0653409	0.0602342	0.0471464	0.052599	0.0583039	0.0621791	0.0973144	0.0940148	0.101757	0.084063
svp/CG16952	0.00376606	0.0384616	0.774829	0.802732	0.808419	0.891247	0.826585	0.750257	0.649165	0.701332	0.575417	0.531859
dpr13/mim	0.00378432	0.0385692	0.273182	0.232814	0.267644	0.247686	0.277912	0.161558	0.223752	0.183249	0.230636	0.185926
CG9270/GstE7	0.00379443	0.0385935	0.177565	0.225731	0.188028	0.179859	0.174951	0.135211	0.156755	0.134055	0.0845031	0.130877
koi/drl	0.00379099	0.0385978	8.12648	7.32696	7.6261	8.49169	8.1154	8.78769	8.94527	9.38837	10.2262	10.5945
Pgm1/dsd	0.00381214	0.0386163	8.23959	9.25473	8.69571	8.47872	8.48095	7.1978	8.18221	6.22404	5.77927	5.79601
Dsp1/ND4	0.00382154	0.0386332	0.0961308	0.101595	0.105319	0.103755	0.110131	0.0625615	0.0993651	0.0782656	0.0636539	0.0680695
Prosalpha3/Prosbeta5	0.0038119	0.038653	0.777155	0.759186	0.763227	0.755599	0.798713	0.741067	0.726185	0.715449	0.717459	0.748298
sip3/CG1764	0.00382142	0.0386711	3.62095	3.86624	3.91623	4.13094	3.66725	4.28673	6.07475	4.82821	5.18657	6.03299
Lim3/Pde8	0.00381083	0.0386815	0.17471	0.190239	0.183679	0.192566	0.179988	0.152692	0.156872	0.1511	0.176336	0.134729
noi/Rcp	0.00380801	0.0386922	4.36615	4.14423	4.60596	4.37395	4.45817	5.33019	5.31226	4.57519	5.13433	5.77133
CG5815/CG5846	0.00383884	0.0387297	2.60452	2.46455	2.51345	2.4658	2.2765	2.13149	1.99638	2.23359	2.27778	1.90176
Zip71B/spok	0.00384666	0.0387302	5.95438	5.78793	5.79467	5.31302	5.03279	3.19053	3.18822	4.45197	3.92568	5.05386
Itgbn/aay	0.00384431	0.0387457	0.275056	0.333267	0.312132	0.337232	0.321276	0.402978	0.536245	0.711757	0.673156	0.465012
CG13675/CG3502	0.00383852	0.0387656	0.384615	0.523711	0.357247	0.411765	0.568966	1.35452	0.755402	0.967129	0.896552	0.711864
Trpgamma/CG45050	0.00386882	0.038836	0.0507738	0.0367326	0.053748	0.0455045	0.04556	0.0386887	0.0318412	0.033628	0.0249284	0.0262879
Slh/Rat1	0.00386106	0.0388361	1.54771	1.55549	1.46731	1.47749	1.48515	1.90685	1.94454	1.66458	1.60967	1.97138
CG5346/Arc1	0.00386502	0.0388368	0.201334	0.21402	0.234006	0.24411	0.230423	0.160041	0.153181	0.180309	0.0673149	0.0792479
Gk1/alpha-Est5	0.00387667	0.0388757	1.43492	1.47842	1.37065	1.59462	1.45614	1.38467	1.14646	1.19625	0.994255	1.15924
yps/EloA	0.00389656	0.0389188	13.449	14.229	15.2014	14.119	13.9455	11.7529	11.6773	12.1405	11.162	13.7278
fuss/tyf	0.00389027	0.0389339	0.0245554	0.0255454	0.0208953	0.0256457	0.0241584	0.0169649	0.0213029	0.0185291	0.0173322	0.0212081
CG5969/CG7970	0.00390198	0.0389341	0.238991	0.228462	0.250361	0.221342	0.232619	0.214453	0.169168	0.185854	0.209834	0.163844
CG10407/dmt	0.00388685	0.0389387	0.269335	0.280234	0.304467	0.277127	0.293001	0.33125	0.343444	0.469595	0.442095	0.475019
CG15117/grass	0.0038963	0.0389552	3.19075	2.76022	2.88336	2.94782	2.80703	4.30351	3.71066	4.54831	4.16851	3.12493
CG8800/CG43155	0.00395511	0.0394248	0.957265	1.07692	1.10795	1.22069	1.26549	0.934783	0.863248	0.701149	0.844595	0.916667
TwdlK/CG14573	0.00397176	0.0395119	0.293893	1.17173	0.802318	0.407407	0.583333	1.82588	1.21957	1.14039	2.03153	1.7
CG31224/stai	0.00397023	0.039536	1.02685	1.12044	0.971831	1.0586	1.03776	1.27528	1.3479	1.07463	1.27003	1.29582
lectin-24A/CG13315	0.0039802	0.0395565	0.0551611	0.109369	0.0889353	0.0650491	0.0613799	0.0914317	0.247835	0.229563	0.198286	0.27052
CG11413/sti	0.00398866	0.0395618	0.198147	0.305131	0.255535	0.141667	0.223502	0.120319	0.0655022	0.130504	0.122807	0.0752896
Taf10b/CG8204	0.00402845	0.0395636	1.94888	1.87155	1.64855	1.69655	1.95312	2.11684	2.04065	2.33884	2.47826	2.59746
CG6674/Lint-1	0.00399679	0.0395639	0.420519	0.412582	0.42287	0.470707	0.40942	0.480066	0.592479	0.718847	0.584615	0.559557
CG1946/RhoGAP15B	0.00398543	0.039569	0.0534402	0.0417193	0.0485756	0.0422535	0.0477749	0.0315548	0.0365297	0.0362297	0.0410959	0.0304288
tra2/CG2091	0.00399357	0.0395712	2.28292	2.34765	2.34539	2.34375	2.43525	2.10331	2.28136	2.079	1.8865	1.93825
CG9702/RhoGEF64C	0.00403338	0.039573	0.87296	0.816036	0.827338	0.770115	0.879548	0.457477	0.683742	0.594539	0.495096	0.754491
IP3K1/Proc-R	0.00402208	0.0395788	0.692816	0.659496	0.778741	0.749522	0.787281	0.854335	0.884535	0.793898	0.85139	0.861958
CG33307/CG31321	0.0040185	0.0395826	0.845139	0.935145	0.85415	0.749526	0.930741	1.22111	1.29347	0.940077	1.41209	1.51533
Gpdh3/wake	0.0040384	0.0395835	0.136011	0.146495	0.132006	0.145546	0.158258	0.117403	0.126329	0.0979663	0.122308	0.120182
CG15445/lsn	0.00400276	0.0395837	1.01323	0.989757	1.03589	1.00351	0.927083	0.890625	0.917544	0.732872	0.865672	0.786567
Uch/prg	0.00402689	0.0395872	5.32258	4.86344	5.33369	5.1636	4.65161	6.54353	6.41527	7.08595	6.92821	9.34471
CG6495/CG4328	0.00404709	0.039591	2.99145	3.55319	3.05128	2.64286	3.16667	4.69231	4.20513	4.13953	3.52758	3.77023
TwdlT/CG43667	0.00400777	0.0395941	1.83202	3.36184	2.46218	1.8705	3.5	1.09947	1.289	1.22231	1.07123	0.176471
CG4546/Zip89B	0.0040435	0.0395946	0.109602	0.0689394	0.0819444	0.121667	0.0992063	0.186047	0.172775	0.158155	0.122045	0.223593
SCAR/Ipp	0.00401818	0.0396185	1.83298	1.96743	1.83826	1.72457	1.77132	2.96203	2.52209	2.26644	2.07373	2.93876
mRpL10/mRpL21	0.00401466	0.039623	0.825477	0.731627	0.854792	0.809074	0.858994	0.971038	0.975548	0.923041	0.902789	0.887691
CG6867/KCNQ	0.00412196	0.0396248	1.03731	0.978831	0.99608	0.875316	0.983471	0.899219	0.844138	0.862252	0.775774	0.788696
stai/CG31224	0.00405505	0.03963	0.973854	0.892508	1.02899	0.94464	0.963618	0.784141	0.741897	0.930556	0.787384	0.771711
CG13721/CG8100	0.00411133	0.0396371	2.34066	2.28866	2.09375	1.43333	2.81818	1.04348	1.65902	1.18598	0.710843	0.710526
ReepA/CG6901	0.00414336	0.0396397	5.09434	5.30791	4.75388	5.3061	4.91372	6.48387	6.85736	5.54912	5.81542	5.88889
CG15534/mol	0.00413555	0.0396409	3.87356	4.07753	4.46747	4.34305	3.8385	2.09209	3.98689	2.256	1.60035	2.24637
CG12913/CG3955	0.00411974	0.0396416	1.29915	1.27368	1.02941	1.02191	1.26538	0.967391	0.801653	0.724138	0.739394	0.98892
CG12863/CG15536	0.0041397	0.0396427	1.48744	1.47771	1.54202	1.40625	1.37113	1.28718	1.34756	1.11385	1.21514	1.3066
snz/CG1146	0.00410424	0.0396452	2.43623	2.42662	2.62297	2.47078	2.39066	2.30965	1.3507	1.62457	1.97121	1.78429
CG7248/Sulf1	0.00412818	0.0396464	1.69932	1.54432	1.85143	1.60084	1.60552	1.24437	1.18995	1.4485	1.48295	1.37931
CG17928/Obp83cd	0.00411732	0.0396565	0.445581	0.467536	0.538659	0.401117	0.409189	0.577503	0.569057	0.820517	0.684732	0.826795
Impbeta11/CG8768	0.00409783	0.03966	1.10386	1.24143	1.19495	1.2	1.31349	1.40803	1.36909	1.34052	1.36109	1.52978
Es2/Eaf6	0.00410976	0.0396602	1.74481	1.57699	1.6721	1.6239	1.73301	1.50645	1.42589	1.46275	1.28043	1.55402
scramb1/Ctl1	0.00407811	0.0396613	0.861122	0.944403	0.924677	0.934243	0.882157	1.16346	0.970979	1.059	1.21381	1.05376
Khc/Orct2	0.00410225	0.0396644	9.42976	9.95948	9.89677	10.3517	10.6166	12.0718	15.596	13.9505	11.0916	14.9436
AdipoR/Cul1	0.00407139	0.0396733	1.56344	1.64088	1.74329	1.49552	1.58526	1.41489	1.24054	1.40637	0.995857	1.24658
Desat1/CG42246	0.00413527	0.0396764	428.027	398.744	415.151	380.589	381.45	368.25	285.572	359.177	292.012	287.786
Cap-G/Usp20-33	0.0041554	0.0396789	1.08528	0.971254	1.00717	0.963279	0.95549	0.892697	0.724747	0.849639	0.752546	0.901585
CG9609/dgt2	0.0041516	0.0396805	2.3176	2.34417	2.82804	2.64415	2.45161	2.20725	1.7751	1.92055	1.98765	2.18634
e/Eip74EF	0.00407649	0.0396842	0.782159	0.860609	0.864603	0.994543	0.88	0.205286	0.745494	0.578282	0.512968	0.310105
CG11771/Sodh-2	0.00417603	0.0396862	3.96273	4.64379	4.20399	4.55298	4.21533	2.87288	4.00946	3.43298	3.32178	2.65005
Alg14/Rpn11	0.00409686	0.0396891	0.047619	0.042491	0.0413728	0.0456048	0.0411111	0.0402886	0.0378221	0.0328066	0.035196	0.0317033
TkR99D/dpr5	0.00417286	0.0396939	1.82915	2.17284	2.07229	2.04533	1.95783	1.76471	1.84615	1.69565	1.53488	1.50664
ttm50/CG9331	0.00408573	0.0396967	0.320755	0.274134	0.312277	0.281886	0.292394	0.234483	0.258124	0.254298	0.239696	0.187069
btl/Tig	0.00416933	0.0396981	0.0211579	0.0197475	0.0205309	0.0197373	0.0180905	0.0164821	0.0116421	0.0155157	0.0150974	0.0177896
eIF3b/goe	0.00407021	0.0397004	14.3253	13.9947	14.5652	14.4584	15.1097	13.9308	13.4499	13.7658	13.1932	12.8805
CG10514/CG16704	0.00409472	0.0397068	3.16136	2.34928	2.51346	3.21839	2.43192	2.17886	0.7991	1.5493	0.0560399	0.131579
CG32750/CG41099	0.00409293	0.0397281	0.281792	0.296037	0.258909	0.319039	0.267584	0.211391	0.256382	0.192905	0.22759	0.167213
cag/FucTB	0.00416876	0.0397305	1.53004	1.55241	1.64778	1.47813	1.55963	1.35484	0.91215	1.31828	0.935223	0.708812
Hpr1/MTPAP	0.0041851	0.0397346	0.958238	0.872561	0.92249	0.885552	0.870992	1.04324	1.08698	1.15426	0.992054	0.970055
CG6602/rl	0.00407016	0.0397388	0.0372509	0.0368941	0.0447911	0.0374753	0.042779	0.0313125	0.0342924	0.0333234	0.0309898	0.0261103
CG15282/Cpr100A	0.00416732	0.0397547	16.8999	17.1293	14.8804	17.7018	19.3526	28.3707	33.0864	23.869	28.0153	19.6824
CG10341/Rrp4	0.00419897	0.0397906	0.855725	0.867717	0.874958	0.825798	0.918633	0.769295	0.801916	0.788455	0.70307	0.656214
goe/eIF3b	0.00419627	0.0398028	0.0698064	0.0714558	0.0686568	0.0691638	0.0661827	0.0717835	0.0743501	0.0726438	0.0757969	0.077637
CIA30/CG1463	0.00421135	0.0398701	1.27654	1.27093	1.1197	1.26763	1.13911	1.33768	1.52006	1.68595	1.38538	1.58082
CG6583/CG15221	0.00421748	0.0398904	0.410797	0.440047	0.374729	0.421006	0.39233	0.349568	0.297376	0.176502	0.23621	0.109587
PIG-T/CG33635	0.00422704	0.039943	4.18304	5.07644	4.75252	5.10351	4.9292	5.57878	5.4186	6.01916	6.50791	6.86833
Aduk/BthD	0.00423277	0.0399592	2.75225	2.69291	2.69474	2.428	2.68182	3.09211	3.23451	3.51869	3.11475	4.0717
S/Pits	0.00424476	0.0400346	0.469718	0.475797	0.48495	0.428966	0.494867	0.430174	0.3854	0.407704	0.424127	0.428431
TM9SF2/CG18327	0.00429768	0.0400795	7.66911	7.57235	7.41793	7.81442	6.65	10.3051	8.7902	8.47621	11.709	9.91465
CG14721/MetRS-m	0.00425909	0.0400941	1.30571	1.15792	1.2563	1.13809	1.17231	0.909091	1.03589	1.10106	1.00235	0.819355
Sln/DCX-EMAP	0.00427938	0.0400961	1.53684	1.52761	1.80992	1.64329	1.75787	1.26667	0.76652	1.245	1.24679	1.3755
CG5958/mRpS17	0.00428772	0.040099	7.23364	7.3408	7.29234	8.20293	7.20011	6.76917	6.5917	5.77758	4.93813	5.58601
CG13630/blp	0.00429736	0.040114	1.93445	1.8151	2.00576	1.90769	1.87913	2.30138	2.02731	2.29836	2.68515	2.40679
tyf/dally	0.00427786	0.0401195	1.75436	1.71204	1.53335	1.61849	1.81654	2.02019	2.02564	1.76785	2.12072	2.14074
26-29-p/NT5E-2	0.00429416	0.0401217	5.94505	5.58052	6.63902	6.16243	5.68996	8.05694	7.30453	7.46995	10.1812	7.87747
Sbat/l(3)77CDf	0.00426618	0.040123	0.0281371	0.0303906	0.0321547	0.0367534	0.0290901	0.0338346	0.0566378	0.0504142	0.0642019	0.0590072
Phf5a/CG5131	0.00425883	0.0401294	0.464859	0.513932	0.45962	0.521775	0.456464	0.684573	0.540738	0.606075	0.559904	0.59
CG18180/Jon65Aii	0.00427493	0.0401297	3.47292	2.95294	3.12588	4.10517	1.91587	4.62627	6.82397	4.18167	5.6912	6.14068
CG14457/FucTB	0.0042877	0.0401365	2.31449	2.47025	2.56404	2.29155	2.2844	1.98157	1.29907	2.03696	1.02632	1.59387
rut/Ank2	0.00427248	0.0401444	0.246493	0.276144	0.231429	0.253583	0.273816	0.309931	0.289372	0.292702	0.292919	0.336078
CG12301/pyd3	0.00433903	0.0403898	0.370916	0.36179	0.377855	0.36361	0.430804	0.322697	0.328356	0.279695	0.265502	0.206398
Nup62/CG12321	0.0043367	0.0404058	0.96162	1.01729	1.02078	1.03894	0.990385	0.897817	0.835505	0.822081	0.636128	0.571145
az2/aft	0.00435236	0.0404761	0.483493	0.472165	0.448118	0.459729	0.47027	0.411034	0.441994	0.376701	0.412193	0.436185
lcs/GIIIspla2	0.00436548	0.0405604	1.99449	1.70536	2.67273	1.8601	1.95603	0.943662	1.30291	0.899735	0.984512	1.68237
Fer2LCH/CG2162	0.00437429	0.0406044	8.2957	7.41734	8.78953	8.35227	7.93529	5.26823	5.18311	6.81726	6.98827	7.05117
Npc2d/CG16704	0.00443602	0.0406859	1.82686	1.93527	2.58202	1.94828	1.39906	1.1626	1.04659	1.40087	1.0934	1.06743
CG15554/CG10463	0.00440942	0.0407036	0.602771	0.607173	0.61532	0.692456	0.609553	0.404223	0.547034	0.377528	0.5111	0.530662
Mct1/eIF4E1	0.00443486	0.0407126	0.112503	0.100345	0.124306	0.131676	0.136108	0.0926128	0.0989127	0.0807523	0.0999497	0.08504
CG45078/tup	0.00445156	0.0407163	4.378	4.1326	3.8233	4.35832	4.15351	5.57603	5.6155	4.73006	4.63542	4.87202
COX4/CG6293	0.00440776	0.0407259	32.1002	31.8712	30.4652	34.0991	31.8896	30.1071	28.3786	28.7047	27.021	24.5466
Ank2/rut	0.00442066	0.040732	4.05691	3.6213	4.32098	3.94349	3.65209	3.22653	3.45576	3.41644	3.41391	2.9755
Csas/hgo	0.00444922	0.0407322	0.0813309	0.0658269	0.0812379	0.0738035	0.0676713	0.0487385	0.0304281	0.0567686	0.0595032	0.0543455
nonA-l/pasi1	0.00443459	0.0407476	0.483402	0.451172	0.438542	0.438452	0.511962	0.671233	0.624227	0.583138	0.503759	0.719738
Art1/mRpL21	0.00445929	0.0407497	1.58305	1.64067	1.8	1.62117	1.51071	1.83025	1.83474	1.76122	1.8996	1.86557
CG34026/Cpr11B	0.00441886	0.0407531	1.69561	1.70952	1.50628	1.79151	1.84657	3.51212	2.90181	1.97465	3.86107	2.77438
CG15083/Flo1	0.00444812	0.0407595	0.396151	0.393194	0.416872	0.384966	0.427832	0.330496	0.329481	0.372136	0.371897	0.366297
Rpt4/dwg	0.00440755	0.0407617	7.22667	6.70134	7.57173	6.99087	7.03876	9.13229	7.96093	10.5283	8.12654	9.26667
unc79/CG14853	0.00443349	0.040775	2.52751	2.69832	2.98537	2.88878	3.27257	3.61353	3.71233	3.72947	3.08918	3.63175
Akr1B/tko	0.00442972	0.0407779	11.6379	15.8181	13.5335	13.5646	11.4379	18.3762	19.8904	15.6982	25.1673	22.4557
Sem1/CG11912	0.00439716	0.0407789	1.08246	1.1079	1.18521	1.17201	1.22166	0.997992	1.00747	0.75696	0.691428	0.58244
Oaz/Duox	0.00440721	0.0407963	0.109067	0.107521	0.0991808	0.114639	0.118569	0.0996473	0.0751556	0.0834125	0.0862162	0.0595533
Snx21/pasi1	0.0044062	0.0408248	0.490664	0.485352	0.517708	0.494924	0.572568	0.546233	0.592089	0.65808	0.632946	0.657579
CG5131/CG14671	0.00447593	0.0408643	1.21168	1.16841	1.28681	1.20974	1.18069	0.97712	1.11007	1.11777	0.957919	1.10041
Prpk/CG34409	0.00451012	0.0410639	6.91473	6.3125	6.7006	6.57055	6.90909	5.9	6.09756	4.5941	4.52941	4.04487
CG13012/f-cup	0.00450842	0.0410859	0.315789	0.32702	0.270873	0.298072	0.249625	0.369261	0.351523	0.373481	0.329651	0.354418
CG4576/CG2641	0.00450593	0.0411006	2.20209	2.30949	2.37776	2.39432	2.19351	0.754864	1.40986	1.10097	2.13906	1.50036
CG34305/smp-30	0.00451842	0.041102	0.285863	0.223031	0.322899	0.222747	0.251744	0.206167	0.148875	0.164702	0.178533	0.101778
CG11619/CG18268	0.0045299	0.0411315	3.54704	3.1393	3.10407	2.90708	3.10968	4.24571	3.64368	5.65517	5.76471	4.70175
Orct/CG5355	0.00452981	0.0411681	0.230923	0.194718	0.235909	0.220274	0.211731	0.198037	0.111506	0.147933	0.145364	0.0803306
CG11353/Fbw5	0.00454974	0.0411992	0.797342	0.857143	0.51821	0.89049	0.816514	1.40328	1.32265	1.34357	0.844737	1.40764
CG3746/CG4730	0.00454252	0.0412086	7.80342	7.63866	7.70115	7.35762	8.59722	5.27723	5.94253	7.42857	5	6.22222
Gbp1/CG8369	0.00454778	0.0412189	0.092046	0.0699746	0.0771028	0.0822785	0.0732143	0.0538519	0.0696921	0.0625655	0.0468395	0.053238
Cyp4ad1/CG15254	0.00458981	0.0412629	1.76994	1.85603	1.5906	1.47262	1.84126	1.09552	1.46799	1.29132	0.716301	1.12195
CG32944/CG3014	0.00459596	0.041281	2.47257	2.35503	2.85795	2.57864	2.84409	3.69697	3.29592	3.15676	4.71918	4.12291
flz/CG7173	0.00456392	0.0412902	4.2403	6.27803	6.77049	5.00248	4.11111	3.9826	3.03645	2.32421	2.67916	2.01205
UQCR-11/AnxB10	0.00458975	0.0412995	25.4278	30.6368	29.3298	25.6223	26.8455	18.991	22.2949	25.5095	19.0227	21.064
GIIIspla2/lcs	0.0045693	0.0413015	0.501381	0.586386	0.374149	0.537606	0.51124	1.0597	0.767512	1.11144	1.01573	0.594399
Ca-alpha1T/unc-13-4A	0.00457936	0.0413177	2.51321	2.35604	2.18296	2.83607	2.60372	3.33333	3.39416	2.75	3.15873	2.99473
tadr/CG4546	0.00458892	0.0413293	2.61062	2.84615	2.30085	2.52988	2.69333	1.55833	1.04762	1.46181	2.40991	1.79655
Ssadh/Rcp	0.00460548	0.0413293	13.2	13.0357	13.7103	13.1765	12.6813	16.2358	18.9923	15.9417	14.6679	20.1877
CG6472/b	0.00457784	0.0413413	1.84553	1.59375	1.42481	2.35	1.97531	7.89024	5.38462	5.28194	2.45283	5.22727
CG10495/CG2611	0.00458659	0.0413455	1.125	1.07387	1.07966	0.971922	1.06748	0.890476	0.800898	0.636667	0.815287	0.399408
CG10038/Rpt4	0.00462542	0.041471	0.15083	0.148754	0.148912	0.160941	0.159692	0.126933	0.138817	0.138531	0.114553	0.101729
RhoGAPp190/app	0.00466435	0.0414849	1.57211	1.59278	1.62155	1.5118	1.64759	1.32117	1.40994	1.52677	1.28173	1.44479
Bdp1/CG3776	0.0046326	0.0414981	0.587054	0.631579	0.691019	0.581231	0.708295	0.394464	0.586957	0.391183	0.501525	0.451623
Mink/CG13255	0.00463728	0.0415028	0.415073	0.450658	0.478921	0.45297	0.47549	0.631783	0.55	0.507937	0.609959	0.511848
HP4/mip120	0.00466334	0.0415129	0.39957	0.426108	0.406628	0.39537	0.457961	0.549038	0.621442	0.545092	0.434281	0.588875
CG13947/Mgstl	0.00464773	0.0415219	0.696095	0.962489	0.83526	0.862112	0.917349	0.661074	0.251639	0.666368	0.447441	0.514772
CG6749/RecQ5	0.00465368	0.0415379	0.0986359	0.10998	0.106514	0.123853	0.109528	0.0812337	0.0877743	0.0985748	0.0890538	0.0695583
RpS3/grass	0.00464581	0.041542	85.7605	91.5266	88.1608	89.0055	82.5122	119.216	105.958	115.866	108.642	90.0771
mRpL35/mRpL39	0.00466255	0.0415429	0.485549	0.502862	0.469606	0.49651	0.526931	0.461728	0.465822	0.412868	0.432324	0.444563
Act42A/Msh6	0.00466199	0.0415749	20.5986	15.421	22.5433	21.17	21.9736	15.7878	11.7011	16.2513	14.2514	10.2746
CG32638/CG7601	0.00477976	0.0415856	2.43127	2.65919	2.44974	2.44745	2.48437	2.36179	2.06714	2.17805	2.3297	2.05642
sbm/mael	0.00477852	0.041611	34.0588	35.1682	36.5289	37.7931	37.6641	28.875	34.6147	31.5534	32.4224	30.7444
Reg-5/CG12913	0.00474946	0.041612	14.6447	14.2975	14.0952	15.8265	11.0122	26.8427	16.9175	19.6952	21.2514	20.2745
CG7173/flz	0.00477043	0.0416131	0.235832	0.159286	0.1477	0.199901	0.243243	0.251092	0.329332	0.430254	0.373252	0.497006
CG6026/nyo	0.00474724	0.041629	0.963581	1.3557	1.47826	1.05495	1.70175	1.05679	0.574713	0.409204	0.615313	0.40566
Ndc1/CSN6	0.00477658	0.0416304	0.719298	0.640082	0.709434	0.633445	0.704082	0.580844	0.637905	0.562731	0.604407	0.542524
GLaz/CG6115	0.00476875	0.0416348	0.116064	0.141828	0.10806	0.112019	0.122612	0.185687	0.20106	0.224904	0.175362	0.132166
CG17568/CG2767	0.00474475	0.0416437	0.0945853	0.0837846	0.0805416	0.0716295	0.0803571	0.0573833	0.0547565	0.0450948	0.0747712	0.0611654
KCNQ/CG6867	0.00476777	0.0416628	0.964029	1.02163	1.00394	1.14244	1.01681	1.11208	1.18464	1.15975	1.28904	1.26792
CG31157/Cyp6d2	0.00476005	0.0416682	1.67826	1.32961	1.78302	1.63014	1.66667	1.20253	0.791139	1.30888	0.321705	0.577348
Cisd2/mRpL27	0.00474345	0.041669	2.83818	2.79909	2.77596	2.93041	2.94064	3.4969	2.93263	3.58049	3.89617	3.45609
mira/fw	0.00470184	0.0416699	0.159517	0.154377	0.141322	0.142078	0.142585	0.106235	0.137259	0.122572	0.0868347	0.107154
kel/CG15599	0.00469812	0.0416739	58.6816	54.3091	68.1818	67.1447	58.6184	44.0301	30.2183	55.6919	41.6835	31.7813
CG9657/Tsp42Ea	0.00469447	0.0416785	0.353267	0.416842	0.38918	0.408435	0.433036	0.358459	0.307888	0.267181	0.226333	0.323684
CG5399/CG4415	0.00470721	0.0416805	88.3092	79.4544	86.5124	74.5522	73.2154	54.8078	40.5763	64.0529	67.9292	63.175
RhoGAP54D/Ance-5	0.0047661	0.0416846	0.132927	0.106431	0.138259	0.122061	0.131152	0.115439	0.0848506	0.0707965	0.0553842	0.0468856
CG30291/Rrp47	0.00474301	0.0417017	3.63745	3.86549	3.69119	3.85966	3.96189	5.57813	4.96667	4.89332	4.69742	3.98226
Arl8/CG11414	0.00481421	0.0417037	0.341087	0.38653	0.35539	0.366031	0.38726	0.405918	0.438483	0.45478	0.436516	0.526905
beat-Ib/lncRNA:CR42549	0.00473122	0.0417082	0.523095	0.461538	0.558195	0.572664	0.51747	0.360134	0.37819	0.496109	0.417969	0.378717
Loxl1/l(3)neo38	0.00469391	0.0417106	0.0335628	0.0491968	0.0522273	0.0421202	0.0393258	0.0590717	0.0928528	0.0780985	0.0732601	0.0568012
CG32112/CG8031	0.00473652	0.0417181	1.20193	1.20433	1.15877	1.2629	1.21914	1.18309	1.05392	0.953416	1.0384	1.02998
CG14687/CG34386	0.00474097	0.0417205	2.45842	2.70763	2.57973	2.7527	2.23812	3.38221	3.29973	5.33615	4.1437	3.89362
Cbp80/ATPsynE	0.00481205	0.0417211	0.194303	0.19896	0.200642	0.184788	0.182079	0.243836	0.20511	0.209756	0.243612	0.238935
CG1814/MED11	0.00472865	0.0417224	3.15272	3.54485	3.29596	3.33116	3.67624	2.86737	2.94151	3.13289	2.50269	2.45967
Nhe2/CG31224	0.00480884	0.0417295	0.5694	0.520521	0.527778	0.472759	0.553039	0.331413	0.317914	0.423322	0.438825	0.468902
ND-B17/slmb	0.00480734	0.0417528	1.63352	1.53527	1.74916	1.54612	1.66272	1.22736	1.42338	1.5362	1.17334	1.23711
CG4465/mdlc	0.00472824	0.0417557	1.63357	1.53684	1.55017	1.43056	1.58757	1.47507	1.02143	1.15534	1.03384	0.789474
PGRP-LE/CG15153	0.00480484	0.0417674	4.18043	4.30645	4.053	4.07951	4.17277	3.19363	3.63804	3.64199	2.68819	3.73494
RpL6/Ets65A	0.00472571	0.0417703	522.589	456.033	465.55	432.257	503.226	648.671	539.691	565.645	538.88	594.276
ND-ASHI/CLS	0.00472293	0.0417827	2.54584	2.54915	2.53526	2.47614	2.70365	2.18363	2.21336	2.36378	1.86216	2.32475
Sccpdh1/Ada	0.0048365	0.041788	17.0738	16.5196	18.3767	16.8351	17.8077	21.6923	22.684	19.4185	18.3288	20.8837
Galt/CG9331	0.00483274	0.0417917	0.219848	0.192238	0.206911	0.21228	0.204879	0.16059	0.167093	0.189088	0.182882	0.190659
CG32803/CG11912	0.00484562	0.0417945	0.158142	0.166247	0.16198	0.153504	0.132826	0.120984	0.13078	0.112932	0.0797192	0.0677497
CG43799/Drp1	0.00482912	0.0417966	0.0565893	0.0610588	0.0632554	0.05663	0.054953	0.0707786	0.0643002	0.0889418	0.0875822	0.0924297
Patronin/Atet	0.00485161	0.0418101	1.70569	1.78935	1.60825	1.54903	1.72321	2.51867	2.20457	1.8277	2.02676	2.49142
Rap2l/mor	0.0048452	0.041827	0.31216	0.33864	0.338105	0.347165	0.344376	0.3239	0.306613	0.288893	0.292544	0.28298
Art3/Roe1	0.0048721	0.0419505	0.618821	0.615326	0.686767	0.654372	0.586155	0.587755	0.528686	0.52391	0.541176	0.458227
CG31262/Rab30	0.00487885	0.0419724	1.57975	1.60196	1.71004	1.47392	1.74654	1.05584	1.08267	1.52366	1.13343	1.34865
CG10344/CG13667	0.00488667	0.0420035	0.495463	0.524548	0.468216	0.49916	0.455587	0.440351	0.451168	0.414226	0.426982	0.382114
Elp1/CG6293	0.00489442	0.0420339	3.41784	3.5922	3.40507	3.10926	3.55908	2.35609	2.9256	3.08517	2.99075	2.49933
LManVI/CG32971	0.00490007	0.0420463	186.068	131.053	160.235	193.484	133.563	87.7539	65.2425	81.6041	115.667	125.816
CR6900/CG15201	0.00491064	0.0421008	0.231626	0.284603	0.216667	0.283465	0.288973	0.322072	0.494305	0.36725	0.581741	0.524823
Gdh/Mad1	0.0049262	0.042198	35.0914	40.578	41.6826	42.3324	38.0838	29.015	36.3654	29.8264	28.3027	34.3431
Pits/S	0.00497295	0.0423442	2.12894	2.10174	2.06207	2.33118	2.02074	2.32464	2.59471	2.45276	2.35779	2.3341
MED8/Rpt6	0.00494776	0.0423464	0.168835	0.17059	0.166793	0.176096	0.181953	0.143838	0.158598	0.149356	0.16455	0.135452
mino/ben	0.00497169	0.0423697	0.829565	0.867057	0.894053	0.87007	0.881606	0.676791	0.646465	0.784434	0.833546	0.6739
Rho1/tok	0.00496839	0.0423777	5.61971	5.29545	5.54014	5.73909	5.49722	4.41423	4.98999	4.81946	5.13953	5.22891
mre11/CG5828	0.00495669	0.0423865	1.25269	1.23515	1.30704	1.26394	1.23038	0.963836	0.888046	1.23098	1.05149	0.87743
Idgf5/Cen	0.0049621	0.0423964	1.74956	1.71494	1.69933	1.54847	1.69221	1.74601	2.1167	2.44051	2.45723	2.22378
CG3918/Mgstl	0.00496826	0.0424128	1.20883	1.30284	1.13391	1.32754	1.07283	1.06544	0.877869	0.815247	1.05608	0.842544
CSN5/CG40228	0.00500991	0.0425864	1.2728	1.17573	1.1795	1.20539	1.22128	1.23884	1.48989	1.46029	1.37547	1.39041
CG9135/GstZ2	0.00500698	0.0425977	0.48573	0.499213	0.543755	0.571513	0.527374	0.66232	0.598824	0.574121	0.726979	0.656088
Ulp1/lncRNA:CR42651	0.00501884	0.042626	20.0586	21.8319	23.6826	19.7154	22.015	14.4657	19.6856	16.7403	14.2057	17.9587
Muc18B/CG1146	0.00502715	0.0426603	35.8026	35.7287	37.6421	34.5559	40.7969	31.6976	22.6684	25.7692	33.791	24.6559
St4/Gbeta76C	0.00507053	0.042919	2.33028	2.08491	2.26263	2.70813	1.83673	3.6	3.86726	2.54348	3.31707	3.05333
CG32669/CG42857	0.00506659	0.0429221	36.2143	35.7726	34.6689	27.5795	34.1212	18.1692	27.8269	20.25	21.3152	29.2949
CG14971/CG7536	0.00509315	0.0429286	0.679245	0.602865	0.674353	0.679268	0.637983	0.786927	0.809603	0.715481	0.717708	0.721661
RpL34a/hgo	0.00506576	0.0429514	4.90943	4.33807	4.10735	4.47935	5.6625	2.25	2.45926	2.61634	4.33131	3.02178
Stt3B/cu	0.00508362	0.042957	3.9219	4.16252	4.26352	4.31962	3.84924	5.20842	4.60921	4.40718	5.57932	5.37708
Irk1/fzy	0.0051096	0.0429585	1.44131	1.26257	1.16917	1.31496	1.53704	1.21941	1.01245	0.951152	0.784884	0.916318
RpL22-like/mira	0.00508843	0.0429613	1.09119	0.95671	0.92396	0.98977	0.919847	1.31853	1.44236	1.13184	1.875	1.59091
Gmd/CG16812	0.00512292	0.042962	1.38691	1.41444	1.40463	1.31543	1.45684	1.30807	1.32547	1.23032	1.23756	1.30069
Fdh/Cdc45	0.00509288	0.0429626	6.87634	6.48815	6.19634	6.13415	6.27407	7.86755	8.08434	7.35545	7.16644	9.38588
Coa8/CG9596	0.00508005	0.0429632	0.93295	0.90308	0.920419	1.02675	0.879699	1.09819	1.01321	1.04045	1.07445	1.01445
Cpr/Chro	0.00512814	0.0429697	5.23977	5.46912	5.19068	4.65516	5.23108	5.41987	6.7262	6.63396	6.54246	7.62011
Eogt/CG14232	0.00510828	0.0429836	1.08244	1.12179	1.33333	1.13988	1.17625	0.973005	0.764241	1.04419	0.962089	0.825886
CG7536/CG10321	0.00512138	0.0429852	0.75268	0.774194	0.832907	0.748005	0.764452	0.736264	0.635255	0.70738	0.683861	0.675433
CG34293/koko	0.00511789	0.042992	1.0283	0.874755	0.837363	0.950602	0.933921	0.796915	0.784926	0.755963	0.679406	0.823389
Ugt35E1/AGO3	0.00510544	0.0429959	2.25641	2.57884	2.36565	2.25105	2.40132	1.81004	1.64596	1.79345	0.664	0.630734
CG7016/Hrb87F	0.00513722	0.0430097	0.129652	0.129503	0.118569	0.152441	0.144415	0.0841883	0.0726577	0.103146	0.121118	0.0983862
Su(dx)/CG10086	0.00516481	0.0430243	2.26377	2.48095	2.23805	2.15163	2.21717	2.04055	2.06304	1.80604	2.0751	1.90189
lncRNA:CR42549/beat-Ib	0.00516408	0.0430542	1.9117	2.16667	1.79149	1.74622	1.93248	2.77674	2.64417	2.01569	2.39252	2.6405
mRpL39/mRpL35	0.00516335	0.043084	2.05952	1.98862	2.12945	2.01406	1.89778	2.16578	2.14674	2.42208	2.31308	2.2494
Rpn11/Alg14	0.00516109	0.0431011	21	23.5344	24.1705	21.9275	24.3243	24.8209	26.4396	30.4817	28.4123	31.5425
temp/TyrRS-m	0.00515418	0.0431155	0.469793	0.508456	0.512917	0.460822	0.456897	0.377757	0.439935	0.387848	0.33926	0.436482
MME1/cl	0.00518518	0.043122	0.19268	0.203382	0.197563	0.222495	0.207799	0.152428	0.191654	0.146735	0.137234	0.100162
Pde9/Ptp36E	0.00516033	0.0431308	1.34124	1.37117	1.54332	1.48227	1.66755	1.2074	1.25787	1.22727	1.31746	1.18058
Osi24/CG11409	0.00518293	0.0431392	0.513421	0.401022	0.389021	0.448669	0.483456	0.594888	0.659341	0.4798	0.681981	0.633621
Urod/REG	0.00520916	0.0431776	0.454348	0.450102	0.410163	0.47391	0.434563	0.538067	0.54399	0.522197	0.692087	0.693588
Klp64D/Idh3b	0.00520721	0.0431974	0.130258	0.135864	0.136003	0.136801	0.1327	0.156987	0.153053	0.143239	0.183417	0.170183
Sulf1/CG7248	0.00521683	0.0432054	0.58847	0.647534	0.540122	0.624671	0.622853	0.803617	0.840371	0.690368	0.674332	0.725
AnxB10/UQCR-11	0.00520536	0.0432179	0.039327	0.0326404	0.034095	0.0390284	0.0372502	0.0526564	0.0448534	0.0392011	0.0525687	0.0474745
Cog4/AdipoR	0.00520489	0.0432499	0.226174	0.215047	0.199661	0.225329	0.223772	0.249431	0.290598	0.229294	0.274378	0.284432
btz/repo	0.00523641	0.0432958	4.18519	4.40194	5.04532	4.52132	3.77138	7.54741	6.65726	5.20219	5.31303	6.45034
CG13067/alpha-Est10	0.0052362	0.0433298	3.72697	4.01675	3.41023	3.60951	3.44032	3.44593	2.90973	2.78137	2.43977	2.32704
CG5504/CG31142	0.00524585	0.043338	14.2658	13.4265	15.5145	15.2137	14.0662	13.6108	10.7728	10.9562	11.4758	8.47368
jub/IntS8	0.00526291	0.0434429	1.175	1.33298	1.24487	1.35801	1.24762	1.34556	1.66712	1.487	1.5578	1.72907
FucTA/gukh	0.00526753	0.0434452	0.177792	0.159074	0.155084	0.170382	0.157591	0.173752	0.198247	0.182061	0.188474	0.191991
CG3955/CG12913	0.00528393	0.0435445	0.769737	0.785124	0.971429	0.978558	0.790274	1.03371	1.24742	1.38095	1.35246	1.0112
muskelin/RagA-B	0.00529737	0.0435833	0.598952	0.609949	0.594974	0.578512	0.606882	0.550451	0.522091	0.450858	0.501822	0.566434
Ser6/Rtnl1	0.00529672	0.0436139	0.1156	0.117623	0.111537	0.124717	0.115009	0.0923961	0.0699986	0.109715	0.096193	0.0791849
Egfr/RpL22-like	0.00530591	0.0436176	13.5822	15.0362	15.3789	13.0879	14.7801	9.52123	7.33922	12.4374	10.2323	12.3857
CG6432/GATAe	0.00535528	0.0436641	0.436014	0.401894	0.406009	0.440844	0.425878	0.52213	0.569046	0.616856	0.478824	0.469456
CG10904/CG7289	0.0053533	0.0436836	0.265316	0.252867	0.248274	0.238421	0.252922	0.210924	0.232571	0.229298	0.230669	0.236693
CG5687/CG10939	0.00536387	0.0436985	0.795487	0.70048	0.669166	0.688784	0.654188	0.847195	0.885154	0.791552	1.05632	0.887168
Acer/cu	0.00535158	0.0437053	1.36496	1.39436	1.25239	1.38943	1.24264	2.14813	1.58154	1.54047	1.75703	1.74622
Rpt6R/nxf2	0.00540475	0.0437106	0.623457	0.483384	0.54641	0.533654	0.345794	0.785088	0.715294	0.716814	1.03008	1.13218
CG32633/CG42857	0.00540073	0.0437135	87.1607	74.1839	85.0135	83.5227	75.8485	42.7612	58.6951	46.6674	69.0978	70.6923
Fbxl4/pall	0.00534849	0.0437158	1.16976	1.14168	1.09952	1.16339	1.02997	1.42256	1.21979	1.35368	1.60508	1.31596
hbs/CG10623	0.00534072	0.0437238	0.447302	0.388872	0.387817	0.38611	0.41043	0.504489	0.630299	0.601565	0.448356	0.508958
CG9331/CG1789	0.00539763	0.0437239	15.804	17.872	17.5113	15.6175	17.0813	24.9357	22.5083	23.562	22.4729	34.6281
Ing3/a6	0.00541206	0.0437344	1.49394	1.58824	1.35981	1.37218	1.40845	1.61181	1.69912	1.61465	1.58528	1.60351
Dip-C/CG13365	0.0053464	0.0437346	4.95647	4.68177	4.5885	4.60633	4.78515	6.05832	5.88641	5.75725	4.74	6.15163
CG12081/CG30344	0.00533889	0.0437447	0.781939	0.791372	0.822667	0.852883	0.707006	0.498488	0.601513	0.574048	0.75337	0.616899
CG16812/Gmd	0.00539706	0.0437547	0.721027	0.706992	0.711933	0.760208	0.686418	0.764485	0.754452	0.812799	0.80804	0.768821
CG2233/CG8066	0.00533737	0.0437682	36.5036	27.8578	38.6213	40.1162	33.1146	47.3648	50.376	63.4555	53.362	79.4128
CG10321/CG7536	0.00538127	0.0437688	1.32859	1.29167	1.20061	1.33689	1.30813	1.35821	1.57417	1.41367	1.46229	1.48053
CG9265/Indy	0.00539044	0.0437721	0.399891	0.445951	0.390465	0.385443	0.36585	0.41697	0.68359	0.57884	0.572572	0.669546
yuri/Nrg	0.00537805	0.0437783	0.135968	0.117693	0.112254	0.123409	0.125322	0.136105	0.16089	0.188716	0.148665	0.161721
CG5445/Hrb87F	0.00539697	0.0437895	0.307225	0.346698	0.380517	0.328317	0.358035	0.300845	0.272849	0.294831	0.248472	0.29989
Muc68E/CG6324	0.00533617	0.0437943	6.71594	5.9417	4.12121	6.62745	4.70297	3.57143	3.69355	3.54103	1.98077	3.67227
mor/Rap2l	0.00538971	0.0438018	3.20349	2.95299	2.95766	2.88047	2.9038	3.08737	3.26144	3.46149	3.41829	3.53381
CG8620/CG14312	0.0054267	0.0438172	3.36508	3.80282	3.675	3.18405	2.57692	5.65116	10.1957	5.01449	10.3768	12.0236
CG34015/CG10778	0.00533483	0.0438193	0.254212	0.300367	0.279492	0.28673	0.259291	0.370471	0.334342	0.33489	0.294681	0.326347
snk/mRpL22	0.00547667	0.0438309	0.0485359	0.0455663	0.0450517	0.0510999	0.0496259	0.0804196	0.0568586	0.0939535	0.0623617	0.0723521
CG5934/CG12730	0.00546581	0.0438494	0.611752	0.619641	0.585441	0.595364	0.597968	0.58	0.49906	0.364725	0.434783	0.393013
Jon65Aii/CG7768	0.00547471	0.0438504	202.718	169.315	130.337	207.292	159.412	115.175	62.5089	97.7153	118.778	128.279
CD98hc/mtTFB2	0.00545292	0.0438516	34.9616	33.8358	37.7226	36.4595	34.7331	28.07	28.4597	34.49	31.3574	27.6596
CG15254/aay	0.00544895	0.043855	0.263658	0.268963	0.290981	0.29322	0.304792	0.493292	0.447889	0.556589	0.435792	0.300071
ND-49/RluA-2	0.00547294	0.0438714	36.4646	36.0068	37.7066	35.5279	37.5361	40.5293	38.0587	40.347	44.795	43.3776
CG10086/Su(dx)	0.00546476	0.0438762	0.441741	0.403071	0.446817	0.464764	0.451026	0.490065	0.484722	0.553698	0.481905	0.525794
esc/CG12104	0.00543841	0.0438763	0.64898	0.62425	0.712102	0.642953	0.672986	0.465517	0.57076	0.506812	0.603431	0.393343
CG17145/CG8671	0.00544822	0.0438845	2.28592	2.17136	2.45182	1.97352	2.28711	1.72473	1.70046	1.98284	1.83156	1.28759
Pex13/Rpt4	0.0054624	0.0438926	0.471402	0.433678	0.462737	0.476813	0.452643	0.414682	0.435032	0.412464	0.35763	0.39114
Proc-R/CG5376	0.00544611	0.0439029	1.64762	1.56895	1.57938	1.54963	1.56881	1.45378	1.27022	1.50781	1.32529	1.45561
koko/CG34293	0.00552511	0.043937	0.972477	1.14318	1.19423	1.05196	1.07075	1.25484	1.274	1.32282	1.47188	1.21449
ken/stv	0.0055304	0.043944	0.245428	0.29888	0.265359	0.255593	0.300678	0.395216	0.379078	0.43428	0.303543	0.33466
Wnt5/stv	0.00552434	0.0439659	0.0677966	0.0565774	0.0545285	0.0628052	0.0618823	0.0656428	0.0774574	0.0704522	0.0789389	0.0747801
CG13360/CG3650	0.00551633	0.0439722	31.5322	20.5897	58.9485	42.8125	51.5	7.55038	10.016	15.6288	1.90385
sov/btsz	0.00551234	0.0439755	0.441114	0.436551	0.457698	0.437809	0.434942	0.356014	0.413297	0.405292	0.411288	0.406161
CG8435/MED27	0.00549977	0.0439805	2.11698	2.16729	2.17034	2.17773	2.04167	2.03226	1.89603	1.90514	1.90569	1.64247
Ak6/Aldh-III	0.00552382	0.0439967	0.0566903	0.0631766	0.0621943	0.0561558	0.0610775	0.0548996	0.0451522	0.0370382	0.0330689	0.0224978
Yip1d1/CG12321	0.00551225	0.0440098	1.47619	1.52433	1.55498	1.64642	1.62308	1.4786	1.22704	1.28408	0.962553	1.01908
Oseg4/GstE7	0.00554532	0.0440275	0.267756	0.387135	0.391404	0.450477	0.485479	0.172394	0.315501	0.214746	0.0993771	0.219366
CG8270/car	0.00551206	0.0440435	0.501351	0.491699	0.495364	0.52809	0.511628	0.536424	0.593677	0.551699	0.564394	0.636215
APP-BP1/p47	0.00555602	0.0440775	0.378361	0.341939	0.376276	0.348771	0.344235	0.30613	0.325692	0.334132	0.32625	0.295822
CG13640/CG17108	0.00559784	0.0441289	3.56989	4.66364	3.14286	3.0678	4.0625	2.7855	1.8503	2.29	2.81044	1.71622
Dpck/FRG1	0.00566974	0.0441383	0.782654	0.831776	0.832516	0.842987	0.915493	0.93913	1	0.984862	1.03945	0.883539
CG34434/CG5162	0.00559482	0.0441398	0.208392	0.12	0.0909091	0.125	0.117703	0.519231	0.546835	0.212111	0.672566	0.315789
sip2/ItgaPS5	0.00559049	0.0441405	2.73684	2.91098	2.74219	3.37037	2.78182	4.2	3.37901	3.55882	3.65432	4.625
rl/CG6602	0.00568329	0.0441405	26.845	27.1046	22.3258	26.6842	23.3759	31.9362	29.161	30.009	32.2687	38.2991
Hlc/ced-6	0.00563195	0.0441538	1.04962	1.00746	1.05143	1.09544	0.967438	0.847339	0.920587	0.815107	0.917753	0.645947
PIG-Q/prg	0.00567622	0.0441543	0.759857	0.705272	0.643777	0.696691	0.703226	0.792941	0.848326	1.12278	0.94359	1.11945
SNRPG/Rpp30	0.00560579	0.0441567	2.09886	2.08509	1.98823	1.91783	2	2.41192	2.19933	2.53029	2.16917	2.66186
CG42586/scf	0.00558828	0.044158	0.529267	0.777695	0.824813	0.981507	0.651513	1.0506	1.0943	1.28941	1.74154	1.3023
FASN1/eIF4G1	0.00566827	0.0441612	4.27898	3.50546	4.58517	4.93072	4.04756	3.79996	2.35344	2.61666	2.35654	1.17125
CG13227/CG9616	0.00565557	0.0441656	3.4765	2.87593	2.74115	3.58162	2.97794	1.40296	2.49506	2.40785	1.01097	0.590106
CG18641/ELOVL	0.0056295	0.0441692	0.105368	0.078847	0.0814077	0.0877176	0.0721754	0.100048	0.13199	0.125906	0.122051	0.103858
Flo1/CG15083	0.00562511	0.0441695	2.52429	2.54327	2.39882	2.59763	2.33736	3.02575	3.03508	2.68719	2.68892	2.73002
Pfas/Uba1	0.00568299	0.0441725	0.27049	0.261511	0.264109	0.280869	0.288996	0.212209	0.261777	0.19474	0.160441	0.214723
Tina-1/CG17385	0.00566127	0.0441756	6.71711	6.95183	7.13378	7.263	6.61912	6.16152	6.62922	5.82174	5.0969	5.71178
ELOVL/CG18641	0.00562295	0.0441872	9.49058	12.6828	12.2838	11.4002	13.8551	9.99521	7.57632	7.94244	8.19328	9.62851
CG2247/RhoGDI	0.00558776	0.0441889	0.217373	0.23763	0.213728	0.232711	0.229577	0.268283	0.285167	0.248883	0.285276	0.339555
CG11825/CG14778	0.00566767	0.044191	1.98913	2.15517	1.66892	1.60829	1.71845	1.5	0.910448	1.2956	0.685065	1.32841
G9a/fray	0.00565457	0.0441924	0.659051	0.727663	0.678103	0.689362	0.735625	0.617661	0.607203	0.656092	0.546518	0.627169
TBC1D5/Sk2	0.00558018	0.0441989	0.469981	0.455993	0.489406	0.466947	0.518519	0.539669	0.536892	0.59596	0.509245	0.582781
CG5846/CG5815	0.00561593	0.0442016	0.383948	0.405753	0.397859	0.405547	0.439271	0.469156	0.500906	0.44771	0.439024	0.525828
Pgd/CG1124	0.00562108	0.0442073	6.4613	5.85263	4.99723	6.86982	5.19765	3.75934	2.63561	2.77753	5.43688	2.69171
CG2091/tra2	0.00569685	0.0442114	0.438036	0.425958	0.426368	0.426667	0.410635	0.47544	0.438335	0.481001	0.530081	0.515929
CG32448/Fdx1	0.00565302	0.0442149	0.66289	0.787297	0.667208	0.733256	0.701188	0.95814	1.01122	0.749623	1.05389	0.877023
CG34409/U4-U6-60K	0.00558697	0.0442177	0.13258	0.134715	0.118777	0.126848	0.13253	0.21322	0.182547	0.181271	0.156889	0.143382
dpr5/TkR99D	0.00557825	0.0442187	0.546703	0.460227	0.482558	0.488918	0.510769	0.566667	0.541667	0.589744	0.651515	0.663727
CG11912/Pol32	0.00574913	0.044239	4.12043	4.69421	4.90555	4.50222	4.46038	6	6.24198	6.62958	7.35304	9.90753
CG7601/CG32638	0.00565285	0.0442481	0.411307	0.376054	0.408207	0.408588	0.402516	0.423408	0.483759	0.459127	0.429239	0.486282
CG8108/CG16903	0.00574206	0.0442528	3.36975	3.48546	3.78511	3.49229	3.50355	3.26233	2.95652	3.31676	2.74532	3.01797
eff/CG14407	0.00574701	0.0442569	8.72432	9.69941	9.47804	9.47912	9.05933	11.1997	9.90468	10.2893	11.1326	12.2852
Tpi/CG3690	0.00573948	0.0442671	25.4501	24.6516	24.1909	23.1543	25.3505	32.2552	34.1187	28.7664	29.7389	41.7662
Bacc/btz	0.00565117	0.0442697	6.84425	7.63586	7.34072	8.67911	9.01035	4.87036	6.55239	5.75893	6.26901	6.4566
Cdc42/CG9945	0.0057092	0.0442729	7.61752	8.09858	7.79811	8.33061	8.50392	6.90803	6.78756	7.05101	4.58614	5.58152
CG3500/Incenp	0.00572303	0.044277	0.587554	0.522124	0.54097	0.57606	0.535326	0.559546	0.800248	0.711561	0.787097	0.809764
Ass/CG17292	0.00575928	0.0442831	0.164624	0.161694	0.150322	0.147316	0.159436	0.124278	0.142479	0.148966	0.12227	0.129505
Teh4/sna	0.00578167	0.0442847	5.76786	3.66667	4.33333	5.58173	7.0044	9.04762	8.66667	7.21739	8.01852	6.81792
mats/wek	0.00572048	0.0442916	1.87288	1.78616	1.6971	1.8083	1.64439	2.5	1.80259	2.38226	2.38108	2.16891
unc-13-4A/Ca-alpha1T	0.00573848	0.0442936	0.397897	0.424442	0.458094	0.352601	0.384065	0.3	0.294624	0.363636	0.316583	0.33392
CG8549/CG1764	0.00571748	0.0443027	1.99238	1.95146	2.16885	2.06499	2.08537	2.08768	3.04319	2.86257	2.61994	3.00521
CG32537/dgt1	0.00573557	0.0443054	0.441737	0.438272	0.436842	0.451857	0.429309	0.418956	0.39405	0.338674	0.383632	0.401716
CG4781/vas	0.00578157	0.0443179	10.3077	10.4886	11.0213	9.87383	11.1481	7.45918	5.68116	6.81818	10.3431	7.53687
Miro/Idh3b	0.00573353	0.0443239	0.287953	0.286297	0.307881	0.299844	0.302198	0.298691	0.353171	0.339039	0.357263	0.351574
CG42846/wek	0.0057781	0.0443254	2.84019	3.00778	2.95083	2.94058	3.03341	4.45703	3.2233	4.39211	3.43233	3.93572
CG8159/FucTB	0.00577049	0.0443351	0.816254	0.767705	0.82266	0.760933	0.816514	0.654378	0.530841	0.410678	0.740891	0.574713
Sirt6/CG1239	0.00577707	0.0443515	0.534188	0.520701	0.412162	0.514218	0.459184	0.726744	0.718464	0.603248	0.529022	0.713514
JMJD4/prg	0.00581167	0.0444804	1.72043	1.83751	2.08906	1.96875	1.84516	2.06588	2.34623	2.60709	2.35385	2.17065
Vha36-3/Arl8	0.00583664	0.0446373	0.671092	0.710782	0.704972	0.776042	0.755054	0.558459	0.492866	0.543694	0.703981	0.455679
CG32248/Cyp4d1	0.00584234	0.0446468	0.0943246	0.0939269	0.124492	0.129316	0.0997277	0.0912663	0.0721273	0.0713631	0.0635018	0.0459157
CG1537/CG3014	0.00589824	0.0447656	0.510549	0.585799	0.670455	0.692878	0.582437	1.31313	1.5102	0.648649	1.28082	1.07821
RpL7/grass	0.00588169	0.0447761	98.5524	100.756	103.677	110.226	108.394	145.461	121.128	136.502	128.727	110.201
Hakai/Rpt3	0.00589526	0.0447771	0.12063	0.117622	0.122897	0.131178	0.133274	0.105793	0.114498	0.0946414	0.109008	0.0830988
Doc3/RpL34a	0.00586873	0.0447799	0.0109187	0.0131135	0.0103603	0.0122027	0.00933969	0.0183486	0.0183496	0.0138293	0.013938	0.0145556
CG34213/EloA	0.00590494	0.0447825	0.219166	0.214992	0.197905	0.195122	0.206107	0.149918	0.185795	0.121475	0.183759	0.129753
HIP-R/l(2)SH0834	0.00588033	0.0448	0.687034	0.734915	0.701653	0.786254	0.800705	0.897436	0.798718	0.900806	1.02629	1.05638
CG12325/Oatp33Ea	0.0058942	0.0448031	0.383658	0.409667	0.396415	0.428142	0.47445	0.275037	0.398881	0.273483	0.198191	0.27958
CG4627/CG4611	0.00586737	0.0448037	0.537992	0.533994	0.568281	0.573566	0.535379	0.438528	0.535173	0.484008	0.406553	0.427174
GC1/RluA-2	0.00587807	0.0448169	3.85426	3.91982	3.67602	3.71066	3.68412	3.92366	4.25587	4.29359	4.16977	4.69295
CG8837/CG3704	0.00591461	0.0448218	0.677982	0.67753	0.705535	0.671887	0.720097	0.501057	0.5767	0.637887	0.647915	0.545505
CG10075/mRpL27	0.00589243	0.0448238	0.288412	0.297408	0.298546	0.293969	0.288298	0.326625	0.366767	0.342875	0.44918	0.428182
mael/sbm	0.00593267	0.0448566	0.029361	0.0284348	0.0273756	0.0264599	0.0265505	0.034632	0.0288895	0.0316923	0.0308429	0.0325262
rho-7/Urod	0.00592908	0.0448634	0.292265	0.270202	0.279459	0.262368	0.294822	0.260317	0.25784	0.211926	0.208635	0.211781
Agpat3/mRpL39	0.0059386	0.0448675	1.95334	2.03078	2.29723	2.18096	2.18009	1.76	1.55716	1.84414	1.95646	1.84808
CG5863/CG10116	0.00594412	0.0448751	0.170652	0.163183	0.136286	0.163721	0.137363	0.183267	0.220359	0.196361	0.223424	0.174074
MED30/CG5913	0.00592778	0.0448875	0.423435	0.468066	0.418544	0.437962	0.445141	0.349043	0.41129	0.36612	0.403235	0.328642
CG44013/Ranbp21	0.00595606	0.0449314	0.256964	0.239083	0.244486	0.222091	0.242688	0.348294	0.241673	0.35233	0.383187	0.397276
snRNP-U1-70K/mbf1	0.00597373	0.0449628	0.313525	0.317441	0.347803	0.339732	0.339376	0.278145	0.267142	0.303324	0.312886	0.251494
ATPsynF/schlank	0.0060481	0.0449802	3.52243	3.41381	3.45789	3.53273	3.73661	3.00496	3.41984	3.21515	2.8216	2.82372
ND-B17.2/CG5577	0.00598073	0.0449816	4.98361	4.79421	5.21972	5.37176	5.3239	4.57854	4.48201	4.68719	3.66817	3.7172
CG31064/Eps-15	0.00604005	0.0449873	0.377157	0.366447	0.350877	0.366976	0.392758	0.299286	0.316955	0.364341	0.321147	0.310964
CG13667/CG10344	0.0059729	0.0449904	2.01832	1.9064	2.13577	2.00337	2.19497	2.27092	2.21647	2.41414	2.34202	2.61702
TTLL4B/CG7914	0.00601453	0.0449986	0.898089	0.856061	0.855491	0.856631	0.847826	1.13761	1.15041	1.25806	0.861027	1.25
hgo/RpL34a	0.00601162	0.0450105	0.20369	0.230517	0.243466	0.223247	0.176601	0.444444	0.406627	0.382213	0.230877	0.330931
ome/lncRNA:CR42651	0.00604778	0.0450114	42.9345	47.3389	41.2416	47.5122	42.8571	28.5761	42.9742	32.4091	34.5674	28.0207
Tbh/CG17364	0.00597174	0.0450157	1.09029	1.15104	1.23718	1.1596	0.938061	1.40838	1.24286	1.35545	1.5	1.30502
CycB3/CG8209	0.00599434	0.0450162	0.0930576	0.0994224	0.117026	0.134529	0.109319	0.0626003	0.087959	0.088665	0.0802341	0.0663391
Akh/CG4328	0.00603985	0.0450194	1.7094	1.87234	1.60256	1.99107	2.07672	4.53846	3.15385	3.74419	3.08873	2.16449
CG17691/CG34437	0.00602642	0.0450201	38.4481	38.4249	42.8379	42.5286	38.2594	34.3671	33.44	32.5614	22.221	21.4751
pygo/Hmr	0.00602194	0.0450203	1.90444	2.0755	1.97222	2.08219	1.83466	2.39796	2.02476	2.57955	2.73951	2.70596
Zip48C/koko	0.0060087	0.0450225	3.44025	3.49902	3.76703	3.14458	3.44934	2.37018	2.72243	2.02018	2.95011	3.12172
mst/CG17560	0.00600591	0.0450353	2.37259	2.51473	2.73706	2.18362	2.31786	1.83138	1.81511	1.68223	2.02154	0.963885
CG2269/beat-IIIb	0.00609663	0.0450393	16.4234	13.2396	15.75	14.5566	17.5926	18.366	18.7081	19.7901	21.1889	17.5772
PEK/etaTry	0.00608781	0.0450408	2.32648	2.25394	2.39638	2.03904	2.14889	3.32842	2.54411	2.64107	2.78571	3.43603
dao/beat-IV	0.00612395	0.0450412	0.537604	0.526946	0.385621	0.590068	0.640867	0.889571	0.973118	1.03247	0.593897	0.808625
CG8031/CG32112	0.00599345	0.0450433	0.831995	0.830338	0.862986	0.791831	0.820248	0.845246	0.948837	1.04886	0.96302	0.970897
eIF3f2/CG7631	0.00603972	0.0450521	0.0487914	0.0357731	0.0272202	0.0448625	0.0396396	0.0998686	0.0599087	0.0501398	0.0804829	0.0845411
CG5608/Usp20-33	0.00608526	0.0450553	0.83865	0.758275	0.848523	0.887213	0.808605	0.774218	0.720418	0.694066	0.583503	0.658882
CG4407/Trap1	0.00609436	0.0450559	0.225215	0.242923	0.215982	0.217739	0.210912	0.313473	0.250265	0.244046	0.284708	0.273337
Eps-15/CG31064	0.00603596	0.0450577	2.65142	2.7289	2.85	2.72497	2.5461	3.34129	3.15502	2.74468	3.11384	3.21581
CG3862/YL-1	0.00600469	0.04506	0.929845	0.870211	0.846154	0.883914	0.895595	0.958904	0.985361	1.09202	1.15014	1.24198
Cyp6v1/Prosbeta3	0.0061234	0.0450704	0.251207	0.261586	0.263984	0.255113	0.271365	0.241018	0.211749	0.239011	0.226387	0.185642
CG8641/beat-IIIb	0.00608482	0.0450855	0.62201	0.714286	0.777778	0.665734	0.67611	0.886598	0.782609	1.08287	0.89117	0.85285
CG8888/CG17734	0.00608077	0.0450889	0.616036	0.70052	0.646573	0.597307	0.589075	0.725479	0.903418	0.782136	0.728645	0.956537
scramb2/GstE5	0.00610884	0.0450961	1.51715	1.49163	1.50613	1.32519	1.38853	1.2527	0.577824	1.0191	1.18029	0.86359
plx/Cad96Ca	0.00612281	0.0450993	1.69261	1.95092	1.82686	1.59391	1.81885	1.27734	1.29198	1.48177	1.66467	1.43958
MESR3/Hlc	0.00617361	0.0451075	0.316392	0.310976	0.279323	0.287492	0.332273	0.343126	0.344338	0.420248	0.421488	0.459401
Droj2/Trxr-1	0.00607922	0.0451109	0.81144	0.859334	0.788422	0.807036	0.863018	0.824638	0.628334	0.538093	0.54723	0.541131
Usp5/sisRNA:CR46364	0.00615231	0.0451169	8.16028	8.14995	9.21643	9.87013	7.4382	10.7402	9.1881	11.7821	11.74	11.2561
Hk/CG5191	0.00615751	0.0451219	0.503198	0.57263	0.645443	0.606667	0.568804	0.563304	0.369522	0.353117	0.292736	0.372091
CG11378/CG18095	0.00612156	0.0451234	14.2719	14.5457	15.0967	13.2237	15.1903	9.39295	10.4509	11.9053	12.9742	12.9779
RpI135/Gapdh2	0.0060736	0.0451363	0.0279269	0.0306442	0.0295004	0.0338658	0.0335111	0.0243384	0.0285226	0.0235884	0.0261729	0.0207028
CG1146/mlt	0.00617337	0.0451388	0.437943	0.474878	0.480538	0.44174	0.425821	0.494595	0.716758	0.698476	0.739483	0.546254
Clic/CG12004	0.00607887	0.0451418	1.81211	1.79891	1.92451	1.75137	1.90388	1.57483	1.73585	1.73278	1.53815	1.4882
Pde8/Lim3	0.00615135	0.045143	5.72379	5.25654	5.44429	5.19302	5.55592	6.54914	6.37464	6.61815	5.67098	7.42233
Usp32/CG42672	0.00611993	0.0451447	0.93071	0.831958	0.906305	0.877112	0.859514	0.979357	0.942257	0.965353	0.955928	0.925399
CG30265/CG13676	0.00617102	0.0451547	0.0517074	0.054703	0.0536282	0.0466012	0.0469203	0.0235224	0.0300289	0.049457	0.0142254	0.0184679
Mat89Ba/CG18609	0.00614465	0.0451603	2.46313	3.14543	2.77833	2.61237	2.81902	1.9683	2.48367	1.73773	1.85073	1.06113
a6/Ing3	0.00618565	0.0451625	0.669371	0.62963	0.735395	0.728767	0.71	0.620419	0.588542	0.619329	0.630804	0.623632
Kdm2/Oseg5	0.0061511	0.0451744	18.4626	20.4364	17.5	18.6538	17.3052	16.1923	15.7154	9.34052	13.5122	12.8201
Ptpa/CG5380	0.00617011	0.0451811	2.25837	2.185	2.24865	2.17692	2.04571	2.53918	2.3321	2.50274	2.30077	2.36323
CG12253/CG7685	0.00620236	0.0452514	0.992278	1.00766	0.926154	0.924945	0.904	0.555556	0.799363	0.887043	0.680195	0.737255
CG8237/CG3631	0.0062112	0.0452828	1.82698	1.7717	1.65039	1.78182	1.75683	1.85522	2.01571	1.87014	1.88018	1.92491
CG5589/Pfdn6	0.00623732	0.0453409	0.390825	0.366031	0.396044	0.353348	0.372441	0.303416	0.325485	0.288242	0.334273	0.216577
CG12895/AP-1mu	0.00622892	0.0453458	0.403343	0.379368	0.391304	0.373113	0.417786	0.315661	0.342413	0.361807	0.243008	0.296253
caz/CG31496	0.00623364	0.0453471	6.19531	4.43119	5.25949	5.71501	5.70332	7.45223	9.94086	6.8871	9.0963	6.77708
EMC1/Alg-2	0.0062287	0.0453773	3.4283	3.60009	3.67605	3.23851	3.27713	3.68114	3.99303	3.74125	3.79728	3.88856
CG34348/l(2)SH0834	0.00625668	0.0454155	0.818182	0.79661	0.866942	0.867069	0.797178	1.00103	0.962821	0.917925	1.13401	1.22849
MED21/Trax	0.00625335	0.0454243	0.932127	0.869174	0.867418	0.885548	0.877315	0.791602	0.833582	0.807229	0.864558	0.780735
PheRS-m/CG12170	0.00628606	0.0455956	1.18371	1.24229	1.17606	1.22771	1.16093	1.33834	1.32966	1.20776	1.31795	1.34519
Ugt35C1/CG42235	0.00629386	0.0456191	0.615553	0.656734	0.514324	0.529478	0.520695	0.661297	0.846083	1.21536	1.09057	0.882353
cass/44805	0.00632138	0.0457853	2.89552	2.7354	2.96672	2.97039	3.14309	2.28585	2.77344	2.61051	2.05977	2.40088
CG13229/CG1146	0.00632815	0.0458011	0.541498	0.610922	0.490427	0.594324	0.522609	0.43898	0.447268	0.499426	0.373544	0.340654
bap/CG12913	0.00634499	0.0458897	0.546053	0.578512	0.504762	0.461988	0.407295	0.696629	0.536082	0.866667	0.81694	0.862745
CG13545/EndoB	0.00635239	0.04591	3.37538	2.57943	4.93952	4.08115	4.33695	2.70534	1.98475	2.36034	1.99007	2.40081
TwdlF/CG43667	0.00638355	0.0459358	6.61218	20.0493	33	18.2778	26.5	6.89335	5.72772	1.41715	5.30389	1.82353
CG9572/Cyp6a14	0.00639089	0.0459555	1.8959	2.07752	2.06541	2.53025	2.24913	1.72566	1.23773	1.48295	0.314275	0.33922
CG11409/Osi24	0.00639677	0.0459647	1.94772	2.49363	2.57055	2.22881	2.06844	1.68099	1.51667	2.0842	1.46632	1.57823
CG14853/unc79	0.00638328	0.045967	0.395646	0.3706	0.334967	0.346167	0.30557	0.276738	0.269373	0.268135	0.323711	0.275349
dsd/Pgm1	0.00636528	0.0459699	0.121365	0.108053	0.114999	0.117942	0.117911	0.138931	0.122216	0.160667	0.173032	0.172532
TyrRS-m/CG9596	0.00638026	0.0459784	1.20498	1.25861	1.25654	1.27687	1.14054	1.40568	1.62705	1.3022	1.40541	1.55275
CG8963/BthD	0.00638001	0.0460098	20.1622	21.126	18.6702	21.486	19.0496	30.1974	23.1195	26.4626	22.5369	30.3472
CG42246/Desat1	0.00637659	0.0460184	0.0023363	0.00250787	0.00240876	0.00262751	0.00262158	0.00271555	0.00350174	0.00278414	0.00342452	0.00347481
CG14223/CG14292	0.00641664	0.0460413	0.0853485	0.0757129	0.108844	0.0572135	0.0902835	0.0473047	0.057931	0.0399202	0.0371707	0.0591766
CG13216/CG15649	0.0064142	0.0460568	5.04717	4.80822	4.69811	5.49216	1.64286	6.33681	7.69372	9.82609	6.6	8.27273
CG1983/Uba4	0.00644638	0.0461552	1.62747	1.63499	1.66165	1.73157	1.60763	1.52369	1.4345	1.45131	1.35678	1.09954
slmb/ND-B17	0.00643732	0.0461565	0.612176	0.651352	0.571704	0.64678	0.601423	0.814756	0.702552	0.650957	0.852269	0.808336
bab1/Exn	0.0064431	0.0461648	0.0388933	0.0327436	0.0336025	0.0355792	0.0322667	0.0322059	0.0271762	0.0212073	0.0272683	0.0213456
app/RhoGAPp190	0.00645816	0.0461733	0.636089	0.627833	0.616695	0.661463	0.606946	0.756904	0.709251	0.654977	0.780195	0.692143
cos/Idh3b	0.00645537	0.0461864	0.0735631	0.0789075	0.0791271	0.0746871	0.0713423	0.102908	0.0906778	0.0799845	0.0869875	0.0904877
wupA/bdg	0.00647838	0.0462516	48.1922	51.5036	48.8447	50.2562	50.2411	40.3988	41.9084	36.8014	34.8423	49.0326
dpr11/sna	0.00648577	0.0462713	9.89286	9.24242	11.5556	10.9952	7.6085	17.4286	19.1667	17.1304	17.3981	9.99133
CG15412/Arc1	0.00649094	0.0462752	0.0212728	0.0184972	0.0180556	0.0202713	0.0201408	0.0180418	0.014182	0.0123653	0.00651068	0.00926579
CG31109/CG4935	0.00647784	0.0462809	2.76364	2.8629	2.92664	2.83582	2.38158	2.41379	2.27092	2.48173	1.94212	2.19355
Zfrp8/CG4210	0.00651038	0.0463476	0.876351	0.859697	0.842713	0.832288	0.93578	0.806452	0.685282	0.606568	0.724796	0.491898
CG8777/DEF8	0.00650865	0.0463683	10.3722	10.2509	10.977	10.6066	9.52381	8.67308	9.59048	7.56798	9.46324	8.35644
CG14641/Rcp	0.00652125	0.0463919	6.09538	6.58654	6.38742	6.33193	6.87251	8.68396	8.34291	6.84211	7.22388	8.77816
CG15536/CG12863	0.00652727	0.0464017	0.672297	0.676724	0.648501	0.711111	0.729323	0.776892	0.742081	0.89779	0.822951	0.765343
CG5028/Chc	0.00654539	0.0464974	0.534084	0.561351	0.585122	0.565139	0.553153	0.478147	0.441287	0.462596	0.420117	0.553742
CG14292/CG14223	0.00657582	0.0465811	11.7167	13.2078	9.1875	17.4784	11.0762	21.1395	17.2619	25.05	26.9029	16.8986
CG7289/CG10904	0.00656257	0.0465863	3.76909	3.95465	4.02781	4.19426	3.95378	4.74105	4.29977	4.36115	4.33522	4.22488
CG30286/Mics1	0.00656929	0.0466009	1.1517	1.0223	0.88587	1	1.6	0.844444	0.413907	0.721951	0.428571	0.5
arg/Nplp2	0.0065743	0.0466034	0.0117556	0.0107811	0.0113286	0.0104997	0.011184	0.00813307	0.00957118	0.00988375	0.0105197	0.00855545
CG9899/CG7214	0.00658438	0.0466086	0.539726	0.538941	0.777778	0.306122	0.508065	1.44218	1.18478	2.2209	2.42857	0.916667
Mpcp2/exd	0.00659008	0.0466159	13.847	12.7754	13.3936	13.6649	14.4523	11.3812	13.2354	12.1973	11.0199	11.699
CG3631/CG8237	0.00660183	0.046666	0.547353	0.564431	0.605919	0.561224	0.569207	0.53902	0.496104	0.534719	0.531864	0.519504
janA/cerv	0.00660789	0.0466758	4.68927	4.6124	3.87832	4.33042	4.29221	5.29487	5.44787	4.47814	5.52798	5.63596
CG43313/Idh3b	0.00661387	0.0466851	0.0711162	0.0691946	0.074716	0.0685161	0.0754489	0.0790814	0.080865	0.0752415	0.0781917	0.0767209
CG14621/Hayan	0.00662915	0.0466939	1.24553	1.1377	1.39117	1.31206	1.28395	1.23628	1.02363	0.917376	0.906397	0.921791
Su(P)/CG34150	0.00663639	0.0467119	6.18705	5.95112	6.18268	5.76339	6.5243	6.61873	6.92593	7.71525	6.67117	7.73333
Rcd1/Hexo2	0.00662861	0.0467231	3.25933	3.22282	3.23568	3.13552	3.39205	2.94438	3.02776	2.75906	2.27718	2.75479
EndoA/WASp	0.00662807	0.0467522	0.883744	0.993626	0.885142	0.980287	1.03905	0.870787	0.710236	0.808518	0.750354	0.853582
CG1648/fog	0.00664707	0.0467542	7.73287	6.71302	7.50192	7.94294	7.93926	5.89078	5.35056	4.75247	7.30779	4.42916
cathD/CG31109	0.00665821	0.0467996	18.2329	19.5606	19.3496	21.3	16.0663	20.7714	25.7158	23.2972	27.5646	29.7412
Ubc7/PpV	0.00666961	0.0468138	1.57867	1.54154	1.4222	1.54074	1.51727	1.71324	1.67902	1.61202	1.5795	1.6628
fz2/TyrR	0.006666	0.0468214	11.1711	10.0298	11.9363	10.6183	11.1637	9.22037	8.20539	10.32	8.4529	6.87682
Pgm2a/Npl4	0.00667883	0.0468456	1.16517	1.27399	1.13215	1.25086	1.20037	1.13721	1.10269	0.91489	0.933043	0.898141
rudhira/nAChRalpha4	0.00668624	0.0468647	8.05935	6.51586	6.88015	6.98891	7.95663	9.42391	8.29074	9.04271	8.00574	8.933
Npc1b/Gapdh2	0.00669153	0.0468689	0.0483952	0.050856	0.0548201	0.0505445	0.0571281	0.0312322	0.0451144	0.0466863	0.0252326	0.029026
CG12723/CG8420	0.00672961	0.0468726	0.196189	0.198507	0.216319	0.40477	0.366492	0.121164	0.154988	0.0447892	0.105308	0.0614334
CG12170/PheRS-m	0.00670392	0.0468899	0.844801	0.804966	0.850299	0.814522	0.861381	0.747194	0.752072	0.827982	0.758755	0.743391
Sec31/Gdi	0.00670875	0.0468908	0.556962	0.5591	0.547128	0.519474	0.518314	0.512891	0.491366	0.465151	0.495071	0.511277
mip40/CG17141	0.00672925	0.0469028	1.90995	2.10504	2.05618	1.9911	1.97131	1.89157	1.7342	1.93241	1.73179	1.73887
Ance-5/CG17544	0.00670183	0.0469081	0.940367	0.975265	1.02244	0.866926	1.16884	1.13779	1.62626	1.4402	1.19066	1.5166
CG3699/Uhg1	0.00672714	0.0469209	3.03379	4.59828	3.65217	2.59475	3.43908	3.98501	5.84956	7.27214	5.60218	7.28926
CG11878/NLaz	0.00672643	0.0469487	0.066413	0.0516796	0.0721559	0.0673176	0.0608808	0.113174	0.0667727	0.108125	0.111934	0.139369
Arpc2/Pex6	0.00672499	0.0469714	5.44264	5.11409	5.76075	5.46717	5.24262	4.84428	4.69762	4.98962	4.88493	4.0894
CG1951/puml	0.00676527	0.0469899	0.154196	0.159155	0.155729	0.130562	0.148161	0.12138	0.13331	0.112276	0.0724553	0.0932092
S-Lap2/Cyp318a1	0.006753	0.0470027	0.170341	0.102931	0.218432	0.232558	0.0952381	0.29304	0.371004	0.312195	0.25	0.25
CTPsyn/l(3)07882	0.00675847	0.047008	1.73158	1.64843	1.72957	1.86158	1.84389	1.59138	1.5795	1.59183	1.62555	1.66003
Nep1/Lrpprc2	0.00676496	0.0470205	1.17186	1.09916	1.20589	1.07258	1.15613	1.05632	0.824847	0.995491	1.01497	0.974477
Eaf6/Es2	0.00687689	0.0471747	0.573129	0.634118	0.59805	0.615801	0.577031	0.663812	0.701316	0.683646	0.780988	0.643494
CG8611/GstE12	0.00682979	0.0471756	0.189276	0.197054	0.197194	0.202457	0.211005	0.176008	0.16755	0.129229	0.14735	0.0889309
aft/az2	0.00683453	0.0471758	2.06828	2.1179	2.23156	2.1752	2.12644	2.43289	2.26247	2.65463	2.42605	2.2926
AP-1mu/Rrp47	0.00682101	0.0471802	3.94958	3.92454	3.90192	4.11933	4.1997	5.59961	4.54524	4.45195	6.27877	5.78854
Sptr/frj	0.00682621	0.0471835	0.375383	0.373717	0.408967	0.371532	0.375358	0.372314	0.332385	0.326263	0.342188	0.315223
RpS18/grass	0.00685047	0.0471879	63.9422	71.9139	68.3475	69.8545	69.11	95.8228	89.6679	92.2536	82.5048	69.7005
Uggt/CG7497	0.00686999	0.0471922	8.64589	9.31958	7.25073	9.14358	5.56656	20.2978	22.6402	10.9274	11.6342	20.3445
mdy/yellow-b	0.00687652	0.0472046	2.19855	1.93836	2.17729	1.95492	2.14681	1.88018	1.54006	1.78445	1.71528	1.91613
Elk/MRP	0.00684834	0.0472058	0.0352711	0.0333069	0.0311986	0.0308207	0.0429539	0.0277726	0.0260827	0.0203788	0.00849956	0.0138659
Kyat/CG3690	0.00682065	0.0472104	4.58759	4.77991	4.91052	4.98771	4.96371	6.59644	6.19339	6.042	6.86809	9.28442
CG2663/cyr	0.00680314	0.0472201	11.0519	11.7495	6.85714	11.8732	7.28378	15.3644	14.8767	15.6116	12.0788	18.8235
CG13643/HGTX	0.00686006	0.0472215	1.18788	1.61818	1.18116	1.42248	1.47069	2.46	3	2.4094	1.77193	1.75128
CG15210/pkaap	0.00686975	0.0472231	0.698891	0.598122	0.776316	0.730974	0.693833	0.533005	0.457853	0.549006	0.656858	0.470331
Pgi/slmb	0.00686574	0.047228	8.08077	7.61052	7.77934	7.6653	8.42433	7.23263	6.48808	7.37145	5.6331	5.737
Uxs/CG13365	0.00684716	0.0472303	1.3893	1.38702	1.25384	1.36329	1.39788	1.8013	1.47262	1.58043	1.484	1.71593
Ncc69/CG31106	0.00681889	0.047231	4.11694	4.35177	4.3309	3.64514	4.52486	3.14925	3.37975	3.264	2.62452	1.39391
Trxr-1/Droj2	0.00681572	0.0472418	1.23238	1.16369	1.26836	1.2391	1.15872	1.21265	1.59151	1.85842	1.82739	1.84798
CG14671/CG5131	0.00681195	0.0472485	0.825301	0.855865	0.777118	0.826623	0.846966	1.02342	0.900846	0.894637	1.04393	0.90875
Usp16-45/NSD	0.00690551	0.0473061	1.71937	1.60994	1.66855	1.64263	1.78808	1.61402	1.53476	1.49455	1.36718	1.34889
Cip4/simj	0.00691055	0.0473082	1.20473	1.24015	1.11047	1.14556	1.10701	1.68847	1.63879	1.20936	1.52542	1.93761
CG7772/CG1847	0.00690186	0.0473135	0.876638	0.888272	0.908583	0.8968	0.849398	0.609547	0.810883	0.712631	0.831894	0.710875
scra/Chd3	0.00691805	0.047327	4.23721	4.9822	4.5495	4.42781	4.54955	4.46552	2.72258	3.16031	3.16563	3.50556
CG7920/gig	0.00692741	0.0473586	11.1746	10.5965	11.3557	12.0245	11.3796	8.48986	10.3208	10.3899	7.79507	9.47644
CG8303/Cpr49Ad	0.00694134	0.0474214	0.890902	1.33459	1.13227	1.13652	1.15589	3.14855	2.80778	3.67937	1.48825	1.89395
CG9737/CG10031	0.00696302	0.0474397	0.496823	0.633901	0.407051	0.429915	0.534371	0.617063	0.881387	0.71115	0.643468	0.773399
Hil/CG11357	0.006963	0.0474719	1.06626	1.07718	1.10456	1.15265	1.16305	1.72424	1.52488	1.36486	1.22709	1.32805
ttk/kto	0.00695363	0.0474729	1.93341	2.02945	2.00364	1.8938	2.18729	1.95274	1.60963	1.70203	1.45634	1.54458
spel1/Coq7	0.0069613	0.0474928	0.344345	0.322191	0.384907	0.408301	0.370072	0.461596	0.438036	0.386425	0.467058	0.455635
Ubc2/CG3408	0.00699151	0.0476014	3.20695	2.89474	3.0832	2.86748	2.86525	2.69858	2.53494	2.74607	2.29265	2.09091
Lcp65Af/TwdlK	0.00700721	0.0476433	32.4805	13.0385	21.3541	28.5909	43.4762	4.51548	7.77256	11.2812	4.00388	13.2941
Tim23/blp	0.00700258	0.0476442	4.23211	4.63046	4.48216	4.13846	4.54	5.08498	4.71228	5.32539	5.01329	4.66446
THG/EMC3	0.00701941	0.0476938	0.182407	0.178619	0.189095	0.173132	0.201384	0.177002	0.162712	0.15041	0.142185	0.139127
CG3776/Bdp1	0.00702588	0.0477053	1.70342	1.58333	1.44714	1.72049	1.41184	2.53509	1.7037	2.55635	1.99392	2.21423
Mics1/CG30286	0.00703189	0.0477137	0.86828	0.978182	1.12883	1	0.625	1.18421	2.416	1.38514	2.33333	2
gny/CG7943	0.00704271	0.0477546	0.262944	0.242478	0.232632	0.25578	0.212055	0.261389	0.293609	0.311319	0.271526	0.308943
yellow-c/RpS5a	0.0070613	0.0477834	0.00263207	0.00258724	0.00297567	0.0030524	0.00293025	0.0043693	0.00295439	0.00512433	0.00425704	0.00399791
CG44325/CG33111	0.00705314	0.0477929	2.42169	2.1517	2.48226	2.24851	2.38103	1.53528	2.05478	2.09161	2.02531	1.68295
Tm1/Mkk4	0.00705857	0.0477973	37.3805	38.2587	37.4914	39.985	40.6588	33.7993	35.2526	37.5369	31.0803	31.5624
Roe1/Art3	0.00707451	0.047808	1.61598	1.62515	1.4561	1.52818	1.70603	1.70139	1.89148	1.90872	1.84783	2.18232
CG42561/CG3603	0.00709134	0.0478247	0.243876	0.277232	0.248673	0.222826	0.25066	0.328562	0.263831	0.316395	0.321202	0.284264
CG17141/mip40	0.00707226	0.0478251	0.523573	0.475051	0.486339	0.502234	0.507277	0.528662	0.576633	0.517488	0.577438	0.575085
fzy/Irk1	0.00708299	0.047833	0.693811	0.792035	0.855305	0.760479	0.650602	0.820069	0.9877	1.05136	1.27407	1.09132
CG33107/CG13324	0.00708922	0.0478426	0.0451887	0.0396581	0.0476906	0.043303	0.0410072	0.0396396	0.0317766	0.0352515	0.0342223	0.024622
l(3)77CDf/CG5793	0.00711108	0.0479254	2.08075	2.24364	2.09559	2.10035	2.38988	2.11416	1.68177	1.17444	1.3021	1.11876
Gasp/GLaz	0.00711762	0.0479372	24.3929	20.4731	20.6844	24.074	26.9094	22.2999	11.0475	10.0371	14.6281	14.1466
Uhg3/CG7970	0.00712644	0.0479642	0.112321	0.120684	0.111765	0.112857	0.118139	0.0966987	0.105899	0.0703838	0.0825064	0.0554867
fu/mei-9	0.00713297	0.0479758	0.986196	1.0207	0.948405	0.926154	1.02365	0.974895	0.758384	0.815301	0.745117	0.719434
MED11/CG1814	0.00716921	0.0481224	0.317186	0.282099	0.303402	0.300195	0.272017	0.348751	0.339962	0.319194	0.399569	0.406559
CG10778/TrpRS	0.00717957	0.0481272	0.465553	0.436018	0.420752	0.439583	0.461508	0.394004	0.401539	0.406674	0.354449	0.419466
CG31075/Prx2540-2	0.00719463	0.0481313	1.55098	2.48369	3.16013	1.75172	2.43763	2.93869	5.08303	3.7182	4.54014	6.07345
GstE2/CG3530	0.00716765	0.0481442	0.0495495	0.0494313	0.045982	0.0440622	0.0453769	0.0504202	0.0636166	0.0882123	0.0713688	0.0736285
CG18493/CG2247	0.00719296	0.0481523	9.2284	8.99337	8.28615	8.14858	9.10603	7.25251	7.60459	6.70922	6.59335	4.19949
CG11103/Ppt1	0.00720321	0.0481564	0.880562	0.821216	0.88764	0.793621	0.804124	0.63354	0.753102	0.790102	0.604353	0.581109
Klp31E/anne	0.00717931	0.0481578	0.0633574	0.0597163	0.0642079	0.0683398	0.0588191	0.0753146	0.0785464	0.0826006	0.0688654	0.0961084
CG8093/tobi	0.00716683	0.0481711	0.931818	0.8307	0.830396	1.31064	0.728682	0.720165	0.303152	0.573383	0.160542	0.296214
CG12155/Regnase-1	0.00719189	0.0481775	2.7619	2.61	2.87234	2.47013	2.91204	2.15421	2.52648	2.39855	1.87289	2.18077
CG17292/Ass	0.00721898	0.0481973	6.07445	6.18451	6.65238	6.78814	6.27211	8.04645	7.01855	6.71295	8.17863	7.72171
Cad96Ca/plx	0.00721792	0.0482225	0.590802	0.512579	0.547388	0.627389	0.549796	0.782875	0.774007	0.674869	0.600719	0.694646
CREG/sxe2	0.00723802	0.0482599	8.55114	10.6275	13.0723	10.3768	10.9167	6.84211	9.1129	7.40609	4.375	7.08219
CG9171/CG9702	0.00724539	0.0482768	1.68519	1.69176	1.4213	1.75821	1.68362	2.14651	2.32481	2.11265	2.43796	1.69974
CG16986/cni	0.00723699	0.0482853	0.229521	0.230577	0.229328	0.231003	0.217367	0.167302	0.182433	0.22795	0.176576	0.190953
CG6293/COX4	0.00725753	0.0483255	0.0311525	0.0313763	0.0328243	0.0293263	0.0313582	0.0332148	0.0352379	0.0348376	0.0370082	0.0407389
Su(fu)/CG3408	0.00727292	0.0483313	1.39219	1.21579	1.30775	1.38838	1.3156	1.15912	1.22811	1.21754	1.11372	1.02778
CG1529/CG34409	0.00727887	0.0483387	8.13178	8.09135	7.86826	8.20859	8.74026	7.47	6.62927	4.69004	6.59664	6.89744
CG15740/ImpL1	0.00727242	0.0483602	1.84681	2.2588	1.99638	0.713677	2.11321	0.657942	1.21453	0.573321	0.202622	0.542986
Alg-2/EMC1	0.00732768	0.0483733	0.29169	0.277771	0.272031	0.308784	0.305145	0.271655	0.250436	0.267291	0.263347	0.257165
CG31142/Gs1l	0.0073337	0.0483811	0.0779768	0.0827402	0.0843826	0.0785453	0.0720969	0.0979873	0.0891378	0.0894324	0.117958	0.103806
Nf-YA/p47	0.0072714	0.0483856	0.204503	0.222046	0.209001	0.205882	0.197894	0.200998	0.152682	0.149281	0.134859	0.179021
CG42672/Usp32	0.00732594	0.0483938	1.07445	1.20198	1.10338	1.14011	1.16345	1.02108	1.06128	1.03589	1.0461	1.08061
RpL7A/CG13924	0.00732306	0.0484068	875.233	1071.57	1112.8	1032.1	1015.68	497.567	722.784	967.118	740.484	593.545
GNBP1/CG9391	0.00731619	0.0484255	0.455975	0.458735	0.423848	0.449676	0.421531	0.381939	0.280515	0.425547	0.323529	0.309537
CG15385/CG42553	0.00730805	0.0484358	0.786271	0.735272	0.683533	0.739777	0.755981	0.739316	0.490119	0.565737	0.467903	0.524571
Syx7/Atg4a	0.0073229	0.0484378	1.28977	1.22485	1.35157	1.27942	1.36155	1.16076	1.18757	1.24603	1.181	1.2129
Rab30/CG31262	0.00731335	0.0484388	0.633012	0.624234	0.584783	0.678464	0.572559	0.947115	0.923641	0.656315	0.882279	0.741481
Cpr65Aw/CG43315	0.00730763	0.0484652	0.439791	0.230157	0.45233	0.177515	0.258065	0.0763521	0.170394	0.128662	0.0361582	0.00120286
CG43139/nop5	0.00730515	0.0484809	0.00452873	0.00580059	0.00594898	0.00408807	0.00540616	0.013557	0.00791209	0.0126144	0.0215195	0.0110354
Arv1/CG2906	0.00745996	0.0486676	0.382524	0.370416	0.379195	0.348905	0.359504	0.48048	0.40694	0.597426	0.570205	0.44359
CG31705/vas	0.00739309	0.0486765	43.9864	39.6667	41.1436	38.6776	45.8815	34.6531	23.5855	29.8327	39.2008	29.4189
Nep2/CG14636	0.00739029	0.0486901	4.58994	6.25627	4.79643	6.12608	5.20266	7.24193	7.0733	6.16158	7.82855	6.57746
CG5973/CG33939	0.0074587	0.0486912	2.34483	3.06613	3.20267	3.10478	3.67952	5.27201	4.00204	5.65581	3.82342	4.19318
Rrp4/CG10341	0.00746974	0.0486996	1.1686	1.15245	1.14291	1.21095	1.08857	1.29989	1.24701	1.2683	1.42233	1.52389
wrd/pain	0.00738875	0.0487121	3.51357	3.55347	3.3824	3.48832	3.40386	3.31555	3.13859	3.16965	2.91508	3.3358
CG8712/Klp3A	0.00745817	0.0487195	0.4	0.375126	0.364253	0.413352	0.306748	0.414089	0.511352	0.438104	0.457995	0.495968
CG5828/mre11	0.00740536	0.0487251	0.79828	0.809617	0.765088	0.791174	0.81276	1.03752	1.12607	0.812362	0.951028	1.13969
Gdi/Sec31	0.00749462	0.0487345	1.79545	1.78859	1.82773	1.92503	1.92933	1.94973	2.03514	2.14984	2.01991	1.95589
CG9684/CG18327	0.00745625	0.0487389	0.719146	0.780884	0.752425	0.739423	0.794286	0.958711	0.865989	0.835104	0.854489	1.06113
CG13893/CG31076	0.00749072	0.0487409	3.92748	3.99033	4.1716	3.93264	3.96498	5.68396	5.5	8.29283	6.75714	4.73148
Atpalpha/Xrp1	0.00744314	0.0487489	1.01235	0.995813	1.00618	0.94176	1.11682	0.876726	0.887612	0.879734	0.618966	0.727155
Amy-d/CG18135	0.00748826	0.0487567	0.053718	0.0664494	0.0752627	0.062257	0.0653375	0.128958	0.0841006	0.152569	0.126313	0.0822791
CG11670/mRF1	0.00741515	0.0487574	0.663199	0.635004	0.623032	0.600234	0.628447	0.75	0.932331	0.774259	0.711747	1.0032
Rtnl1/CG6901	0.00745575	0.0487675	41.1962	41.5361	42.5363	36.9897	43.9052	48.7868	47.115	46.3234	43.152	47.2567
ben/mino	0.00748579	0.0487724	1.20545	1.15333	1.1185	1.14933	1.13429	1.47756	1.54687	1.2748	1.19969	1.4839
Atac3/CG7183	0.00745229	0.0487768	1.41591	1.45692	1.58152	1.42879	1.35294	1.21946	1.33982	1.35248	1.18342	1.24686
Sugb/Adgf-A	0.0074427	0.048778	0.163373	0.162657	0.164983	0.161377	0.17168	0.192731	0.195025	0.173901	0.192931	0.227808
CG12004/Clic	0.00743039	0.0487934	0.551842	0.555892	0.519612	0.570982	0.525243	0.634989	0.576087	0.577108	0.650132	0.671953
fz3/fliI	0.00744131	0.0488009	0.311952	0.329004	0.291573	0.298074	0.297114	0.223368	0.281055	0.182302	0.245545	0.26552
CG1307/AdenoK	0.00742812	0.0488106	0.22093	0.228071	0.229463	0.233904	0.226418	0.268932	0.312681	0.251384	0.356822	0.281428
ver/CG1896	0.00744013	0.0488253	0.332425	0.35122	0.321669	0.282297	0.275168	0.35	0.483212	0.492832	0.572139	0.688312
mei-9/fu	0.00754856	0.0488626	1.014	0.979718	1.0544	1.07973	0.976898	1.02575	1.31859	1.22654	1.34207	1.38998
CG8654/Cyp4s3	0.00754544	0.0488741	0.511163	0.4572	0.461235	0.527594	0.563452	0.288764	0.409169	0.267279	0.405653	0.437245
Ythdf/CG9945	0.00752128	0.0488761	2.03843	2.10939	2.10668	1.92535	1.98509	1.7241	1.74158	1.72607	1.03306	1.40062
Sf3b2/CG3690	0.00754148	0.0488802	1.97564	2.12292	2.0307	2.01967	1.9914	2.73492	2.87826	2.37235	3.06239	4.02597
CG2004/CG2145	0.00753454	0.0488986	0.402798	0.397973	0.370885	0.402371	0.392066	0.253851	0.350305	0.18417	0.346364	0.2705
ATbp/CG7206	0.00754013	0.0489031	0.120388	0.092517	0.108202	0.0992668	0.104643	0.0892711	0.0859044	0.0917127	0.0871287	0.0769231
nAChRalpha2/Akh	0.00753105	0.0489078	1.875	1.94318	1.72	1.82623	1.81401	1.31073	1.3252	1.71429	1.32453	1.69964
CG13151/Mvd	0.00756407	0.0489313	0.374263	0.397133	0.414481	0.391412	0.39924	0.175666	0.32993	0.290234	0.346179	0.293443
Srrm234/Rfx	0.00758394	0.0489963	9.40042	12.6201	11.5685	10.6515	10.1619	12.0822	13.1297	13.3344	14.0344	13.1771
wake/Gpdh3	0.00758386	0.0490276	7.35235	6.82619	7.57541	6.87069	6.31879	8.51765	7.91582	10.2076	8.17606	8.32068
CG30471/CG10280	0.00767768	0.0490311	3.99271	3.10533	3.1526	2.78342	3.5	1.98938	2.2913	1.89938	2.77432	0.818182
CG12159/CG18135	0.0076747	0.0490434	0.0513904	0.050701	0.045359	0.0523953	0.0562095	0.079963	0.0653329	0.0716213	0.111556	0.0741395
gogo/Xrp1	0.0075965	0.0490458	0.0151133	0.0151393	0.0132017	0.0155347	0.0137008	0.0113806	0.0122567	0.0110226	0.0107737	0.0059314
mim/dpr13	0.00760239	0.0490521	3.66057	4.29528	3.7363	4.03737	3.59826	6.18972	4.46923	5.45704	4.33583	5.37847
nyo/CG6026	0.00767247	0.0490606	1.0378	0.737624	0.676471	0.947914	0.587629	0.946266	1.74	2.44377	1.62519	2.46512
CG33939/CG5973	0.00760905	0.0490634	0.426471	0.326144	0.31224	0.322084	0.271775	0.189681	0.249872	0.176809	0.261546	0.238482
CG42779/CG5404	0.00768799	0.0490656	0.990854	0.853859	1.22767	1.02486	0.899459	0.56701	0.317772	0.959608	0.253546	0.276289
Cpr49Ae/Edg78E	0.00766964	0.0490739	0.93	0.811754	1.2	0.626667	0.810526	0.676923	0.356232	0.530063	0.127148	0.346667
strat/lsn	0.00766517	0.0490767	1.05843	1.06658	0.970324	0.980668	0.979167	0.913352	0.973684	0.891892	0.830322	0.89403
schlank/ATPsynF	0.00766079	0.0490802	0.283895	0.292928	0.289194	0.283067	0.267622	0.332783	0.292411	0.311027	0.354409	0.354142
Syt7/sba	0.00765736	0.0490897	0.596485	0.532751	0.573549	0.511565	0.473204	0.394918	0.355514	0.44712	0.464174	0.472368
CG10237/CG1208	0.00769706	0.0490921	1.01414	0.845699	0.663998	0.657281	0.911541	3.05422	1.552	2.0428	1.39499	1.55514
jumu/CG1233	0.00770357	0.0491023	0.530158	0.524138	0.605071	0.516635	0.573213	0.386126	0.455028	0.534549	0.395375	0.412607
Nepl18/Idh3b	0.00765488	0.0491053	0.167274	0.174677	0.172659	0.177	0.1728	0.181127	0.190305	0.219386	0.206506	0.230924
fend/TrpA1	0.00771521	0.0491138	1.18012	1.36788	1.09406	1.25995	1.22601	1.01408	0.635484	1.07278	0.721014	0.968796
CG13623/Rpn3	0.00765186	0.0491175	0.0603304	0.0642796	0.0649375	0.0628955	0.0686275	0.0548955	0.0618795	0.0506165	0.0569541	0.0484691
Ibf2/loj	0.00764777	0.0491228	0.159245	0.153802	0.167195	0.148619	0.155032	0.127184	0.151402	0.136713	0.138439	0.119181
CG5292/Uch	0.00771215	0.0491256	0.250842	0.261418	0.254074	0.241011	0.259362	0.215031	0.220121	0.201001	0.195411	0.124909
CG15356/CG14440	0.00772734	0.0491284	1.12455	1.08595	1.18412	1.07842	1.03116	0.997904	0.782486	0.989201	0.98588	0.871397
boca/Prosalpha6	0.00776184	0.0491288	0.201444	0.197222	0.183682	0.215868	0.204625	0.179116	0.150635	0.16187	0.160317	0.101405
twr/cerv	0.00775739	0.0491318	8.58192	8.13566	7.89823	8.3326	8.05195	8.44872	9.53318	9.04645	8.94891	9.89912
l(2)k09848/Aldh-III	0.00774862	0.0491385	0.169654	0.16888	0.16984	0.175544	0.162129	0.147413	0.140675	0.105225	0.129435	0.0691431
veli/dind	0.00776892	0.0491425	0.8424	0.873632	0.799337	0.851236	0.866521	0.791074	0.819567	0.752456	0.749433	0.704021
Cdc5/CG18262	0.00773474	0.0491441	5.52174	5.31061	5.62432	5.13692	5.70718	6.09896	5.86059	6.12261	5.76018	5.77023
Pgant6/eEFSec	0.00772517	0.0491459	22.6641	20.3313	22.4345	20.4664	22.7195	19.2024	15.3031	18.0687	18.858	20
CG11164/RtcB	0.00763174	0.0491462	0.134479	0.110524	0.130414	0.133083	0.122276	0.0967544	0.113011	0.1	0.0704715	0.0604197
CG2889/scramb1	0.00775493	0.0491474	0.235991	0.252074	0.242574	0.266711	0.269434	0.127247	0.209631	0.198722	0.225169	0.18811
CG11318/twe	0.00764741	0.0491521	14.6178	10.6232	12.7584	12.8242	13.1739	9.26829	11.0269	8.24299	9.91406	10.9293
stv/CG10283	0.00774111	0.0491534	11.7536	11.0419	11.2264	10.4635	12.061	6.86381	10.1085	9.88565	7.3859	9.45347
ATP8B/ph-d	0.00774765	0.0491636	3.19902	3.53993	3.53263	3.36889	3.08673	3.96176	3.75344	3.92275	4.39219	5.01722
Scgalpha/CG8839	0.0076297	0.0491648	0.121948	0.115919	0.127195	0.127724	0.127017	0.119611	0.110833	0.100176	0.0889731	0.0972057
lsn/CG15445	0.00764513	0.049169	0.986942	1.01035	0.965356	0.996497	1.07865	1.12281	1.08987	1.36449	1.15517	1.27135
CG3434/p47	0.00764443	0.0491962	0.307067	0.346373	0.335095	0.322871	0.334812	0.257662	0.295415	0.306303	0.243155	0.208895
CG7179/byn	0.00780483	0.0493384	1.61062	1.46329	0.988732	1.52166	1.34146	2.125	2.0961	2.17614	1.77054	1.57431
SLC22A/CG2162	0.00781824	0.0493607	0.480853	0.550103	0.402554	0.532517	0.551634	0.323326	0.429073	0.346804	0.432026	0.317027
lncRNA:CR46483/CG3868	0.00781516	0.0493724	0.00338804	0.00234991	0.00273614	0.00309706	0.00295227	0.00387434	0.00403374	0.00347265	0.00482375	0.00555093
CG5789/CG5731	0.00783298	0.0494225	4.46167	4.41515	4.01297	4.33156	4.97585	7.20236	5.09177	5.53469	8.15479	6.36052
CG14618/Taf10b	0.00787207	0.0494504	1.00656	0.918081	0.850549	0.919715	0.829333	0.771104	0.839309	0.637809	0.758772	0.652529
lncRNA:CR46489/CG4306	0.00786736	0.049452	1.01212	1.34753	1.28413	1.08475	1.33333	0.755	1.00602	0.969027	0.431818	0.723077
Sema5c/Hem	0.00784728	0.0494814	0.839205	0.780757	0.703465	0.783339	0.784831	0.849683	0.952284	0.864717	0.847142	0.889923
snoRNA:Psi28S-2149/snoRNA:2R:9445410	0.00786734	0.049483	0.248408	0.290094	0.319413	0.26087	0.125	0.488029	0.274472	0.580153	0.655172	0.705882
CG11523/Prosbeta7	0.00785408	0.0494931	0.101757	0.103411	0.0958217	0.0995407	0.112815	0.0989867	0.0801628	0.0715513	0.0649842	0.0529801
CG7943/gfzf	0.0078592	0.0494941	0.910005	0.802055	0.727089	0.687986	0.785511	0.571104	0.504514	0.627882	0.72293	0.520222
scf/Acox57D-p	0.00786634	0.0495079	2.67808	3.01581	3.29988	3.35474	3.058	2.9806	2.18619	1.81382	2.19231	1.62172
CG34150/Nup50	0.00790333	0.0496156	0.172457	0.175201	0.175435	0.174319	0.190546	0.159043	0.175065	0.15383	0.153562	0.152812
CG17636/Tig	0.00791125	0.0496341	0.14512	0.124955	0.1385	0.149506	0.156658	0.11405	0.100244	0.0804803	0.134935	0.0823321
CG31974/CG8519	0.00797025	0.0496921	10.5371	9.4546	10.5109	10.2384	9.48649	13.5933	12.9312	12.1285	17.6619	19.4372
tap/CG9394	0.00793701	0.0497021	0.0144275	0.0138878	0.0178539	0.0130954	0.0154871	0.0338527	0.0228831	0.0268385	0.0187244	0.0211289
fray/G9a	0.00795736	0.0497049	1.51733	1.37426	1.4747	1.45062	1.35939	1.61901	1.6469	1.52418	1.82976	1.59447
CG17121/CG6928	0.00797755	0.0497066	2.6188	2.23633	2.92819	2.89917	2.76293	1.94754	2.11681	2.4025	1.96601	2.29899
Hsf/ND-18	0.00793304	0.0497084	0.622186	0.637203	0.600566	0.673444	0.620223	0.811701	0.659594	0.768814	0.686593	0.779203
Ziz/msi	0.00796805	0.0497095	2.28714	1.89214	2.06324	2.31653	2.43177	2.73202	2.92628	2.56142	2.3742	2.91221
CG7231/FipoQ	0.00795349	0.0497118	0.791537	0.821623	0.939951	0.747153	0.834611	0.594298	0.589542	0.809862	0.60961	0.595639
sisRNA:CR46364/Usp5	0.00793209	0.0497337	0.122545	0.1227	0.108502	0.101316	0.134441	0.0931082	0.108836	0.0848745	0.0851789	0.0888407
CG4611/CG4627	0.00795204	0.0497338	1.85876	1.87268	1.75969	1.74348	1.86784	2.28036	1.86855	2.06608	2.4597	2.34097
Wdr82/crn	0.00796747	0.0497369	0.543307	0.558337	0.602929	0.558805	0.546503	0.659171	0.668581	0.565826	0.636005	0.660942
Chc/CG5028	0.00794887	0.0497452	1.87236	1.78142	1.70904	1.76948	1.80782	2.09141	2.2661	2.16171	2.38029	1.80589
kto/ttk	0.0079971	0.0497664	0.517221	0.492745	0.499091	0.528038	0.457187	0.512102	0.621262	0.587534	0.686651	0.647427
CG13018/CysRS-m	0.00799307	0.0497723	0.282502	0.283211	0.30757	0.303256	0.30572	0.247143	0.291387	0.200508	0.232653	0.203851
CalpB/CG11899	0.00800613	0.0497916	0.842846	0.881142	0.890168	0.794343	0.882883	1.07405	1.24657	1.42309	1.20233	0.903046
CG4596/twz	0.00802661	0.0498879	0.941781	0.914439	1.14097	1.10451	0.894188	1.49007	1.02041	1.39444	1.3814	1.3945
WASp/EndoA	0.00804021	0.0499413	1.13155	1.00642	1.12976	1.02011	0.962418	1.14839	1.40798	1.23683	1.3327	1.17153
CG9356/Dhfr	0.00806864	0.0500556	1.42736	1.30418	1.32949	1.40594	1.27439	1.92274	1.59583	1.40102	1.96625	1.76371
CG10623/CG34408	0.00806382	0.0500568	0.515274	0.55375	0.4728	0.540719	0.513387	0.455945	0.475048	0.460065	0.399351	0.467158
CG1233/jumu	0.00808565	0.05013	1.88623	1.90789	1.6527	1.9356	1.74455	2.58983	2.19767	1.87074	2.52924	2.42361
CG3764/Exn	0.0081234	0.0503016	0.94115	0.839385	0.930343	0.859574	0.949583	0.819118	0.675128	0.707402	0.839149	0.59977
zda/CG4281	0.00812122	0.0503194	3.70739	3.5159	3.40989	3.32978	3.40654	3.85278	4.00268	4.26799	4.23146	5.16438
Dhc64C/Takl2	0.00814434	0.0503377	48.9747	37.7663	38.2558	42.0725	50.1136	56.6996	51.3255	49.1136	58.2222	57.3565
Ugt37B1/CG40198	0.00815082	0.0503466	0.14958	0.188988	0.185037	0.119211	0.160822	0.235782	0.21555	0.293249	0.191059	0.237468
CSN8/cni	0.00814317	0.0503616	0.393748	0.369957	0.367272	0.390439	0.359513	0.333174	0.360054	0.305103	0.333035	0.277868
CG10366/FRG1	0.00813914	0.0503679	0.713689	0.752336	0.78268	0.732031	0.805634	0.87971	0.836364	1.00089	0.852049	1.07055
CG14184/CG3008	0.00818527	0.0503725	0.371475	0.364119	0.359623	0.372732	0.374296	0.28522	0.268543	0.369867	0.216162	0.25895
Jon74E/CG3663	0.00816198	0.0503843	0.140111	0.135665	0.129919	0.132597	0.142431	0.0989446	0.119631	0.110561	0.0503567	0.0662021
crn/Wdr82	0.00818456	0.0503992	1.84058	1.79103	1.65857	1.78953	1.82982	1.51706	1.49571	1.76733	1.57232	1.51299
CG5955/CG9512	0.00822725	0.0504133	0.120072	0.112025	0.0816641	0.127069	0.153822	0.0980338	0.0625783	0.0721994	0.0435679	0.0308197
CG11149/topi	0.00820297	0.0504192	14.7866	15.7037	14.9327	11.4353	17.7037	8.94505	5.75458	13.1843	6.31429	10.5812
CG17108/CG13640	0.00818335	0.0504228	0.28012	0.214425	0.318182	0.325967	0.246154	0.359002	0.540453	0.436681	0.355816	0.582677
CG17598/Baldspot	0.0081996	0.0504296	0.195645	0.190628	0.196694	0.191044	0.184741	0.203262	0.237506	0.209373	0.262264	0.252631
CG6379/CG8768	0.00822538	0.0504328	1.0475	1.14257	0.98943	1.0855	1.05556	1.23575	1.3952	1.07926	1.36478	1.37965
CG14949/CG2909	0.00817576	0.0504383	4.96061	4.92376	4.94984	5.52637	6.16959	4.22697	4.27182	3.4029	1.52386	1.54545
alpha-Est10/CG13067	0.00818163	0.0504433	0.268314	0.248957	0.293236	0.277046	0.290671	0.290198	0.343675	0.359535	0.409875	0.429731
PMP34/mRpL52	0.00823881	0.0504532	0.864711	0.883533	0.930897	0.912736	0.81203	0.958212	0.958504	0.956434	1.09016	1.0343
CG32071/CG43124	0.00821425	0.0504575	2.62376	2.3242	6.03094	7.81081	5	1.27642	1.32974	1.53277	0.408163	0.823529
me31B/gfzf	0.00822474	0.0504599	1.90233	1.89679	2.02915	1.95127	2.17228	1.54483	1.56573	1.98049	1.40012	1.51679
Vps25/CG12321	0.0082241	0.050487	0.626155	0.647366	0.659307	0.699377	0.659615	0.620087	0.494788	0.556688	0.440886	0.355723
SCAP/Nhe1	0.00825182	0.0505019	2.82096	2.60668	2.69412	2.92768	2.92502	2.24893	2.2808	2.71287	2.15331	1.79788
udt/Rlip	0.00844486	0.0505983	2.70705	2.71811	2.86516	2.8059	2.55074	2.7054	2.27909	1.99767	2.03925	2.25615
Fit1/CG15279	0.00843481	0.0505987	3.4728	3.52675	3.74267	3.60806	3.89353	3.44705	3.24893	2.41843	2.93298	2.86327
blot/d	0.00837062	0.0506088	2.22918	2.4983	2.02616	2.30253	2.03034	2.87873	3.44983	3.56194	2.37558	2.87935
Ugt303B1/Cyp4ad1	0.0083559	0.0506117	0.148091	0.177468	0.143953	0.123049	0.144683	0.154708	0.227142	0.208521	0.256018	0.265111
CG34268/CG8543	0.00827525	0.0506143	1.92776	1.73664	3.05714	2.95062	2.58621	1.17168	1.05314	1.4942	0.148526	1.75
bug/CG11454	0.00835176	0.0506174	0.481645	0.524444	0.489902	0.51583	0.550758	0.638106	0.545157	0.555295	0.66532	0.66126
CG14805/Pex11	0.00845318	0.0506177	1.42762	1.511	1.4259	1.33403	1.36416	1.3313	1.29393	1.05037	1.21416	1.11773
holn1/rnh1	0.00839759	0.0506187	0.646583	0.561448	0.595553	0.615858	0.574959	0.733933	0.615346	0.744297	0.693833	0.682503
CR18217/Rad60	0.00844329	0.0506192	0.92176	0.846729	0.983333	0.974504	1	0.777385	0.859296	0.830443	0.878955	0.790323
Cpr76Bb/Claspin	0.00836274	0.0506225	1.87522	1.51103	2.18657	1.39744	2.2759	0.37788	0.965594	1.33888	1.33886	0.358181
CG31441/CG2906	0.00843447	0.0506271	0.31068	0.309291	0.317114	0.357664	0.347107	0.453453	0.495268	0.338235	0.446918	0.402564
CG6337/CG32452	0.00828264	0.0506285	6.64542	4.84504	4.99705	7.11068	4.72059	24.6848	9.69565	16.5503	13.6187	11.0098
Fum1/phtf	0.00836896	0.0506294	13.7559	12.8409	14.0797	12.8931	12.9474	9.54477	12.2254	12.6441	10.6315	10.1595
Slc45-1/Nhe2	0.00840453	0.0506299	4.72279	5.76596	5.20995	4.60409	4.66975	5.99489	7.51158	7.99863	5.86493	6.13661
CG15891/CG16926	0.00842503	0.0506313	0.184785	0.167483	0.210244	0.194732	0.202435	0.115501	0.13856	0.157903	0.164856	0.16859
Obp83ef/CG13227	0.00841517	0.050633	0.0787879	0.0746941	0.0844767	0.0849558	0.0567901	0.172333	0.0918598	0.146239	0.108499	0.185629
CG42361/CG13924	0.00833961	0.0506359	2.56667	2.3741	3.05941	2.82843	2.89474	1.89691	2.6	2.02362	2.18685	1.9781
mRpS17/CG5958	0.00828923	0.0506378	0.138243	0.136225	0.13713	0.121908	0.138887	0.147729	0.151706	0.173083	0.202506	0.179019
CG8206/CG12204	0.00841106	0.0506388	17.0679	20.3061	16.1584	20.1764	17.0358	18.5387	25.3957	27.1632	29.5368	31.3418
MED17/gkt	0.00829991	0.0506411	2.75112	3.06186	3.04522	3.06601	2.85235	2.27928	2.24899	2.77761	2.17839	2.75209
Mlc2/CG2247	0.00835118	0.0506446	204.398	187.911	185.294	194.335	187.12	167.849	173.317	165.204	154.157	119.191
CG43208/Tnks	0.0082955	0.0506451	0.0807888	0.0744591	0.0742574	0.0755121	0.0711671	0.0500963	0.0419236	0.0744986	0.0578152	0.040864
TpnC25D/Rme-8	0.00839707	0.0506461	0.879187	0.842077	0.956057	0.972166	0.785381	0.691473	0.7174	0.674024	0.800677	0.498271
Ror/CG7110	0.00843269	0.0506469	0.657767	0.471002	0.557621	0.592	0.538222	0.93787	0.599609	0.942605	0.729226	0.907231
CG3793/PIG-O	0.00842305	0.0506499	0.659496	0.637265	0.609023	0.693503	0.661724	0.648716	0.529842	0.522747	0.46453	0.513169
Chrac-16/Naxe	0.00833365	0.0506613	0.5	0.491821	0.496032	0.504105	0.470238	0.399433	0.410771	0.344633	0.477143	0.303226
CG33969/gkt	0.008466	0.0506641	2.37668	2.46564	2.43478	2.7335	2.47651	2.29429	2.01884	2.03933	1.32943	1.51532
RecQ5/CG6749	0.00833919	0.0506641	10.1383	9.09259	9.38845	8.07407	9.13004	12.3102	11.3929	10.1446	11.2292	14.3764
Sps2/CG5056	0.00847178	0.0506684	2.9588	3.13851	3.17613	3.4402	3.48775	2.93353	2.54497	3.01169	2.73794	2.75
Efr/CG13067	0.00835006	0.0506685	0.34611	0.318193	0.329012	0.29666	0.352043	0.323794	0.476573	0.562148	0.552025	0.603127
beta-PheRS/CG9300	0.00847712	0.0506699	1.93833	1.91494	1.95001	1.98401	1.81307	2.36103	2.25113	2.58658	2.19016	3.0923
NaCP60E/Pde11	0.00831479	0.05067	0.421941	0.354367	0.363636	0.365952	0.400471	0.330871	0.320017	0.251956	0.322255	0.334636
CG11581/CG43117	0.00839703	0.0506764	5.02652	4.30272	1.57344	3.99451	2.57576	13.0759	18.6171	7.3094	22.1337	7.98765
PGAP2/CG14606	0.00832206	0.0506834	0.443322	0.493115	0.498767	0.465969	0.516484	0.466565	0.373609	0.293274	0.229071	0.22687
tok/Rho1	0.00833289	0.0506875	0.177945	0.188841	0.180501	0.174244	0.18191	0.22654	0.200401	0.207492	0.19457	0.191244
CG33965/CG4306	0.00831386	0.0506953	7.8	10.4888	9.13333	6.16949	8.94444	3.705	4.85199	7.68584	3.07576	4.53846
Ccp84Ag/TwdlB	0.00839701	0.050707	2.06635	0.751784	1.30619	1.19213	1.5	0.796478	0.616346	0.680618	0.182825	0.292308
Grx1/ATPsynE	0.00839225	0.0507089	0.208023	0.221753	0.204398	0.212154	0.19585	0.222473	0.264834	0.239376	0.253584	0.223742
CG5938/CG6678	0.00833203	0.0507131	5.48592	5.86047	6.15385	6.01216	6.73913	7.40206	8.76692	11.3542	7.5	11.6984
CG2182/TfIIA-L	0.00849504	0.0507467	0.985721	0.989676	1	1.05527	1.04283	0.880325	0.879416	0.965844	0.974026	0.941098
CG42271/Sec8	0.00850211	0.0507586	0.577806	0.551273	0.586613	0.599715	0.603939	0.483299	0.541653	0.494835	0.5704	0.506846
CG5191/Hk	0.00852189	0.0507856	1.98729	1.74633	1.54932	1.64835	1.75808	1.77524	2.7062	2.83192	3.41605	2.68751
Dim1/CG4646	0.00852009	0.0508052	0.755177	0.85119	0.826018	0.783537	0.842593	0.92	0.84148	0.995157	0.996899	0.904762
CG5027/CG4281	0.00851818	0.0508241	0.613317	0.580514	0.638879	0.664889	0.643925	0.677369	0.692425	0.713813	0.809859	0.813054
CG41099/CG32750	0.0085495	0.0508894	3.54871	3.37796	3.86236	3.13441	3.73714	4.73058	3.90043	5.18389	4.39386	5.98039
CG14570/CG13641	0.00854519	0.050894	0.208255	0.518412	0.406646	0.237885	0.245033	0.873009	0.450626	0.551706	1.01006	0.795031
ssx/vas	0.00857297	0.0509683	8.1991	8.28311	9.32447	7.88785	8.23462	7.27041	4.37101	5.69091	5.64912	7.69469
CG10026/CG13315	0.00857008	0.0509815	0.0469689	0.0555623	0.052653	0.0452228	0.0582437	0.0821243	0.0803829	0.0940064	0.0585166	0.0636231
Rad60/Edg91	0.00858483	0.0510085	0.45394	0.544252	0.54732	0.513081	0.489583	0.986063	0.801342	0.507331	0.805094	0.817582
TwdlV/Cpr64Ad	0.00861357	0.0511488	0.275424	0.325887	0.252678	0.354602	0.113445	0.31396	0.453089	0.518666	0.509709	0.509615
CG5326/SLC22A	0.00862997	0.0512158	1.99754	2.14798	1.61548	2.43861	1.99842	5.25816	3.25205	5.98037	3.32697	3.04853
numb/Atet	0.00866141	0.0512197	0.98451	0.986448	0.990543	0.891213	0.997982	1.14899	1.25293	1.02205	1.11917	1.35588
Dip-B/blp	0.00870886	0.0512274	7.17391	7.27381	8.46762	7.31795	7.0287	9.4832	8.04855	9.29267	8.44252	10.4051
CG5376/Proc-R	0.00871549	0.0512362	0.606936	0.637369	0.63316	0.645315	0.637427	0.687861	0.787264	0.663212	0.754554	0.686998
CG18190/tilB	0.00872658	0.0512411	0.774908	0.799257	0.895349	0.899563	0.810127	1.59259	1.30108	1.37459	1.09551	0.902703
trpl/CG13532	0.00872199	0.0512442	0.798851	0.883333	0.77686	0.671687	0.794586	0.526786	0.689394	0.683453	0.564067	0.649682
CG6908/Uhg2	0.00866057	0.0512451	2.31552	4.87167	2.76969	3.997	2.32562	5.51385	8.88594	15.357	13.2253	21.5009
unc-13/CHES-1-like	0.00865093	0.0512488	2.51545	2.04672	2.15259	1.86536	2.07647	2.93306	2.29662	2.56679	2.71726	2.74598
CG5913/MED30	0.00870805	0.0512528	2.36164	2.13645	2.38923	2.28331	2.24648	2.86498	2.43137	2.73134	2.47994	3.04282
Ugt316A1/CG4901	0.00864178	0.0512554	1.03981	1.00725	0.943151	0.899225	0.906401	1.02446	1.07181	1.14233	1.28349	1.21626
CG5447/CG5149	0.00865864	0.0512641	0.882963	0.869345	0.905592	0.802075	0.928408	0.965205	0.930314	1.16773	1.14562	1.07832
CG14024/dao	0.0086491	0.0512684	1.58549	1.46591	1.81356	1.26733	1.67955	0.958621	0.41989	0.534591	1.44664	0.93
osa/CG43340	0.00873712	0.0512729	1.54123	1.59982	1.60796	1.48321	1.45227	1.44846	1.32652	1.03982	1.077	1.3284
CG10254/Cap-D2	0.00870676	0.0512754	3.5799	3.63678	3.31974	3.83082	3.82222	3.43979	3.07488	3.15548	2.48824	2.82262
Mlp60A/Lon	0.0087643	0.0512817	6.27552	6.76595	6.88673	6.49095	6.65553	5.47249	5.46641	6.39756	4.93873	4.12252
unc80/CG14853	0.00870315	0.0512844	4.537	4.51955	4.61463	5.35925	5.16423	5.96135	5.91781	5.03865	5.67658	5.78663
CG13063/Taf12L	0.00877096	0.0512906	15.4332	29.8636	16.8018	23.6842	25.6667	4.09554	13.6963	15.9002	9.69231	1.40909
Hr78/Rrp47	0.00868017	0.0513003	2.87155	2.93504	2.74221	2.94958	2.89939	4.26953	3.69683	3.56759	3.77579	5.61255
Plap/BCL7-like	0.00870081	0.0513009	2.76439	3.0288	3.07841	2.9011	2.90315	3.19549	3.38462	3.46421	2.99379	3.39354
Hsp70Aa/CG1273	0.00875751	0.0513021	0.334584	0.395349	0.149254	0.230274	0.15674	0.146359	0.0677083	0.0021692	0.0522214	0.0686275
CG5056/Sps2	0.00868638	0.0513067	0.337975	0.318622	0.314849	0.290681	0.286718	0.340887	0.392931	0.332039	0.365238	0.363636
Mkk4/Tm1	0.00875325	0.0513072	0.0267519	0.0261379	0.0266728	0.0250093	0.0245949	0.0295864	0.0283667	0.0266404	0.0321748	0.0316833
Tps1/CG4408	0.0087643	0.0513117	7.91875	7.16611	7.98347	7.7896	8.0259	5.64181	6.78965	7.34424	6.98247	6.46475
Smyd4-3/Fatp1	0.00869942	0.051323	0.163955	0.182939	0.187125	0.146099	0.161378	0.140499	0.138659	0.142022	0.130696	0.098374
Nmdmc/Cyp6a14	0.00875113	0.0513249	1.68068	1.8186	1.65917	1.80926	1.8072	1.62979	0.887203	1.16636	0.241074	0.32581
CG2816/Cyp4c3	0.0086963	0.0513349	0.0638525	0.0684578	0.0559718	0.0479651	0.0444965	0.0214165	0.0421733	0.0271308	0.0283019	0.0470085
CG8726/CG32053	0.00879533	0.051373	2.73143	2.72561	2.97364	2.57024	2.77759	2.46739	2.17849	2.15071	1.54266	2.40751
CG4278/SelT	0.00880143	0.0513785	0.321506	0.316307	0.314855	0.292447	0.320017	0.265314	0.304216	0.269067	0.240206	0.216222
CG34228/CG1764	0.00879336	0.0513915	0.979048	0.891046	0.997382	0.986421	0.95993	1.32464	1.61794	1.21519	1.01481	1.37153
aub/Usp47	0.00883623	0.0514614	0.020677	0.0184332	0.0194673	0.0182039	0.0213529	0.0205162	0.0267468	0.0228129	0.0239186	0.0250462
CG13438/CG17959	0.00883373	0.0514768	9.60976	2.8	0	5.37315		11.0394	10.9515	10.7911	10.1899	12
CG32603/CG15772	0.0088666	0.0514882	50.0556	74.9355	56.75	72.1369	71.6414	40.975	44.9792	28.3028	40.0719	56.375
CG2767/CG17568	0.00886274	0.0514957	10.5725	11.9354	12.4159	13.9607	12.4444	17.4267	18.2627	22.1755	13.3741	16.3491
f-cup/CG13012	0.0088482	0.051501	3.16667	3.05792	3.69176	3.35489	4.00601	2.70811	2.84477	2.67751	3.03351	2.82153
mnd/CG7706	0.00883283	0.0515017	5.13201	5.48327	5.56933	5.19377	5.59091	5.1841	4.06911	3.87946	2.34178	3.0574
galla-2/CG8675	0.00885659	0.0515199	0.42444	0.402448	0.429828	0.455311	0.394188	0.477647	0.444751	0.537741	0.474199	0.492424
CG7675/Cpr49Ad	0.008862	0.0515213	3.45969	3.02629	2.45094	2.86389	2.98997	6.27283	4.46549	4.97984	3.55315	4.0225
Gapdh2/RpI135	0.00883166	0.0515249	35.8078	32.6326	33.8978	29.5283	29.8409	41.0874	35.0599	42.3937	38.2074	48.3026
NSD/Usp16-45	0.00888538	0.0515373	0.581607	0.621142	0.599323	0.608781	0.559258	0.619571	0.651566	0.669099	0.73143	0.741349
COX7C/nes	0.00888432	0.0515611	3.75416	3.4393	3.50019	3.60635	4.02269	3.10829	3.40774	2.9804	2.21285	2.45796
CG3071/CG3436	0.00893335	0.0515759	1.18432	1.27498	1.29987	1.20579	1.24048	0.95966	1.15224	1.02049	1.14882	0.83664
TfIIS/Sar1	0.00893138	0.0515943	0.10761	0.113699	0.117534	0.108821	0.109832	0.0964487	0.10867	0.077727	0.093524	0.0823713
Idh3a/CG34133	0.00892971	0.0516145	10.7995	11.1007	11.1381	12.0437	10.5728	8.90052	9.79185	10.8907	8.25989	8.5647
CG2199/Gapdh2	0.00890569	0.0516251	0.0195024	0.021199	0.0202078	0.0173183	0.0202558	0.0168892	0.0186694	0.0143245	0.0125094	0.0130106
BCL7-like/Plap	0.00892926	0.0516418	0.361743	0.330164	0.324843	0.344697	0.344454	0.312941	0.295455	0.288666	0.334025	0.294678
snf/shop	0.00895561	0.0516447	0.576538	0.580565	0.60738	0.58457	0.540825	0.699133	0.655058	0.579543	0.706241	0.691267
tfc/dob	0.00895277	0.0516582	10.5028	13.9463	10.2215	10.1775	10.5072	22.6886	23.6862	35.4613	17.6269	15.931
CG18262/Cdc5	0.00892297	0.0516653	0.181102	0.188302	0.177799	0.194669	0.175218	0.163962	0.170631	0.163329	0.173606	0.173303
Bace/E5	0.0089287	0.0516685	14.581	9.28571	11.5694	18.6309	14.982	36.7176	20.3846	23.2093	25.8594	20.9322
Mcm2/CG11110	0.00892252	0.0516927	2.65354	2.65508	2.5809	2.49394	2.53184	2.99222	2.63104	3.10465	3.45469	3.46486
SPR/CG32333	0.00897074	0.0517021	0.151813	0.129574	0.118952	0.146409	0.117431	0.18811	0.160153	0.17932	0.142857	0.176605
rdgC/Ddr	0.00898854	0.0517748	2.91332	3.36437	2.60071	2.76923	2.80412	3.63415	3.4087	3.6087	3.17949	3.29359
Hem/Sema5c	0.00901333	0.0518877	1.1916	1.28081	1.42153	1.27659	1.27416	1.17691	1.05011	1.15645	1.18044	1.12369
RnrS/Rcd4	0.0090301	0.0519244	8.61026	11.6316	10.8455	10.7832	10.5604	10.6686	13.732	14.9534	14.4979	15.486
Ufm1/CG2846	0.0090266	0.0519342	0.885671	0.818852	0.873151	0.808936	0.838689	0.739515	0.791614	0.7399	0.56351	0.623195
Snr1/Srrm1	0.00905283	0.0520251	0.586601	0.617797	0.604348	0.577966	0.631011	0.567479	0.556661	0.506984	0.551261	0.573939
CG3091/CG6983	0.00908127	0.0521286	0.471945	0.480027	0.395716	0.46754	0.459286	0.557469	0.549258	0.507487	0.7183	0.664314
CG5466/CG3014	0.00909698	0.0521289	0.565401	0.585799	0.539773	0.623145	0.560932	0.737374	0.918367	0.864865	1.47945	1.08101
CalpA/CG31729	0.00909328	0.0521376	0.984798	0.885158	0.982319	0.938779	0.973169	0.876899	0.892367	0.882944	0.766006	0.832284
RpL41/DIP-epsilon	0.00907809	0.0521403	346.48	332.93	349.618	363.737	396.083	282.433	217.034	203.481	299.876	330.447
CG4390/Uba3	0.00908861	0.0521407	6.16918	5.97624	5.4176	5.94989	5.75967	5.29773	4.30675	5.28447	5.16062	5.28818
CSN3/CG7694	0.00910717	0.0521573	3.7812	3.74665	3.58048	3.7521	3.93011	3.27855	3.49002	3.46445	2.63867	2.84683
Prx2540-2/CG31075	0.00911924	0.0521666	0.644755	0.402627	0.316443	0.570868	0.410234	0.340288	0.196733	0.268947	0.220258	0.164651
CG17724/CG14118	0.00911671	0.0521821	2.36567	1.92308	2.26549	2.17407	1.89723	1.42636	1.30496	1.32298	1.17125	2.12088
elm/Sply	0.00916772	0.052354	0.832031	0.852516	0.898942	0.856659	0.926779	0.991854	0.877295	1.07719	1.06393	1.0447
a/Ubx	0.0091756	0.0523691	1.61651	1.58498	1.35714	1.35761	1.2837	2.00759	2.53032	2.35408	1.78092	1.63187
CG4313/Abl	0.00916656	0.0523773	0.253873	0.283702	0.281231	0.249206	0.258517	0.214286	0.226706	0.252898	0.210709	0.239897
CG17751/hpRNA:CR32207	0.00919126	0.0523986	11.6047	7.51563	5.4391	11.4675	6.53846	2.59817	6.33333	3.71656	0.679012	2.11321
CG4557/Bre1	0.00916603	0.0524043	0.80937	0.854176	0.804039	0.786784	0.810646	1.16449	0.897618	0.907888	0.99801	0.948547
maf-S/CG9757	0.00922627	0.0524187	0.126062	0.144059	0.136874	0.125711	0.135428	0.130554	0.0992464	0.099547	0.111447	0.113073
CG46280/CG18327	0.00918983	0.0524203	2.68179	2.76879	2.53822	2.79904	2.62571	3.46324	3.32486	3.20462	4.36223	3.05998
Dnz1/mod(mdg4)	0.00920853	0.0524372	0.143529	0.138772	0.143453	0.127848	0.122416	0.151719	0.145968	0.153095	0.163881	0.174357
mol/CG15534	0.00922503	0.0524414	0.258161	0.245247	0.22384	0.230253	0.260518	0.477992	0.250822	0.443263	0.624865	0.445163
Der-1/Prosbeta7	0.00920693	0.0524579	0.342789	0.400997	0.329441	0.357484	0.390896	0.335347	0.303357	0.289469	0.264353	0.21697
CG11504/CG8620	0.009223	0.0524597	1.16981	1.55556	1.12585	1.45087	1.0653	1.04115	0.712154	0.976879	0.5086	0.369164
CG17683/gfzf	0.00921865	0.0524649	1.00079	0.913869	0.963054	0.979695	0.867655	0.70927	0.749181	0.815578	0.888535	0.576262
CG14903/Sem1	0.00924117	0.0524735	0.194793	0.170942	0.191851	0.171826	0.183518	0.153421	0.171766	0.162754	0.156404	0.135015
mod(mdg4)/Dnz1	0.00928515	0.0526334	6.96721	7.20609	6.97092	7.8218	8.1689	6.59112	6.85084	6.53188	6.10198	5.73534
inaE/Dad	0.00928504	0.0526627	1.13956	1.08914	1.06647	1.15353	1.09782	1.34591	1.32852	1.38144	1.67853	1.19555
CG3662/CG11426	0.00928378	0.0526854	11.8079	12.696	13.4575	11.7325	10.9627	9.56583	10.7681	7.50194	3.566	4.69473
CG30043/qin	0.00930225	0.0527004	14.979	10.5779	11.9573	12.9203	13.0469	9.71724	5.63881	8.15289	10.4309	2.87908
CG42821/CG9512	0.00931251	0.0527287	0.0134755	0.0139899	0.0087728	0.0134572	0.0177527	0.0111371	0.00309258	0.00877575	0.00262425	0.00199601
S6KL/ATP8B	0.00934028	0.0527364	0.705703	0.620539	0.580337	0.629912	0.634006	0.529696	0.616147	0.480853	0.428682	0.446119
Camp/CG6665	0.00933911	0.0527596	1.20822	1.11326	1.21872	1.09279	1.20334	1.07756	1.04428	1.03643	1.01595	1.11789
Pkc53E/Sema2b	0.00932953	0.0527652	1.43652	1.26716	1.12485	1.38298	1.16354	1.63596	1.73913	1.62056	1.68031	1.31632
Cerk/ClC-a	0.00932481	0.0527684	0.980519	0.939488	0.922065	0.965828	0.984679	0.927782	1.38554	1.28123	1.48846	1.35308
nuf/Cyp6a17	0.00933624	0.0527733	0.882889	0.909091	0.983445	0.857627	0.844231	1.66607	0.992997	1.18719	1.23288	1.32359
Sply/elm	0.00936367	0.0528088	1.20188	1.173	1.11242	1.16733	1.07901	1.00821	1.13987	0.92834	0.939908	0.957212
spag/Skeletor	0.00936094	0.0528232	0.105353	0.115294	0.126756	0.102936	0.128238	0.0613404	0.110818	0.0756747	0.0856199	0.0813726
CG17075/Ac3	0.0093929	0.0529139	0.416617	0.477778	0.420744	0.418452	0.47338	0.362423	0.323171	0.253012	0.350531	0.412796
CG31248/CG9664	0.00939131	0.0529348	2.78747	2.23654	2.37412	2.11613	2.0483	1.86726	1.3937	1.89961	1.85714	1.17434
MtnB/Rev7	0.00940494	0.0529518	1.23077	1.31004	2.20238	2.03785	1.61905	0.801887	0.895765	0.851852	0.282723	1.29586
CG32276/CG5885	0.00941657	0.0529576	1.48367	1.45195	1.45942	1.37969	1.48192	1.24942	1.35717	1.38154	1.07609	1.17891
CG4646/wmd	0.00941288	0.0529667	0.407444	0.388389	0.405108	0.376795	0.414428	0.326264	0.340454	0.390113	0.309204	0.360724
CG4415/nub	0.00942607	0.0529812	0.27368	0.271177	0.276864	0.283077	0.215437	0.327212	0.573143	0.445493	0.405896	0.343924
CG32485/scaf	0.00944694	0.0530388	0.170274	0.157243	0.152208	0.138284	0.1472	0.0814168	0.122738	0.112719	0.142381	0.115835
CG9743/Ance-5	0.00945533	0.0530561	4.73963	3.63134	4.38844	4.23884	3.43176	3.45397	2.70697	3.42035	2.89952	2.16917
CG32075/CG3808	0.00944599	0.0530633	0.839228	0.83438	0.808981	0.858983	0.880531	1.07308	0.96912	0.859331	1.09378	0.97048
CstF50/nSMase	0.00949944	0.0531543	0.424	0.467678	0.451632	0.446709	0.495134	0.370554	0.409615	0.388982	0.439286	0.354009
AANATL4/CG1124	0.00949264	0.0531758	0.214323	0.481054	0.643831	0.409974	0.428963	0.209359	0.21606	0.190801	0.215957	0.165623
cyc/CG8134	0.0094984	0.0531783	0.262519	0.295802	0.261078	0.23968	0.262693	0.169284	0.132325	0.264129	0.171712	0.185468
Abl/CG4313	0.00948402	0.0531872	3.93898	3.52482	3.5558	4.01274	3.86821	4.66667	4.41099	3.95417	4.74589	4.16845
CG9951/Rpn8	0.00951093	0.0531888	0.164329	0.14908	0.148517	0.158015	0.169014	0.145265	0.125947	0.141689	0.145968	0.137401
Ir85a/elfless	0.00949075	0.0531951	1.33974	1.26036	0.942529	1	1	0.910112	0.90184	0.684211	0.5	0.642857
CG17385/Tina-1	0.00953141	0.0532139	0.148873	0.143847	0.140178	0.137684	0.151078	0.162298	0.150847	0.17177	0.196198	0.175077
MED7/PSMG1	0.00952173	0.0532194	0.418126	0.452578	0.399911	0.431958	0.423369	0.363322	0.360601	0.331169	0.418671	0.371354
PIG-O/CG3793	0.00953868	0.0532248	1.51631	1.56921	1.64198	1.44196	1.5112	1.54151	1.88736	1.91297	2.15271	1.94867
CG13192/hay	0.00955222	0.0532408	0.929051	0.920396	0.943332	0.857775	0.965157	0.750526	0.86925	0.839141	0.622148	0.655078
Got2/blp	0.00953107	0.0532418	11.798	13.3882	12.9424	13.6472	13.2739	18.3162	13.4221	15.1472	16.6609	18.1516
CG11241/CG9119	0.00955927	0.0532504	0.237802	0.184693	0.258787	0.223658	0.218291	0.1452	0.142958	0.150441	0.185589	0.204557
lncRNA:noe/mtsh	0.00955216	0.0532702	3.03627	2.46524	2.1879	2.22857	2.35714	2.39095	1.14781	1.45882	1.43137	1.3871
TBCB/Cdc23	0.0095711	0.0532866	2.51142	2.6662	2.41176	2.66392	2.27074	2.81529	3.0072	2.59282	2.95314	2.98364
CG12746/SelR	0.00957977	0.0533052	0.792795	0.810219	0.768704	0.695196	0.748187	1.05	1.14128	0.898279	1.47928	0.981387
CG7888/Obp18a	0.00959048	0.0533053	11.0302	10.9673	9.35507	11.5258	12.6213	16.2614	20.4454	21.6221	11.0439	20.9293
sturkopf/Rpt6	0.00958573	0.0533086	1.10106	1.01088	1.12252	1.04918	1.07687	0.968617	0.832859	1.00515	0.672274	0.717559
vig2/beta-PheRS	0.00960756	0.0533706	4.49456	4.86675	4.65653	4.91858	5.02507	3.99022	4.52597	4.16194	4.55851	4.28653
sav/pasi1	0.00962416	0.0533737	1.14004	1.14844	1.11979	1.00698	0.987241	1.30993	1.53152	1.41101	1.31169	1.12105
Scp2/CG1124	0.00962026	0.0533818	0.482359	0.600363	0.720029	0.458268	0.457534	0.398967	0.341301	0.377746	0.267021	0.124152
CG4630/CG1304	0.0096156	0.0533856	0.0710941	0.0592661	0.0669145	0.0538344	0.0620797	0.0871869	0.0916667	0.0722245	0.114851	0.130941
CG4038/Spat	0.00964642	0.0534675	0.395349	0.456451	0.398211	0.33092	0.446802	0.292898	0.321476	0.35354	0.28047	0.197389
mTerf5/Blm	0.00968838	0.0534923	2.45939	2.34894	2.14773	2.3248	2.2619	2.62987	2.75412	2.45318	2.42568	2.74869
CG7330/cyr	0.0096882	0.0535209	2.47642	2.50101	1.66518	1.90141	1.97297	3.6	3.50831	4.39005	2.18485	3.43137
CG8483/CG42586	0.0096697	0.0535371	0.322034	0.259412	0.248375	0.289088	0.296661	0.259193	0.21707	0.135061	0.124838	0.0755213
cert/SCAR	0.00968613	0.0535391	1.76134	1.76126	1.71492	1.7471	1.84063	1.30043	1.24978	1.61038	1.70914	1.42638
CG31104/CG11893	0.0096662	0.0535474	0.0943905	0.133832	0.177233	0.173237	0.251865	0.186542	0.328021	0.365557	0.476858	0.455188
CG7956/CG8726	0.00967826	0.0535548	0.968968	0.96057	0.822992	0.909312	0.928593	1.18439	1.12307	0.976554	1.01991	1.05192
U2af50/p	0.00970612	0.0535606	2.70028	2.7953	2.85106	2.896	2.68773	2.62086	2.63297	2.4164	2.62221	2.64033
wat/smo	0.00971719	0.0535625	2.87018	3.69485	2.78758	3.25209	3.14201	5.5765	3.96949	6.27119	3.92796	4.36883
CG34393/dpr2	0.0097121	0.0535641	1.09813	1.17708	1.07258	1.0253	1.11799	1.22936	1.35632	1.31298	1.36026	1.11694
wde/CG43394	0.00968541	0.0535647	0.589676	0.70353	0.665123	0.656566	0.574414	0.579558	0.541786	0.409263	0.462044	0.535905
Gba1b/Hmr	0.00973385	0.0535657	0.817406	0.75963	0.762963	0.901826	0.810811	0.831633	1.51429	1.18182	1.29667	1.15041
dind/veli	0.00972509	0.0535765	1.18708	1.14465	1.25104	1.17476	1.15404	1.2641	1.22016	1.32898	1.33434	1.42041
CG3165/PSMG1	0.00973078	0.0535783	0.364813	0.359701	0.40347	0.412992	0.358118	0.334775	0.24975	0.360795	0.25315	0.258333
obe/CG10425	0.00974781	0.0535834	0.740445	0.677583	0.618495	0.692411	0.640632	0.807443	0.900401	0.74819	0.955459	1.1314
CG45050/Smr	0.00974485	0.0535967	1.43802	1.27099	1.07051	1.22211	1.04499	1.47555	1.5037	1.98248	1.55008	2.12778
yellow-f/Lnk	0.00976344	0.0536398	0.0789474	0.0773026	0.0855326	0.101483	0.0814611	0.0911776	0.122951	0.103742	0.135511	0.130441
CG33228/Cpr	0.00976921	0.0536421	0.0384347	0.0349344	0.0379819	0.0401906	0.0404089	0.0316881	0.0313048	0.0350921	0.0267475	0.0199002
CG7879/CG32100	0.0097754	0.0536466	3.08758	3.24691	3.13645	3.04426	2.95255	2.93766	2.55675	2.84539	2.14462	2.4374
GstT3/fsd	0.00978179	0.0536521	4.42907	4.66023	4.64895	4.56857	3.92469	3.01802	3.26202	4.26644	3.16446	3.88785
BI-1/CG1764	0.00978828	0.0536582	7.85524	7.49946	7.25	7.26964	7.61498	8.01896	11.9186	10.7468	10.2991	14.5156
CG7789/Hakai	0.00983758	0.0537221	1.3703	1.53423	1.58168	1.58705	1.42953	1.71861	1.71336	2.14648	1.68461	1.85968
LManII/CG6067	0.00981094	0.0537235	25.0121	19.2561	18.1467	18.4223	21.6402	21.3475	27.4612	28.4428	31.059	30.2451
TfIIA-L/CG2182	0.00983351	0.0537293	1.01449	1.01043	1	0.94762	0.958925	1.13594	1.13712	1.03536	1.02667	1.06259
beag/CG7488	0.00980773	0.0537354	0.9	0.840964	0.761755	0.888493	0.877602	0.961589	0.976519	0.921762	0.928093	0.937372
CG30338/Rrp47	0.00982928	0.0537356	0.211285	0.215879	0.217362	0.228571	0.230183	0.289063	0.325397	0.282573	0.279762	0.219645
kune/prod	0.00981971	0.053742	1.81622	1.91617	1.8969	1.77694	1.80314	1.79289	1.5103	1.47808	1.41681	1.71099
CG7694/ecd	0.00982645	0.0537495	0.465309	0.50507	0.488212	0.498805	0.462687	0.598344	0.524059	0.718646	0.699241	0.864711
CG2121/Tim9a	0.00986705	0.0537655	0.5	0.505094	0.389298	0.449964	0.556005	0.81456	0.528767	0.777053	0.958665	0.645975
Oda/Exn	0.00985218	0.0537725	10.5209	11.5577	10.5255	9.87298	10.4391	7.36456	10.0283	8.64777	9.51615	8.13257
spok/Zip71B	0.00986296	0.0537725	0.167944	0.172773	0.172572	0.188217	0.198697	0.313428	0.313654	0.22462	0.254733	0.197868
Srr/CG31272	0.00985906	0.0537806	2.24212	2.26537	2.1547	2.43682	2.35815	1.64499	1.92303	1.41713	0.0934712	0.717183
lncRNA:CR46064/RpS19b	0.00992574	0.0537918	1.56772	1.5184	1.45283	1.67788	1.81679	1.32624	0.731219	1.16698	1.38722	1.20717
Mlf/CG2162	0.00993658	0.0537922	1.29491	1.17496	1.28991	1.16696	1.2817	0.960079	0.972612	0.978036	1.23049	1.07865
Sirt2/l(3)87Df	0.00990673	0.0538055	2.20092	2.06334	2.36387	2.2311	2.14566	2.33533	2.45092	2.38909	2.47065	2.32762
CG6701/aay	0.00992411	0.0538122	0.45074	0.448338	0.433298	0.473236	0.39591	0.611911	0.59738	0.901034	0.895833	0.535166
CG13101/CG9837	0.00993632	0.0538199	0.425481	0.567494	0.43144	0.526181	0.470022	0.50787	1.00826	0.754106	0.85566	1.10824
CG10431/CG17508	0.00992053	0.053822	0.0194366	0.0211765	0.0197934	0.0217391	0.0171403	0.0234416	0.0209574	0.0244774	0.0232146	0.0243592
Chd3/scra	0.00989412	0.0538249	0.236004	0.200715	0.219804	0.225845	0.219802	0.223938	0.367299	0.316425	0.315893	0.285261
Ogg1/zda	0.00988955	0.0538293	0.0685451	0.068219	0.075776	0.0691404	0.0674897	0.0621951	0.062506	0.0609496	0.0662377	0.0532064
LSm7/TwdlO	0.00990661	0.0538342	0.0464329	0.0423115	0.0427332	0.0451429	0.039926	0.0552627	0.10243	0.0609133	0.0898265	0.0636669
CG6325/isoQC	0.00988508	0.0538343	0.5381	0.594878	0.596546	0.557533	0.531818	0.579264	0.688934	0.640275	0.640248	0.643172
CG7028/CG9399	0.00991959	0.0538461	0.469024	0.456537	0.477608	0.398281	0.457472	0.554938	0.510481	0.54439	0.726565	0.700495
SoYb/CG6749	0.0099065	0.0538629	0.625	0.645062	0.67979	0.490741	0.591928	0.818182	0.792857	0.73012	1.16667	0.923954
CG17475/CG4462	0.00995739	0.0538756	5.91646	6.79379	5.94527	6.65123	5.64957	7.68653	7.14569	6.46462	7.57723	7.29926
CG33229/CG10631	0.00996842	0.053877	0.443165	0.48043	0.33161	0.392726	0.402968	0.482541	0.662907	0.510274	0.510085	0.571837
isoQC/CG6325	0.00996321	0.0538779	1.85839	1.68102	1.67632	1.79361	1.88034	1.72633	1.45152	1.56183	1.56189	1.55479
CG12490/Cyp28d2	0.00998402	0.0539321	0.0265957	0.0320619	0.0377459	0.0306315	0.0392876	0.0245564	0.0294118	0.0218184	0.019337	0.0154394
ClC-a/Cerk	0.0100142	0.0540368	1.01987	1.06441	1.08452	1.03538	1.01556	1.07784	0.721741	0.780498	0.671836	0.739057
ND-23/Tpr2	0.0100597	0.0540483	0.764441	0.740622	0.76038	0.741075	0.74656	0.650484	0.725727	0.734665	0.691056	0.681782
DNApol-alpha180/Karybeta3	0.010012	0.0540541	0.030972	0.0339538	0.0372118	0.0367354	0.0339698	0.0405324	0.0400849	0.0493604	0.0394635	0.0522639
Chd64/Myd88	0.010058	0.0540683	7.32915	7.84121	7.62905	8.10418	8.74794	5.80908	6.58918	7.03	7.41063	6.78984
CG14785/Hrb87F	0.0100517	0.0540929	0.0377037	0.0370926	0.0391747	0.0402069	0.0426262	0.0220278	0.0204589	0.0348315	0.0250717	0.0364897
Daxx/CG10462	0.0100463	0.0540931	0.893059	0.915025	0.883223	0.812239	1.01014	1.00553	0.961637	1.15323	1.08128	1.0887
CG2162/Mlf	0.0100576	0.0540953	0.772256	0.851093	0.775248	0.856929	0.780214	1.04158	1.02816	1.02246	0.812686	0.927083
ple/Cpr73D	0.0100443	0.0541111	8.63544	7.47477	5.85629	9.13778	7.22638	11.7206	14.0801	16.5043	8.16522	12.8739
wcy/Kdm2	0.0100392	0.0541132	0.931098	0.95952	0.840644	0.947423	0.88219	1.1348	1.03035	0.999539	0.96622	1.03215
CG12177/mRpL24	0.0100931	0.0541408	0.496998	0.470426	0.514702	0.457553	0.486011	0.48312	0.599739	0.579352	0.598904	0.646953
Tk/Lmx1a	0.0100391	0.0541418	3.94086	3.50877	3.875	4.01667	4.01733	4.36047	4.38889	6.22892	6.71867	6.2316
CG5273/CG8620	0.0100846	0.0541535	6.83491	6.15556	5.2449	6.29865	6.51493	6.20988	2.85075	3.91329	1.68632	1.99804
Bub3/Pop2	0.0100908	0.0541573	0.401289	0.444378	0.414265	0.40608	0.393513	0.384987	0.360069	0.310849	0.370564	0.286806
CG3999/CG4377	0.0101103	0.0542038	5.50311	5.7134	6.44342	4.95721	6.92654	3.46154	5.04302	4.25416	3.3198	5.0043
Rlip/udt	0.0101266	0.054262	0.369406	0.367903	0.34902	0.356392	0.392043	0.369631	0.438772	0.500583	0.490376	0.443232
ND-39/sesB	0.0101543	0.0543812	0.0835292	0.0896702	0.0841787	0.086236	0.0830674	0.0937613	0.0935599	0.0950747	0.103485	0.0877282
REPTOR/bchs	0.0101599	0.054382	1.97669	1.94604	1.62802	2.03253	1.6009	2.05193	2.44152	2.39148	2.09681	2.21339
Rpn3/CG13623	0.0102184	0.0546661	16.5754	15.557	15.3994	15.8994	14.5714	18.2164	16.1604	19.7564	17.558	20.6317
Srrm1/CG16903	0.0102264	0.0546797	0.988159	1.00342	1.1021	1.03057	1.11305	0.998685	0.963711	0.93114	0.899084	0.934325
CG34133/Idh3a	0.0102833	0.0546909	0.0925971	0.0900841	0.0897816	0.0830312	0.0945826	0.112353	0.102126	0.0918214	0.121067	0.116758
CG9826/cal1	0.0102341	0.0546916	1.76809	1.10197	1.86378	1.65684	1.5596	1.02883	0.851096	1.28835	0.319018	0.0470588
betaTub97EF/CG2064	0.0102486	0.0547104	7.43181	7.58206	7.27622	6.51645	7.66565	5.38967	6.24709	5.15088	1.44362	2.54729
CG4409/HGTX	0.0102436	0.0547127	1.34545	1.30303	1.68841	1.51744	1.66252	1.73	2.08247	2.00671	2.42105	1.75641
CG2794/CG12128	0.0102828	0.0547177	1.47575	1.3556	1.32778	1.41378	1.35251	1.70775	1.71761	1.63088	1.63502	2.25753
MED22/CG11912	0.0102797	0.05473	0.1738	0.156187	0.155562	0.161402	0.173435	0.131024	0.148996	0.121224	0.113917	0.0668856
CG7806/RpL37b	0.0102769	0.0547443	41.4416	40.4651	42.8503	39.5538	35.2407	16.1922	21.1313	22.526	34.8095	35.9412
CG15865/Eip74EF	0.010273	0.0547528	0.373626	0.441309	0.497099	0.399727	0.368276	0.140478	0.29416	0.165182	0.35879	0.30662
CG15118/CG11899	0.0102679	0.0547549	0.719677	0.765896	0.788556	0.798897	0.868726	0.82202	0.984013	1.03204	1.22966	1.22568
CG15343/CG2004	0.0102627	0.0547565	0.0495196	0.0685526	0.0667201	0.0603519	0.0590842	0.0782022	0.0655564	0.111428	0.10332	0.110778
GstO2/Jasper	0.0103075	0.0547613	2.87183	3.14544	2.81926	2.74921	2.98661	3.52438	3.79781	3.27657	3.32748	4.47558
CG9253/RnpS1	0.0103049	0.0547767	3.62963	3.62086	3.39342	3.42509	4.86128	2.98485	3.10666	2.5881	2.58013	2.78964
sta/CG15153	0.0103225	0.0548121	367.863	332.269	340.894	346.849	367.28	311.759	307.255	273.119	203.361	302.329
CG31111/Madm	0.0103733	0.0548485	0.0758537	0.0771139	0.0664063	0.0700726	0.0725275	0.0854523	0.0728056	0.0856199	0.0878395	0.0857507
side-VI/CG32206	0.0103731	0.0548763	1.29239	1.57418	1.38861	1.6229	1.58378	1.20956	1.23583	0.960912	1.29247	1.28613
CG9752/dup	0.010369	0.0548837	0.5625	0.574751	0.638177	0.653571	0.611203	0.667176	0.812044	0.843849	0.649658	0.781219
insv/sbm	0.0103654	0.0548936	0.0271157	0.0268403	0.0261589	0.0277633	0.0257208	0.0314323	0.0331301	0.0287892	0.0312417	0.0272859
CG4935/CG31109	0.0103489	0.0548938	0.361842	0.349296	0.341689	0.352632	0.41989	0.414286	0.440351	0.402945	0.514901	0.455882
Gip/tko	0.0104095	0.0548947	1.99143	2.39207	2.3793	2.13791	2.3467	2.74295	2.40817	2.46198	2.67507	2.78459
CG46301/Wnt5	0.0104163	0.0549014	0.870066	0.837456	0.664384	0.783002	0.814299	0.575569	0.586957	0.710448	0.660861	0.691877
loj/Ibf2	0.010362	0.054905	6.27964	6.50188	5.98105	6.72862	6.45026	7.86264	6.60495	7.31461	7.22342	8.39062
Pex23/CG3085	0.0103465	0.0549103	2.83929	3.23837	3.08597	2.76429	2.89241	2.41954	2.04101	2.06007	2.55245	2.83851
CG15141/CG11927	0.010408	0.0549153	0.85	0.86423	0.932773	0.861357	0.930091	0.813665	0.723195	0.556933	0.71322	0.805732
CG16798/lncRNA:alphagamma-element:CR32865	0.0103973	0.0549172	2.21875	0.271186	1.59091	1.81515	2.54494	3.81203	4.03448	2.93478	7.08889	4.01667
Best1/Fancl	0.010403	0.0549179	4.68286	4.21932	4.23033	3.65445	4.37189	3.74148	3.81073	3.27192	3.29863	2.69277
Axs/CG17985	0.0103923	0.0549199	0.872024	0.82377	0.795205	0.81761	0.78553	1.03633	0.927568	1.31925	0.97541	1.00904
CG32407/CG1124	0.0104265	0.054926	0.303844	0.339696	0.409804	0.371129	0.246575	0.176846	0.145111	0.284721	0.251773	0.169275
Cyp4e2/CG10973	0.0103605	0.0549262	5.54081	6	5.937	6.29738	5.54578	6.29615	7.62785	12.027	10.8617	10.9318
Muc68Ca/CG33226	0.0104428	0.0549827	85.9913	112.584	109.283	94.4694	77.8966	77.0702	62.6349	80.0748	56.2676	71.3167
TwdlH/Cpr50Cb	0.0104489	0.0549863	6.00468	15.1377	3.96162	14.2701	12.3957	34.8364	41.1813	34.3517	11.2762	24.6386
CG32333/SPR	0.0104555	0.0549919	6.58704	7.71759	8.40678	6.83019	8.51564	5.31604	6.24402	5.57661	7	5.66236
CG14655/CG1537	0.0104632	0.0550031	3.52893	4.27273	3.59322	3.26552	3.77538	2.84615	2.58108	3.35833	3	3.11917
CG17597/CG5002	0.0105366	0.0550705	3.15385	2.95441	2.77685	2.92077	2.69022	3.38803	3.01844	3.48268	3.29698	3.18986
CG13124/flw	0.0105361	0.0550966	3.2195	3.27282	3.36518	3.04712	3.59641	2.84241	2.879	3.14185	2.60785	2.95413
CG11837/mRpS18C	0.0104934	0.0551042	1.41379	1.23017	1.24913	1.18007	1.28284	1.00847	1.16885	1.1558	1.12018	0.973009
c12.1/SelT	0.0104899	0.0551149	0.351919	0.356169	0.343222	0.393353	0.385309	0.350835	0.314463	0.267449	0.317955	0.302444
DEF8/CG8777	0.0105353	0.0551211	0.0964114	0.0975526	0.0910995	0.0942813	0.105	0.115299	0.10427	0.132136	0.105672	0.119668
nAChRalpha4/tai	0.0105573	0.0551211	0.112663	0.0993015	0.114611	0.113889	0.119201	0.0984191	0.0792835	0.086748	0.0790986	0.107732
CG4341/CG1552	0.0105338	0.0551422	2.475	2.46445	2.54589	2.83478	2.91461	3.57895	3.71233	3.05714	3.37467	2.7719
CG32195/Gart	0.010557	0.0551484	0.348844	0.350801	0.296871	0.385965	0.290241	0.440898	0.587683	0.420382	0.819261	0.681307
knk/clu	0.0105309	0.0551561	0.037872	0.0430648	0.0315565	0.0405988	0.0370806	0.0711682	0.0643389	0.0681523	0.0538912	0.0379388
conv/ap	0.010528	0.0551699	2.02322	2.09381	1.91959	2.02041	1.72962	1.98543	2.43958	2.73215	2.40659	2.48247
CG17333/CG34015	0.0105143	0.0551851	3.9366	4.29641	4.85139	4.61777	4.57	3.13447	4.02338	4.11554	3.56137	3.38761
CG7739/tst	0.0105207	0.0551894	1.78664	1.74745	1.80893	1.63244	1.59306	2.09028	2.32818	2.07089	1.95271	2.83657
Got1/CG3690	0.0105267	0.0551922	13.3585	12.3321	13.8873	13.8783	12.7479	17.4817	16.9439	17.7362	18.6979	27.0195
Gpo1/eIF4E1	0.0105996	0.0551975	1.60648	1.91564	1.5978	1.54609	1.93904	1.45609	1.39407	1.28518	1.53001	1.15157
btsz/sov	0.0105959	0.055207	2.26699	2.29068	2.18485	2.2841	2.29916	2.80888	2.41957	2.46735	2.43138	2.46208
CG7394/Fkbp12	0.0105913	0.0552119	0.0966078	0.0935366	0.0853384	0.0888501	0.0944218	0.0719846	0.077729	0.0845123	0.0845486	0.0852266
nSMase/CstF50	0.0105829	0.0552255	2.35849	2.13823	2.21419	2.23859	2.01966	2.69866	2.44131	2.57081	2.27642	2.82479
CG33970/asRNA:CR31514	0.0105907	0.0552374	8.58736	8.13346	5.73698	6.87931	6.975	16.7219	22.0822	15.6859	24.037	7.22167
CG10140/CG5506	0.010617	0.0552593	0.16423	0.152449	0.136348	0.178969	0.149747	0.198105	0.174639	0.203005	0.267588	0.252766
CG4766/galla-1	0.0106262	0.0552784	0.0420757	0.0409836	0.0411419	0.0470046	0.0373424	0.0579345	0.0906631	0.0741646	0.0458077	0.0678676
CG9757/maf-S	0.0106531	0.0553605	7.9326	6.94159	7.30598	7.95477	7.38399	7.65969	10.0759	10.0455	8.97284	8.84383
Ppt1/CG11103	0.0106488	0.0553669	1.13564	1.21771	1.12658	1.26005	1.24359	1.57843	1.32784	1.26566	1.65466	1.72085
AlaRS-m/RIOK2	0.0106727	0.0554047	2.75113	2.59051	2.51586	2.53556	2.61478	3.13533	2.89448	3.19502	2.60233	3.16576
msi/Ziz	0.0106672	0.0554051	0.437226	0.528502	0.484674	0.431679	0.411224	0.366029	0.34173	0.390408	0.421194	0.343382
CG5515/Cyt-b5	0.0107329	0.0555153	0.163081	0.167379	0.17568	0.177016	0.172994	0.149615	0.141034	0.141541	0.110965	0.0722154
Gld2/CG14237	0.0107169	0.0555189	1.85873	2.54511	1.79283	1.6	1.81481	11.3077	5.7598	5.85263	5	3.6
CG1441/Cpr50Cb	0.0107006	0.0555209	6.56206	10.1313	6.49697	7.47445	8.55396	25.9506	22.5747	32.3401	7.29282	37.9759
GstE7/wun2	0.0107289	0.0555232	2.8384	2.44286	2.17167	2.39623	3.07778	3.61507	5.03634	4.0031	7.61288	8.02613
PK1-R/otk	0.0107236	0.055525	0.192806	0.169118	0.206273	0.173993	0.166566	0.165714	0.144975	0.159091	0.138973	0.150508
PSMG1/MED7	0.0107148	0.0555368	2.39162	2.20957	2.50056	2.31504	2.36201	2.75238	2.77315	3.01961	2.38851	2.69285
lncRNA:CR44922/kay	0.0107132	0.0555571	0.0585808	0.0711591	0.0656233	0.0728907	0.0777633	0.0509228	0.0585624	0.0486782	0.0600741	0.0600731
Ilp3/NAAT1	0.010752	0.0555852	0.018633	0.021544	0.0151809	0.0204437	0.0151515	0.0233196	0.0294731	0.0312401	0.0484746	0.050152
CG9175/trsn	0.0107914	0.0557603	1.91373	1.82107	1.7993	1.91855	2.00952	1.81475	1.62085	1.26412	1.63259	1.51086
ND-B22/CG1354	0.0108421	0.0559356	0.667956	0.670539	0.648334	0.686985	0.708965	0.558408	0.67069	0.575631	0.601875	0.615736
Mal-A6/GstD5	0.0108378	0.0559422	4.98895	10.2819	13.8832	8.45349	7.62993	5.22959	3.99849	4.97293	0.423218	0.394435
44805/cass	0.0108606	0.055944	0.345361	0.365577	0.337073	0.336657	0.318158	0.437473	0.360563	0.383067	0.485491	0.416514
CG3704/CG8837	0.0108554	0.0559463	1.47497	1.47595	1.41736	1.48835	1.3887	1.99578	1.734	1.56768	1.54341	1.83316
GXIVsPLA2/Fbxl4	0.0108334	0.0559482	0.761905	0.748599	0.849736	0.834559	0.867725	0.682796	0.704953	0.602004	0.730496	0.75495
lncRNA:CR45919/Gld2	0.0108531	0.0559632	0.780924	0.493353	0.448889	0.8125	0.469388	0.419048	0.337021	0.344424	0.171429	0.166667
RpS15/grass	0.0108829	0.0559723	87.3361	88.0062	84.477	95.0086	91.1564	127.112	104.299	114.131	113.489	90.7077
CG2202/CG5180	0.0108748	0.0559886	1.94567	1.79745	1.75039	2.10186	1.88796	2.39498	2.12825	2.08333	2.59491	2.16959
MED27/CG8435	0.0108825	0.0559991	0.472371	0.461407	0.460757	0.459194	0.489796	0.492063	0.527418	0.524896	0.524744	0.608838
CG42346/sm	0.0109812	0.0560739	0.13865	0.148384	0.129691	0.119829	0.127051	0.0913553	0.115785	0.114085	0.106724	0.119774
RpIII128/Slimp	0.010979	0.0560911	2.6784	2.41266	2.53659	2.24716	2.57143	2.42042	2.1555	1.92121	2.058	2.05824
CG7881/mthl15	0.0109679	0.0560917	1.43566	1.36745	0.987837	0.987179	1.31938	2.0309	1.63289	1.59806	1.46405	1.60874
l(3)87Df/Sirt2	0.010975	0.0560993	0.454355	0.484651	0.423035	0.44821	0.466056	0.428205	0.408011	0.418569	0.404752	0.429624
grnd/CG16989	0.0109647	0.0561042	0.244354	0.259701	0.232454	0.243675	0.26611	0.339723	0.262252	0.295858	0.294667	0.361588
fog/CG1648	0.0109619	0.0561187	0.129318	0.148964	0.133299	0.125898	0.125956	0.169757	0.186896	0.210417	0.13684	0.225776
CG42288/CG30286	0.0109599	0.0561374	0.91129	0.603636	0.478528	0.25	0.5	1.00439	0.804	0.905405	1.33333	1.5
nudC/Rif1	0.0109512	0.0561501	1.64342	1.80067	1.70711	1.69561	1.53956	2.26759	2.37895	1.69321	1.97345	2.35953
CG42239/CG13365	0.0109573	0.0561527	1.82587	1.89206	1.62322	1.71646	1.70027	2.41037	2.2265	2.21087	1.884	1.89251
CG3719/CG15914	0.0109491	0.0561682	9.87895	10.1864	10.1469	9.86093	10.7172	8.5	6.22378	10.1725	6.36802	6.65164
swi2/CG2247	0.0109463	0.056183	0.336095	0.287533	0.325723	0.300708	0.297749	0.315763	0.226019	0.217635	0.216031	0.196578
CG34195/CG6833	0.0109311	0.0561915	0.742222	0.697941	0.723977	0.72125	0.652284	0.566079	0.52808	0.587393	0.628684	0.694064
CG1632/Hsp68	0.0109452	0.0562059	0.201548	0.157943	0.129022	0.162603	0.162894	0.317882	0.197734	0.381009	0.608678	0.457374
CLS/ND-ASHI	0.0110247	0.0562094	0.392797	0.392287	0.394438	0.403855	0.36987	0.457953	0.451801	0.423051	0.537012	0.430154
betaggt-II/CG1764	0.010943	0.0562235	2.28762	2.0302	2.16754	2.18235	2.18815	2.20853	3.01163	3	2.51234	3.16319
CG3618/CG3014	0.0110166	0.056226	2.91983	2.86982	3.28409	2.75668	2.45699	4.87879	6.07143	3.20541	7.80479	4.98883
CG3857/sni	0.0110242	0.056236	0.162635	0.152524	0.130679	0.153397	0.153595	0.143347	0.122186	0.100834	0.101138	0.0731034
Hsp70Bc/CG1986	0.0110652	0.0563874	3.21463	7.07692	2.625	4.37972	3.02222	2.8956	0.396313	0.12069	0.379728	0.861111
CG5002/CG17597	0.0110786	0.0564268	0.317073	0.338477	0.36012	0.342376	0.371717	0.295157	0.331297	0.287135	0.303308	0.313493
kappaTry/Ant2	0.0111001	0.0564786	9.341	8.52138	8.11489	8.13915	7.68908	5.27948	8.07305	6.59241	6.27525	6.86567
ND-42/ATPsynC	0.0110953	0.0564832	0.0830386	0.0738059	0.076757	0.0711987	0.0763939	0.0818764	0.0853486	0.0886838	0.0884279	0.0800015
CG7889/CG5412	0.0111224	0.0565634	0.88651	0.778292	0.807081	0.816078	0.777778	0.910128	0.862278	0.935636	0.957182	1.07949
CG8289/SerRS-m	0.0111285	0.0565658	2.1029	2.0261	2.14232	1.98221	2.23208	2.09607	1.67251	1.81856	1.58341	1.6277
HBS1/Rrp47	0.0111563	0.0566207	1.95678	1.96785	1.87873	1.96218	1.93293	2.39063	2.3619	2.3013	3.5	2.97681
CG14647/Gmd	0.0111557	0.0566463	0.42055	0.415935	0.427892	0.407526	0.421149	0.450715	0.520548	0.524597	0.430151	0.548967
gek/CG17698	0.0111535	0.0566636	1.37685	1.34969	1.35004	1.16384	1.39277	1.50482	1.56329	1.41652	1.8223	1.75992
Osbp/MED24	0.0111721	0.056672	8.20998	8.66713	8.31544	8.48272	9.128	8.23299	6.88479	7.57727	7.34477	5.92635
cher/CG17167	0.0112116	0.0566993	14.825	14.9893	14.1229	13.4733	12.2075	16.6495	17.9538	14.5793	21.0075	19.1376
CG3036/Cad74A	0.0111908	0.0567093	2.65415	2.25284	2.29929	2.62806	2.52764	1.3526	1.77794	1.84963	2.16153	2.26007
flw/CG13124	0.0111987	0.0567204	0.310607	0.305547	0.297161	0.328179	0.278055	0.351814	0.347343	0.318284	0.383458	0.338509
Alp11/CG3880	0.0112107	0.0567234	1.06619	1.07177	1.18468	0.804745	0.878205	2.26824	1.46165	2.10583	1.06742	1.86628
wac/Ogg1	0.0111892	0.0567299	0.668269	0.753173	0.788487	0.772201	0.743902	0.941176	0.868502	1.17647	0.892797	0.865103
ArgRS/CG6321	0.0112066	0.0567319	4.0018	4.48015	4.55744	4.53596	5.18456	3.79255	4.16097	3.52616	2.56783	3.38361
CG4269/CG5639	0.011248	0.0568548	0.255437	0.201054	0.184712	0.163956	0.155972	0.126691	0.12547	0.0794361	0.156049	0.0503979
eIF4E1/Gpo1	0.0112835	0.0570053	0.622481	0.522019	0.62586	0.646794	0.51572	0.68677	0.717324	0.778102	0.653592	0.868383
CG8568/CG7173	0.0113832	0.0571908	0.600337	1.46188	0.852459	0.800662	0.876543	0.502352	0.601367	0.357349	0.271117	0.26506
mars/grass	0.0113913	0.0572026	0.307184	0.270136	0.296501	0.294659	0.266456	0.489474	0.327774	0.435588	0.424242	0.316198
Alp4/ck	0.0113811	0.0572092	1.89568	1.90226	2.08209	2.03569	1.90657	1.1276	1.86893	1.36233	0.506226	0.351482
CG34310/Nph	0.0113642	0.0572107	0.0835655	0.0816382	0.0732767	0.101666	0.0828304	0.112172	0.104791	0.0915224	0.105296	0.102841
CG33523/ATPsynF	0.0113599	0.0572176	0.24109	0.23829	0.223809	0.23324	0.225329	0.301122	0.24121	0.291406	0.247943	0.285585
Prosalpha7/Nf-YA	0.011378	0.0572221	7.31651	7.88445	7.96949	7.97441	7.47339	7.89184	11.0378	11.2963	10.7636	8.86324
ND-B14/Sod1	0.0113572	0.0572331	0.319404	0.3198	0.324968	0.304817	0.348736	0.322884	0.241418	0.265934	0.211243	0.201381
CG2975/CG12880	0.0113357	0.0572399	0.757685	0.651613	0.681275	0.794558	0.712727	0.813725	1.27044	1.56216	1.17348	0.947917
CG6753/CG13227	0.011376	0.0572409	0.0666667	0.0905774	0.062954	0.0681416	0.0666667	0.452521	0.196439	0.213309	0.197107	0.161677
CG12171/su(r)	0.0114051	0.057243	0.418292	0.475584	0.427456	0.422465	0.387968	0.655833	0.669157	0.54024	1.1427	0.872792
CG41128/CG31997	0.0113538	0.0572449	0.440173	0.411142	0.475439	0.402806	0.422433	0.220132	0.281737	0.337813	0.373836	0.388332
Usp8/TTLL12	0.0113426	0.0572461	0.885645	0.761253	0.802994	0.815434	0.836895	1.01081	1.01551	0.968726	0.813579	0.994099
SdhC/Sec10	0.0113506	0.0572576	5.87511	6.50486	6.3997	6.33695	5.98914	5.09024	5.9059	5.71726	5.4743	5.80564
Ost48/Echs1	0.011472	0.0573198	0.493202	0.527869	0.507564	0.465	0.478447	0.572264	0.546795	0.50499	0.576233	0.545968
CG33226/Muc68Ca	0.0114708	0.0573424	0.0116291	0.00888229	0.00915053	0.0105854	0.0128375	0.0129752	0.0159655	0.0124883	0.0177722	0.014022
Cpr50Cb/CG1441	0.0114705	0.0573699	0.152391	0.0987041	0.153918	0.133789	0.116905	0.0385347	0.0442974	0.0309213	0.137121	0.0263325
SerRS-m/CG8289	0.0114367	0.057373	0.475535	0.493559	0.466785	0.504488	0.448014	0.477082	0.597904	0.549885	0.631547	0.614363
CRMP/CG2064	0.0114455	0.0573885	1.06147	1.06088	0.952138	1.06915	1.04826	0.977052	0.798384	0.573163	0.233597	0.392045
GstO1/CG44040	0.0114689	0.0573905	0.0531197	0.0482509	0.0685181	0.0717185	0.0503089	0.0822148	0.107201	0.0904902	0.161209	0.0944444
CG14431/Mal-A7	0.0114654	0.0574018	4.90625	2.14754	2.62338	1.95074	5.26457	1.73611	0.737557	0.663462	0.81337	0.965265
CG4462/CG17475	0.0114547	0.0574059	0.16902	0.147193	0.168201	0.150348	0.177005	0.130098	0.139945	0.154688	0.131974	0.137
Amacr/CG11912	0.0114625	0.0574159	0.550104	0.493964	0.561125	0.540967	0.583756	0.466365	0.484353	0.387759	0.233269	0.231766
[truncated: 7,989 more rows]
