# Supplementary material for: Alternative Characterizations of Methyl Lucidone-Responsive Differentially Expressed Genes in Drosophila melanogaster Using DEG-by-Index Ratio Transformation
Source: Insects. 2025 Aug 27;16(9):898. doi: 10.3390/insects16090898 (PMC12470851; doi:10.3390/insects16090898)
Supplement: Supplementary file 1 [file insects-16-00898-s001.zip › Data S2.xlsx]

## Sheet: DESeq2
Gene id	p-value (wald)	p-adjusted	C1	C2	C3	C4	C5	T1	T2	T3	T4	T5
CG14265	3.73464e-08	0.00061039	9021.5	8405.08	9396.03	12660.9	11759.9	4183.93	5445.86	4272.04	4653.58	5758.22
Gyc76C	3.25218e-07	0.00265768	372.573	36.1561	279.929	120.819	375.069	29.9667	27.648	36.7605	29.2127	34.2357
CG1494	7.0048e-05	0.302175	383.068	188.815	249.537	106.724	295.675	749.168	1413.21	2060.15	333.025	680.296
GstD5	9.5481e-05	0.312108	189.96	1051.74	588.651	865.873	2012.23	559.379	4179.58	1328.85	20449.9	35088.3
lncRNA:CR42646	0.000156566	0.426485	48.277	11.2486	7.19818	67.4576	52.0169	37.1017	5.52959	31.2855	3558.1	1249.05
GstD4	0.000254359	0.593891	62.97	572.069	319.119	122.833	247.765	222.61	2106.77	875.995	1575.54	3353.99
Cyp6a8	0.000488914	0.887869	1168.09	4611.91	3432.73	2482.84	3534.41	2293.17	7036.01	10244.4	26482.3	21267
GstD2	0.000777544	0.999936	383.068	3765.05	1228.49	2934.91	2097.1	941.811	8366.27	3916.16	22284.4	40052.4
CG10597	0.000946835	0.999936	2260.62	1759.59	2359.4	1272.63	1856.18	1080.23	1322.36	1223.26	976.677	776.377
GstD6	0.00111043	0.999936	47.2275	531.896	212.746	103.703	490.054	185.508	1575.14	911.191	2031.26	3040.35
CG9360	0.00111286	0.999936	109.148	300.497	219.145	192.304	851.434	234.026	678.56	437.215	5456.93	5394.88
CG14374	0.00112956	0.999936	207.801	641.167	698.224	612.152	3418.06	195.497	235.403	234.641	73.0317	398.68
CG30431	0.00146589	0.999936	490.117	523.058	491.876	412.8	594.088	576.503	861.827	848.62	725.448	1109.9
CG31104	0.00312776	0.999936	183.663	1451.87	393.501	1132.68	1155.32	399.556	4243.57	2043.73	4474.41	8245.28
CG31810	0.00368618	0.999936	7.3465	77.9364	52.7867	28.1912	279.249	35.6747	165.888	188.495	1768.34	1321.94
CG14377	0.00511836	0.999936	179.465	510.202	435.09	553.756	2625.48	272.554	130.34	233.077	86.6643	389.845
Ugt49B1	0.00575546	0.999936	7538.56	13123	8309.9	13254.9	14248.5	9145.56	25811.4	21877.2	29432.8	27250.5
Cyp12d1-p	0.00611982	0.999936	204.653	362.364	315.12	378.568	776.147	225.464	1151.74	676.549	1602.8	2968.57
Drsl5	0.00632109	0.999936	7.3465	47.4046	65.5834	53.3619	30.115	8.56192	8.68936	45.364	834.509	735.515
Smvt	0.00640348	0.999936	2312.05	4275.25	3679.87	4376.69	5407.02	4125.42	4805.22	6525.38	14488.5	24368.1
CG2065	0.00712495	0.999936	230.89	988.266	687.026	822.579	3418.06	446.647	2167.6	2640.5	15925.8	10489.4
GstD9	0.00751312	0.999936	1455.66	2628.95	2209.04	2134.48	2633.7	1937.85	3604.5	3302.97	7096.73	7993.48
CG10560	0.007883	0.999936	1344.41	4652.08	4353.3	2838.25	3771.22	2852.55	6562.05	7078.35	9807.67	15033.9
CG12523	0.00802336	0.999936	34.6335	209.705	34.3913	52.3551	26.0084	372.444	305.707	218.999	638.784	20.9832
CG33301	0.00807957	0.999936	1786.25	2978.46	1945.91	636.316	1111.52	1843.67	5440.33	3672.14	4306.92	4079.57
CG3285	0.00818123	0.999936	1784.15	2407.99	2078.67	2084.14	1430.46	1926.43	2207.1	2523.18	9185.44	9942.71
Cyp6a14	0.00820866	0.999936	1048.45	1036.47	1565.2	1631.06	2357.19	967.497	1561.72	1697.24	12517.6	11694.2
phu	0.00891174	0.999936	4826.65	246.665	851.785	4332.39	3415.32	1569.69	300.178	653.085	595.939	140.256
AOX1	0.00971091	0.999936	16681.8	25555.9	16520.6	23844.7	29545.6	21941.3	37973.3	24387.8	80224.8	94385.6
GstE3	0.00988195	0.999936	3796.04	12958.3	9665.56	7415.3	13869.3	6341.53	16512.2	19340.7	41741	44693
CG31100	0.0100743	0.999936	2288.96	2693.22	2445.78	3438.32	2618.64	3640.24	3462.32	3238.83	3654.51	4112.7
CG11353	0.0109187	0.999936	755.64	1137.71	398.299	933.331	487.316	1832.25	1891.12	1608.86	937.727	976.269
amd	0.011302	0.999936	1494.49	1366.7	663.832	1865.65	451.726	4970.19	3419.66	1713.66	3188.08	1116.53
CG31272	0.0120146	0.999936	1031.66	1280.73	1370.05	836.675	2335.28	1338.51	1231.52	1561.93	8948.82	7950.41
Arc1	0.0132256	0.999936	41540.3	23760.2	31228.9	31836.9	19437.9	47060.6	30802.2	41746.6	102750	61024.6
Ugt37A2	0.0132899	0.999936	2534.54	19280	5208.28	2027.75	1842.49	3752.98	34466.7	16798.8	24096.6	34311.9
CG14892	0.0135269	0.999936	95.5045	86.7745	48.7877	58.3961	86.2385	308.229	267.79	410.622	35.0552	65.1582
CG10550	0.013612	0.999936	5035.5	6254.19	5542.6	3642.71	3994.35	5789.29	5468.77	8289.88	11585.7	8899.07
CG12746	0.01388	0.999936	3256.6	4370.06	3410.34	4138.07	4095.65	4285.24	5404.78	4489.47	9422.06	7220.42
CG12766	0.0139376	0.999936	292.811	1137.71	548.661	336.281	1049.92	469.479	1483.51	963.594	3503.57	3108.82
Alp11	0.0147274	0.999936	473.325	359.954	210.347	444.012	187.535	1508.32	782.832	762.585	370.027	354.505
Cyp6w1	0.0160858	0.999936	1316.07	8748.96	1735.56	3989.06	6302.26	2133.35	15283	9607	17266.6	22393.5
CG8303	0.0162466	0.999936	2528.25	5711.05	2944.06	5548.64	3156.6	7772.8	10315.9	10420.4	5425.77	3905.08
ntc	0.0166627	0.999936	243.484	216.936	205.548	234.591	154.682	265.42	338.885	225.256	331.077	425.185
CG10175	0.0166745	0.999936	1332.87	1549.09	811.795	2011.64	1824.7	4720.47	3584.76	4279.08	1806.32	1190.52
Cyp12d1-d	0.0168982	0.999936	20.99	363.167	100.775	246.673	396.971	74.2033	992.167	184.585	1171.43	2534.55
Cyp6a21	0.0173991	0.999936	1746.37	4627.17	3598.29	1025.96	1158.06	1786.59	6385.89	6686.5	7382.04	7323.12
Ilp3	0.0180079	0.999936	224.593	67.4913	68.7826	94.6419	91.714	194.07	78.2042	232.295	417.741	364.444
CG11585	0.0180761	0.999936	966.59	1807.8	1800.35	1000.79	1479.74	450.928	1021.39	889.291	708.894	1062.41
CG14566	0.0186716	0.999936	3743.57	5891.03	6861.47	3705.13	5705.43	3764.39	3285.37	4072.59	1632.99	2458.34
CG9521	0.0187455	0.999936	2001.4	11721	9603.97	3030.56	2862.3	15695.4	34676.9	31279.3	4232.92	5826.69
CG30495	0.0191415	0.999936	410.355	896.67	704.622	454.08	806.262	439.512	953.46	897.894	3108.23	2395.39
tim	0.0193582	0.999936	214.098	196.85	167.958	239.625	598.194	98.4621	78.9942	51.6211	88.6118	270.572
CG6277	0.020747	0.999936	9.4455	67.4913	64.7836	887.016	1225.13	25.6858	95.583	89.9459	92.5068	154.613
Cyp4e2	0.0219074	0.999936	5344.06	11208.4	7084.61	6289.66	6300.89	6765.34	13196	14298.3	10174.8	15392.8
yin	0.0222774	0.999936	831.204	885.422	504.672	1021.93	1623.47	1882.2	1466.13	1977.24	1246.41	1627.85
Cyp6d2	0.0222826	0.999936	120.693	143.821	169.557	146.997	90.3451	112.732	124.811	202.574	753.687	399.784
Lip3	0.0228583	0.999936	77.663	77.1329	70.3822	2657.02	735.081	41.3826	56.0859	80.5602	162.617	386.532
Lst	0.0230907	0.999936	9464.39	6371.5	6139.25	5665.43	5459.04	9430.96	9594.63	15013.9	6109.35	13153.1
CG31288	0.0236953	0.999936	1606.78	4515.49	2394.59	4058.53	4784.18	2641.35	6045.43	4370.59	12155.4	13672.2
CG7203	0.0243441	0.999936	1898.55	3449.29	4167.75	2536.2	2865.04	1345.65	2066.49	2600.61	572.569	799.569
CG3191	0.0247447	0.999936	464.929	876.583	966.956	387.629	702.228	362.455	391.811	555.318	268.757	428.498
Keap1	0.0249144	0.999936	1880.7	2222.39	1967.5	1623.01	2540.61	2274.62	2656.57	2328.42	3890.16	4350.14
CG16898	0.0251462	0.999936	2363.47	2311.58	1186.1	1263.57	5257.81	1956.4	2560.2	2076.58	9609.02	23491.2
mal	0.0251494	0.999936	1571.1	2343.72	2413.79	1655.23	1119.73	2012.05	2354.82	2358.93	5321.58	4100.55
AOX3	0.0254653	0.999936	8820	10298	8324.3	5495.27	8610.16	8219.44	11394.1	11205.7	15510	19738.5
CG42397	0.0255792	0.999936	556.235	233.809	323.918	183.243	84.8697	201.205	139.03	107.153	31.1602	28.7138
CG2064	0.0257085	0.999936	2731.85	3510.35	3141.61	3916.57	6268.04	3233.55	4204.07	4639.64	19783.8	13744
CG11912	0.0260472	0.999936	2010.84	3194.59	2616.94	4079.67	1618	2842.56	3382.53	3961.53	8599.24	6389.92
CG9449	0.0265263	0.999936	20740.2	18955.4	19230.3	19445.9	23962	8740.29	10762.2	15935.3	15427.2	18721.4
neb	0.0269526	0.999936	383.068	453.959	496.675	514.49	599.563	388.14	422.619	380.901	326.208	332.417
GstD7	0.0274054	0.999936	770.333	10097.2	4546.05	1516.28	2049.19	1706.68	15943.4	7333.33	15446.7	19468
CG8093	0.027519	0.999936	172.118	295.676	603.048	2616.75	514.693	249.723	417.879	360.566	80.8218	293.764
snsl	0.02881	0.999936	1400.03	1788.52	632.64	1393.45	1200.5	3187.89	2990.72	3885.66	1200.64	1194.94
CG34445	0.0291979	0.999936	1106.17	1414.91	1493.22	1161.88	1642.64	781.989	1174.64	1215.44	803.349	908.902
PPO2	0.030778	0.999936	2643.69	4472.91	4006.99	5933.24	1597.47	2304.58	4246.73	3723.76	15251	25208.5
CG10345	0.0310218	0.999936	706.314	590.549	536.664	550.736	317.577	1141.59	1741.03	2750	409.951	322.478
CG14826	0.0323445	0.999936	309.603	446.728	367.907	379.575	287.462	381.005	406.82	452.858	1325.28	663.731
CG5973	0.0327415	0.999936	1498.69	6109.57	3071.22	1700.53	2090.26	7605.84	12386.3	12633.9	2066.31	2037.58
CG3746	0.0333673	0.999936	958.194	730.352	1071.73	1118.59	1694.66	760.584	816.8	813.424	584.254	803.986
mnd	0.0333907	0.999936	2978.48	4740.46	3951	4533.75	5051.11	3536.07	3860.45	2718.71	2428.55	2235.26
GstO3	0.0338472	0.999936	3847.47	6197.15	6903.86	6363.16	12562.1	3882.83	8088.21	6275.09	40163.5	38021.5
t	0.0340264	0.999936	842.749	762.491	742.212	997.768	678.957	1023.15	999.276	1085.61	874.433	1214.81
CG8745	0.0355636	0.999936	3850.62	3916.91	4983.54	5441.91	13330	2628.51	5726.29	3040.95	2123.76	2946.48
CG3397	0.0360054	0.999936	138.534	335.85	223.144	165.12	309.364	159.823	453.427	192.406	647.548	1252.36
CG5194	0.0361269	0.999936	145.881	61.0636	162.359	74.5054	62.9678	212.621	195.906	224.474	123.667	134.734
GstD3	0.0370999	0.999936	821.759	1770.84	1378.85	1690.47	663.9	1125.89	2023.83	1727.74	3795.7	3028.2
CG10264	0.0382045	0.999936	493.265	360.757	150.362	363.465	54.7546	1558.27	1620.17	1504.05	173.329	41.9663
GstD10	0.0385072	0.999936	708.413	1802.98	1069.33	968.57	2251.78	924.687	2873.81	1794.22	3367.25	4851.53
Orct2	0.0393892	0.999936	1643.52	1725.05	1781.95	1299.82	1531.76	1451.25	1032.45	1169.3	1445.05	1056.89
CG43799	0.0394294	0.999936	386.216	453.156	519.069	368.499	416.135	499.445	424.989	642.917	622.23	707.906
CG15023	0.0398295	0.999936	34.6335	260.324	79.18	96.6556	357.274	328.207	319.137	204.92	1986.46	54.1145
GstD1	0.0402007	0.999936	15025.7	44144.9	25618.3	41734.1	38740.3	23098.6	49774.2	29556.2	123001	144779
CG16959	0.0405605	0.999936	856.392	596.977	513.47	1096.44	376.438	1014.59	1010.34	969.851	1514.19	1007.19
CG12522	0.0408576	0.999936	181.564	1306.44	926.166	6039.97	3079.95	105.597	922.652	380.901	340.815	1665.4
dsb	0.0408786	0.999936	173.168	589.745	301.524	198.345	276.511	516.569	1150.95	1041.03	219.095	360.027
CG14606	0.0417488	0.999936	935.105	933.63	973.354	1538.43	622.834	938.957	993.747	1581.48	3396.46	2244.09
spn-E	0.0424317	0.999936	337.939	294.069	375.105	282.919	373.7	452.355	413.93	495.875	324.261	503.596
CG10638	0.0429072	0.999936	2179.81	4018.95	3547.9	3181.58	2469.43	2756.94	4417.35	3629.12	7142.5	6873.64
CG6908	0.0439595	0.999936	955.045	10278.8	3712.66	6716.56	3578.21	2557.16	16678	12011.3	16175.1	13700.9
Cyp6d5	0.0440897	0.999936	3520.02	18780.3	6621.53	4522.68	8582.79	4462.19	39323.3	19012.2	12865.3	23024
PGRP-SD	0.0443479	0.999936	224.593	429.052	603.847	420.855	169.739	283.97	1163.58	484.143	1233.75	574.276
lncRNA:CR44273	0.0445489	0.999936	179.465	134.179	57.5855	245.666	102.665	293.959	145.349	276.095	261.94	305.912
CG15221	0.0445996	0.999936	1594.19	1360.27	1841.93	3441.34	2320.23	1816.55	1625.7	2915.81	6567.01	9664.4
r-l	0.0466545	0.999936	2553.43	3364.92	3722.26	4077.66	8912.68	2290.31	2697.65	2388.65	2802.47	3484.31
Gel	0.0481442	0.999936	37613	32867.5	34131.4	32214.5	28517.6	42666.9	36091.7	39197.6	36729.1	42982.3
st	0.048541	0.999936	1086.23	1193.15	1128.51	1377.34	709.072	1589.66	1441.64	1379.69	1328.2	1591.41
Fatp2	0.0493346	0.999936	1579.5	2017.51	1331.66	1130.67	1319.59	3336.29	3344.61	3483.64	1391.5	1086.71
Npc2a	0.0493375	0.999936	1488.19	1495.25	1585.2	1796.18	2091.63	1312.83	1489.04	1425.84	1347.68	1018.24
CG3831	0.0497407	0.999936	285.464	363.167	282.329	316.144	236.814	352.466	372.063	410.622	371.975	355.609
Cyp309a1	0.0506874	0.999936	967.639	3710.41	2948.85	2181.8	4680.15	1913.59	7536.05	4200.86	5786.06	9792.51
snk	0.0516474	0.999936	126.99	223.364	195.151	224.523	272.404	229.745	252.781	394.98	301.864	321.374
CG8620	0.0525117	0.999936	222.494	216.936	235.141	1045.09	733.712	346.758	370.483	270.62	3566.87	2815.06
CG15650	0.0530126	0.999936	117.544	214.526	38.3903	95.6488	23.2707	326.78	366.533	451.294	96.4018	46.3838
Rev7	0.0532301	0.999936	150.079	183.994	201.549	319.165	86.2385	151.261	242.512	253.413	929.937	373.279
CAH9	0.0541734	0.999936	2347.73	3251.63	6234.42	3009.41	3564.53	2481.53	1618.59	2897.82	2100.39	2875.8
MSBP	0.0548559	0.999936	10721.7	17573.5	14818.7	12637.7	10820.9	12700.2	17347.9	16338.9	23199.7	25757.4
CHKov2	0.0549266	0.999936	365.226	377.63	426.292	556.777	429.824	251.15	211.704	333.191	329.13	418.559
Cpr64Ab	0.0550545	0.999936	1126.11	3587.48	451.086	506.435	58.8612	8780.25	7229.55	9007.1	784.847	20.9832
Phf7	0.0550835	0.999936	312.751	316.566	377.505	476.23	360.012	430.95	432.098	443.472	600.807	493.656
CG45071	0.0551481	0.999936	174.217	265.144	278.33	272.851	473.627	161.249	180.897	142.349	262.914	206.518
Oatp58Dc	0.0556574	0.999936	2143.08	4064.74	4025.38	3409.12	2773.32	2963.85	4457.64	3539.96	6797.79	9338.61
Cyp4c3	0.0558231	0.999936	3928.28	12440.9	7044.62	4156.19	4676.04	13459.3	19423.9	25455.5	4644.82	4910.06
CG6145	0.055876	0.999936	3834.87	3345.64	3216.79	4615.3	4454.29	4887.43	4127.45	5780	5860.06	4468.31
Cyp18a1	0.0565208	0.999936	7688.64	2966.4	2273.03	4197.47	2082.04	7521.65	6295.84	8519.05	4079.06	6854.87
TwdlO	0.0567474	0.999936	8679.37	18533.6	18061	21589.4	14056.9	8392.11	8159.31	11029.7	12347.2	14137.1
CG1441	0.0570595	0.999936	2940.7	12771.9	2572.15	2061.99	3255.16	14257	17315.5	17402.6	3856.07	3481
CG44040	0.0577763	0.999936	2489.41	2664.3	3945.4	1488.09	1550.92	1700.97	1930.62	1866.96	773.162	795.151
Cyp6a2	0.0579684	0.999936	3861.11	3874.32	3257.58	4875.07	8378.83	5588.08	2874.6	7958.25	18602.6	12144.8
CG13226	0.0582185	0.999936	29.386	2051.25	258.335	270.837	153.313	1688.13	4102.96	4680.31	413.846	111.542
aay	0.0588883	0.999936	16021.7	8071.64	10587.7	5078.45	8968.81	8721.74	5426.9	6053.75	2851.16	6186.72
CG6337	0.0591978	0.999936	1750.57	1607.74	1354.86	5562.73	878.812	6481.37	2994.67	2446.53	10224.4	2492.58
CG3323	0.0593722	0.999936	144.831	194.439	183.954	127.867	45.1726	313.937	289.909	251.066	167.486	170.074
CG10063	0.0596676	0.999936	278.118	187.208	193.551	178.209	173.846	410.972	374.432	287.827	192.804	217.562
CG5665	0.0599287	0.999936	77.663	395.306	75.181	86.5873	41.066	490.883	636.693	543.586	152.88	40.8619
CG3690	0.0603052	0.999936	1809.34	2215.96	2136.26	1638.11	1433.2	1442.68	1576.72	1657.35	1092.55	850.37
Ugt37A3	0.0611441	0.999936	1100.93	8040.3	3331.16	763.176	1687.81	1785.16	19792.8	6046.71	4536.73	7047.03
Cpr76Bb	0.062275	0.999936	1104.07	2035.99	2708.92	548.722	2585.79	351.039	1374.5	1511.09	550.172	626.182
CG15201	0.0645173	0.999936	942.451	516.63	1199.7	639.336	360.012	633.582	346.784	491.965	458.639	311.434
CG15712	0.0662474	0.999936	32.5345	546.358	85.5784	99.6761	0	643.571	1564.08	1608.86	145.09	6.62626
TwdlC	0.0668581	0.999936	78.7125	1390.8	295.925	325.206	559.866	1733.79	1719.7	1016	3529.87	50.8013
CG10445	0.0671428	0.999936	202.554	228.185	189.552	125.854	84.8697	224.037	282.799	247.156	293.101	193.266
Best2	0.0674544	0.999936	3206.22	3113.44	2544.16	3425.23	3025.19	3982.72	3160.56	4627.13	3565.89	3558.3
lncRNA:CR44874	0.0679701	0.999936	25.188	10.4451	24.7937	62.4234	154.682	12.8429	11.0592	32.8498	598.86	421.872
CG1077	0.0687427	0.999936	94.455	12.052	26.3933	205.393	744.663	44.2366	35.5474	55.5318	95.4281	117.064
PHGPx	0.0693561	0.999936	10241	13053.1	11410.7	14998.7	8262.47	9440.94	13395	13850.1	29269.2	26428.8
Ugt35C1	0.0697033	0.999936	4137.13	6711.37	3991.79	3788.7	6233.81	4452.2	6543.88	8178.82	6589.41	11314.3
Alp5	0.0706594	0.999936	20144.1	15289.2	17742.7	14852.7	17491.4	13662	15694.6	15093.7	7060.71	9337.51
Jon25Biii	0.0707242	0.999936	153124	111025	93956.3	129379	62498.3	151226	144123	127767	189635	163846
CG33483	0.0708458	0.999936	138.534	172.746	127.168	82.56	121.829	371.017	236.193	583.475	72.0579	75.0976
Cyp9b1	0.0713072	0.999936	619.205	852.479	683.827	654.439	466.783	573.649	1050.62	865.827	881.249	1203.77
CG11878	0.0714876	0.999936	201.504	128.555	198.35	131.895	64.3367	269.7	99.5327	267.491	279.468	302.599
Cpr66D	0.0719581	0.999936	1404.23	4662.52	1230.89	1329.01	35.5905	9506.59	10417.8	15079.6	896.829	34.2357
Eip74EF	0.0722033	0.999936	1623.58	1423.75	826.991	738.006	992.427	3941.34	2191.3	2722.62	675.787	950.869
TotA	0.0722791	0.999936	26.2375	184.798	138.365	18.1229	6.84433	25.6858	344.415	416.88	325.235	67.367
CG12171	0.0738968	0.999936	5380.79	12175.8	9543.19	7035.72	10151.5	7227.69	14788.5	10799.8	16094.2	18829.6
CG42779	0.0743972	0.999936	341.088	835.607	560.658	373.534	1138.9	313.937	473.175	613.196	139.247	147.987
JhI-26	0.0748671	0.999936	629.7	771.329	731.015	990.72	833.639	539.401	1137.52	1119.24	1484	1540.61
NtR	0.0751228	0.999936	809.165	1350.63	1401.25	1200.14	1085.51	1191.53	1245.74	1337.46	2410.05	2350.11
CG11426	0.0755898	0.999936	1387.44	629.115	678.229	1569.65	1541.34	1419.85	708.578	1209.19	4301.08	3791.33
CG13618	0.0757199	0.999936	568.829	1246.98	878.178	239.625	469.521	1381.32	3151.87	3580.63	308.681	216.458
Cat	0.0761985	0.999936	6873.18	18296.6	12194.5	21100.1	8927.74	9729.2	18895.4	16087.8	37043.6	40076.7
Cpr11B	0.07767	0.999936	2103.2	1925.11	3628.68	1328.01	1775.42	883.305	1399.78	2375.35	672.865	1120.94
CG7724	0.0778007	0.999936	1340.21	7602.41	910.97	1520.31	633.785	7169.18	13964.6	9772.81	1986.46	699.071
CG2909	0.0785356	0.999936	479.622	453.156	510.271	992.734	234.076	433.804	633.533	648.392	2652.51	947.555
CG14439	0.0792059	0.999936	2760.19	4379.7	3047.23	2652.99	3259.27	3344.86	4389.71	4591.93	5466.67	3519.65
Rpt6R	0.0795162	0.999936	211.999	128.555	249.537	111.758	50.648	255.431	240.142	253.413	266.809	217.562
CG7920	0.0800126	0.999936	40906.4	33885.5	36356.4	41477.3	46201.9	35860.2	30467.3	30514.3	24039.1	37979.5
CG13043	0.0801356	0.999936	1694.94	2906.95	3262.38	2091.18	2099.84	1337.09	2087.82	2329.21	1066.26	610.72
CG10182	0.0806995	0.999936	13999.3	8956.26	10610.9	11126.5	17855.5	9493.74	10913.8	15107	34535.2	40038.1
CG5255	0.0811945	0.999936	367.325	290.052	167.158	408.773	90.3451	1130.17	619.314	662.471	362.237	79.5151
GLaz	0.0822429	0.999936	710.512	553.589	390.301	993.74	377.807	1251.47	898.954	1012.87	942.596	549.98
CG13907	0.0832252	0.999936	7242.6	6606.92	8282.71	5683.55	4277.7	5171.4	5568.3	5638.43	2876.48	3060.23
CG8087	0.0839501	0.999936	359.979	77.9364	53.5865	872.921	32.8528	171.238	100.323	96.203	1.94751	4.41751
ocm	0.0843777	0.999936	2440.09	2193.47	2624.94	1894.85	2928	2220.39	1960.64	1944.4	1404.16	1983.46
CG43139	0.0857667	0.999936	33.584	131.769	124.768	57.3893	158.788	114.159	156.408	176.763	302.838	141.36
CG6472	0.0858264	0.999936	476.473	819.537	606.247	94.6419	219.018	923.26	2156.54	2813.35	126.588	127.003
CG13675	0.0858289	0.999936	209.9	816.323	195.151	91.6214	45.1726	1155.86	1297.87	1472.77	126.588	46.3838
Alp8	0.0858489	0.999936	23055.4	17917.3	19975	20906.8	24673.8	19655.3	12974	17510.5	2578.51	6699.15
CG31233	0.0864346	0.999936	20017.1	34332.2	37880.8	31724.2	68237.9	25471.7	33079.6	22619.4	23729.5	23792.7
CG11131	0.0874305	0.999936	14602.7	7395.12	16446.2	17807.8	41432.8	5292.69	3753.01	6352.52	14611.2	19289
CG15739	0.0875802	0.999936	1797.79	1383.57	1655.58	1538.43	1809.64	1291.42	1671.52	2366.75	3084.86	3232.51
CG3270	0.0890815	0.999936	1969.91	1920.29	2252.23	1919.02	2914.31	1576.82	1847.67	2019.48	459.613	612.929
sit	0.0899696	0.999936	2676.23	18266	6493.56	8076.78	3196.3	16299	28848.7	27658.7	8419.09	3551.68
CG9657	0.0906917	0.999936	334.791	318.173	356.71	370.513	929.46	305.375	286.749	270.62	202.541	407.515
Prosalpha6	0.0911332	0.999936	5376.59	10237.8	8116.35	9542.73	4321.51	7488.83	11127.9	9267.55	15361	11870.9
CG33970	0.091539	0.999936	2424.35	3574.63	1761.95	1205.17	1909.57	4462.19	6576.27	6171.07	1263.94	1619.02
SPH93	0.0917931	0.999936	449.186	403.341	294.326	459.114	227.232	519.423	374.432	733.645	1144.16	265.05
CG7330	0.0924912	0.999936	1101.98	994.693	298.325	815.532	199.854	2594.26	2000.92	2139.15	702.078	193.266
CG13658	0.0925381	0.999936	1149.2	2651.44	1684.37	1098.45	1238.82	1265.74	3568.17	1912.33	2252.3	3287.73
cl	0.0939345	0.999936	2924.96	5084.34	4266.92	6552.44	5441.24	3791.5	5527.22	4552.04	13978.3	12955.4
CG32073	0.0940307	0.999936	263.425	1888.15	1375.65	1037.03	2463.96	254.004	1130.41	1053.54	223.964	697.966
RpL37b	0.0948377	0.999936	161.623	138.196	149.562	65.4439	73.9187	363.882	252.781	255.759	81.7955	93.872
CG6071	0.0968397	0.999936	311.702	360.757	373.506	192.304	518.8	299.667	235.403	193.97	182.092	310.33
CG7694	0.0972956	0.999936	647.542	840.427	794.999	840.702	509.218	824.798	791.522	847.055	1344.76	1009.4
Gpdh1	0.0975689	0.999936	28329.2	64353.8	46561.8	47253.5	91897.4	33983.7	45281	39185.1	28370.4	42495.3
ERR	0.0975943	0.999936	441.84	564.034	524.667	486.298	592.719	589.346	691.989	569.396	559.91	741.037
MsrA	0.0985032	0.999936	12377.8	5171.92	3222.39	2540.23	4947.08	6036.15	12708.6	8917.16	15163.3	6478.27
GstE10	0.0990195	0.999936	1407.38	1668.8	1818.74	1549.51	2615.9	1031.71	1451.91	1331.2	1468.42	1620.12
CG1440	0.0992026	0.999936	5992.65	5743.19	5177.09	6698.43	5146.93	7859.84	6320.32	5772.18	6934.12	7460.07
Ugt37E1	0.0998168	0.999936	37.782	391.289	67.183	7.0478	231.338	39.9556	474.755	312.855	526.802	716.741
stum	0.0998237	0.999936	74.5145	44.1907	20.7947	171.161	662.531	21.4048	45.8166	20.3356	124.641	135.838
GNBP2	0.0999903	0.999936	425.048	377.63	341.514	412.8	553.022	343.904	234.613	360.566	353.473	354.505
CG34409	0.100034	0.999936	135.386	167.121	133.566	164.113	105.403	142.699	161.938	211.959	231.754	172.283
Cpr73D	0.10087	0.999936	414.553	350.312	267.133	226.537	695.384	291.105	285.959	269.838	223.964	262.842
CG10407	0.100871	0.999936	416.652	269.965	354.31	357.424	338.11	453.782	277.27	543.586	427.479	682.505
CG30105	0.101685	0.999936	144.831	210.509	181.554	194.318	117.722	201.205	251.202	221.345	284.337	170.074
lncRNA:CR45517	0.101993	0.999936	189.96	163.104	190.352	145.99	176.584	232.599	121.651	206.484	262.914	505.805
CG34215	0.102559	0.999936	3115.97	3252.44	3732.66	3332.6	1590.62	3313.46	4253.05	4878.98	4378.01	3562.72
CG7627	0.102959	0.999936	4157.07	4756.53	5129.1	3099.02	5574.02	4660.54	5298.14	5418.65	6730.6	7605.84
Ugt35E2	0.103084	0.999936	209.9	204.884	95.176	502.408	3262.01	118.44	169.837	107.935	241.492	844.848
TwdlH	0.10333	0.999936	2690.92	19083.2	1568.4	3936.7	4717.11	19138.7	31587.4	18485	5962.31	2258.45
lncRNA:CR44993	0.103575	0.999936	379.919	431.462	348.712	228.55	154.682	309.656	677.77	563.921	312.576	490.343
bond	0.103929	0.999936	4009.09	14832.8	11013.2	3449.4	2302.43	17373.6	29830.6	34870.1	3259.16	1951.43
CG3009	0.104266	0.999936	882.63	1077.45	1064.53	1349.15	704.966	1245.76	1369.76	1967.08	1179.22	1073.45
CG45061	0.104401	0.999936	110.198	97.2196	129.567	234.591	79.3942	128.429	135.87	69.6103	742.976	252.902
Cyt-b5	0.104444	0.999936	13514.4	29128.1	19744.6	25521.1	21309.1	18159.8	31007.6	23849.7	43701.2	42208.2
salt	0.104663	0.999936	4425.74	5462.78	4078.17	2834.22	5832.74	5806.41	6278.46	4787.47	5423.82	8162.45
Mdh2	0.104892	0.999936	41778.5	47579.8	39665.2	48584.5	59994.6	38440.2	41250.8	34138	33200.2	46111
CG18641	0.105419	0.999936	1114.57	597.78	366.307	893.057	292.937	1489.77	1314.46	1019.13	1073.08	511.327
NaPi-III	0.106038	0.999936	8622.69	6295.97	7258.17	8454.34	6986.69	7371.81	5637.03	6149.17	5621.49	6615.22
CG15249	0.109255	0.999936	772.432	1212.43	296.725	597.05	177.953	1699.54	2005.66	2203.28	471.298	210.936
CG14431	0.10987	0.999936	164.772	105.254	646.237	398.704	1607.05	178.373	128.761	107.935	284.337	583.111
Adgf-A	0.110562	0.999936	7965.71	8515.96	9899.1	5995.67	9783.28	6360.08	7145.02	8415.02	4628.26	5909.52
CG9673	0.110673	0.999936	14594.4	13908.8	14793.1	11827.2	17464	10435.6	14650.3	12514.2	10810.6	11460.1
Prosbeta7	0.11232	0.999936	5734.47	10481.2	8288.31	10741.9	5532.95	7323.3	11647.7	9105.65	16977.4	13340.9
CG32284	0.112653	0.999936	6051.42	2499.59	3961.4	5579.85	4439.23	1401.3	4807.59	2058.59	2842.39	3507.5
CG11413	0.113344	0.999936	291.761	544.751	544.662	34.2322	132.78	215.475	118.491	254.977	27.2652	43.0707
CG7458	0.11381	0.999936	1241.56	2587.17	2196.25	1078.31	3734.27	1201.52	1801.86	1805.17	880.275	1276.66
CG12920	0.113844	0.999936	428.196	731.156	448.687	281.912	154.682	1444.11	1228.36	1180.25	486.878	58.532
CG13216	0.113875	0.999936	561.483	846.052	199.15	1763.96	94.4517	2604.25	2321.64	2297.92	1349.63	100.498
Nep2	0.114229	0.999936	8622.69	11631.8	5804.13	9979.69	4287.29	18239.7	15779.1	14197.4	10093	5157.44
CG9498	0.114265	0.999936	4543.29	11096.7	6753.49	6448.74	4860.84	6312.99	11042.6	8874.92	13706.6	8609.72
CG10341	0.114481	0.999936	1357	2477.09	2098.67	1875.72	2611.8	1308.55	2049.9	1719.92	1560.93	1247.95
CG10553	0.115437	0.999936	460.731	1395.62	1101.32	567.852	1216.92	572.222	1671.52	1598.69	1320.41	2759.84
RpA-70	0.115498	0.999936	2645.79	3757.82	3879.02	4272.98	2062.88	2795.47	4224.61	3702.64	8690.77	5447.89
ver	0.116244	0.999936	128.039	173.549	191.152	237.612	56.1235	129.856	261.471	215.088	447.928	234.128
CG13197	0.116832	0.999936	1534.37	1418.12	1495.62	1523.33	1357.91	1368.48	1311.3	1216.22	1325.28	1376.05
CG18745	0.117279	0.999936	5504.63	2749.47	5351.45	2675.14	8838.76	3182.18	2652.62	4709.25	2484.05	3414.73
CG7497	0.117289	0.999936	1161.8	2142.05	2481.77	399.711	442.144	589.346	735.436	1410.98	290.179	230.815
blanks	0.118086	0.999936	791.323	733.566	921.367	93.6351	45.1726	1384.18	1690.48	1301.48	652.417	678.087
CG13545	0.118091	0.999936	2302.6	1369.91	2939.26	6886.71	14782.4	2096.24	925.022	1321.81	3709.04	5239.16
CG8611	0.118424	0.999936	1678.15	2740.63	2697.72	2173.74	3490.61	1595.37	2473.31	1837.24	2185.11	1507.47
CG14961	0.118512	0.999936	214.098	5435.46	703.022	187.27	3163.45	8277.95	6505.96	4810.15	1298.02	3922.75
CG7414	0.118797	0.999936	32027.6	32329.9	33216.4	33188.1	34963.6	31165.4	30795.1	30741.9	29277.9	31431.7
snoRNA:Psi28S-2179	0.118868	0.999936	613.958	458.78	603.048	48.3278	8.21319	4686.22	752.815	427.047	70.1104	83.9326
CG16820	0.119023	0.999936	1732.72	2329.25	1268.48	1759.94	1706.98	2097.67	2964.65	2949.44	1674.86	1951.43
Ser6	0.121011	0.999936	5297.88	6794.93	7570.09	4491.46	4886.85	4586.34	3488.38	6515.21	3722.67	3235.82
Ggt-1	0.121042	0.999936	5665.2	2544.58	2543.36	2700.32	2355.82	5342.64	3461.53	4595.84	6256.38	3196.07
cysu	0.121145	0.999936	3680.6	3654.98	1046.14	3169.5	273.773	11077.7	6149.7	7060.36	2514.24	588.633
ord	0.121951	0.999936	96.554	85.1676	115.171	140.956	113.616	136.991	103.482	129.053	161.644	200.997
CG11825	0.122578	0.999936	192.059	200.867	197.55	702.767	484.578	111.305	144.559	161.12	205.463	397.576
CG11905	0.123418	0.999936	2696.17	3773.09	739.013	9820.61	2064.25	11377.4	6586.54	8190.55	10219.6	2081.75
CG30022	0.124074	0.999936	2827.35	3147.99	3116.81	3444.36	2707.62	2816.87	3873.87	3925.55	3573.68	3772.55
Mpcp2	0.124289	0.999936	121491	112818	116667	95468.5	141490	97915.5	93898	108241	72914.9	109602
CG9394	0.125176	0.999936	11420.7	10529.4	13170.3	6150.72	8838.76	7418.9	9217.04	9529.57	3328.3	3658.8
CG6283	0.125191	0.999936	162.673	1586.05	1375.65	11073.1	1787.74	495.164	1735.5	1636.23	1380.79	1398.14
Acox57D-p	0.125429	0.999936	1747.42	3912.89	2621.74	5063.34	3209.99	2280.32	4828.12	3419.51	7271.04	8551.19
mRF1	0.125599	0.999936	807.066	1074.24	965.356	858.825	943.148	696.37	735.436	765.713	986.415	690.236
Prx2540-2	0.125822	0.999936	967.639	2117.94	1243.69	7323.67	1920.52	674.965	1531.7	1426.62	1831.64	1909.47
Agpat2	0.126269	0.999936	6532.09	8808.42	8562.64	4102.83	6563.71	5338.36	5260.22	7058.8	4036.22	3599.16
CG12895	0.12671	0.999936	1392.69	1823.07	1842.73	1841.49	1575.56	1291.42	1549.08	1547.07	1497.64	1388.2
CG11899	0.126725	0.999936	5589.64	4448	4864.37	4200.49	3190.83	4393.69	3508.13	3564.2	3171.52	3371.66
Cyp6g1	0.127491	0.999936	141376	212556	138661	138623	103500	174913	153582	127986	287127	298773
CG8172	0.127823	0.999936	293.86	355.133	239.939	648.398	245.027	757.73	652.492	494.311	463.508	303.704
GstE7	0.128359	0.999936	1861.81	2060.9	2084.27	2429.48	9803.81	2532.9	3174.78	3033.91	10474.7	19332.1
CG4998	0.128617	0.999936	5891.89	6493.63	3706.26	6095.34	2730.89	17427.8	10579.7	16565.7	3994.35	956.39
CG9514	0.128927	0.999936	885.778	686.162	300.724	725.924	302.519	1852.23	1325.52	1515.78	790.69	118.168
lncRNA:CR44830	0.130013	0.999936	227.742	187.208	95.176	206.4	258.716	261.139	285.959	247.156	173.329	457.212
CG34166	0.130049	0.999936	841.699	2431.29	2539.36	78456.2	8519.82	1070.24	12997.7	2954.14	189532	160894
CG15561	0.131221	0.999936	400.909	696.607	656.634	710.821	1460.58	512.288	691.199	545.15	560.883	341.252
Pdss2	0.131579	0.999936	1762.11	1807.8	1398.85	2089.17	945.886	3560.33	2453.56	1996.8	2319.49	1181.68
lncRNA:CR44506	0.132534	0.999936	144.831	16.8728	97.5753	53.3619	613.252	92.7541	18.9586	129.835	40.8978	101.603
CG13659	0.132984	0.999936	824.907	2762.32	1324.47	2270.4	1081.4	871.889	4792.58	1772.32	4035.25	2715.66
GstO2	0.133795	0.999936	5949.62	9227.03	7398.13	7913.68	9157.71	7941.18	10431.2	7765.07	10893.4	13562.9
CG4572	0.133965	0.999936	4101.45	4174.82	4108.56	5194.23	2395.51	4282.39	4355.74	4275.17	7909.82	6356.79
CG5326	0.134058	0.999936	2553.43	4140.27	2036.29	7478.73	6926.46	7353.26	6278.46	7385.73	7639.12	6174.57
CG33225	0.134087	0.999936	983.382	211.312	507.072	271.844	139.624	957.508	192.746	3110.56	329.13	288.242
CG5050	0.134206	0.999936	74.5145	49.815	180.754	76.519	80.7631	141.272	270.16	305.034	59.3991	61.8451
mab-21	0.134396	0.999936	1727.48	1420.53	1811.54	1626.03	2032.77	1693.83	1490.62	1470.42	1364.23	1306.48
Alp7	0.134745	0.999936	3329.01	17698	14469.1	7767.69	7498.65	5120.03	8626.96	5717.43	125.615	312.539
GstE5	0.134797	0.999936	765.086	1295.99	1370.05	1566.63	1479.74	926.114	3034.96	1515	1739.13	2177.83
PSMG1	0.135567	0.999936	1377.99	2041.61	1797.95	2123.4	902.082	1649.6	2365.88	1927.19	3400.36	2120.4
NaPi-T	0.135706	0.999936	2773.83	4421.48	4094.17	4783.45	4713	2477.25	3396.75	4068.68	1826.77	3672.05
CG12730	0.136153	0.999936	1000.17	1030.85	1043.74	1520.31	943.148	1141.59	1259.96	1436.79	1948.49	1264.51
CG10469	0.136779	0.999936	102.851	170.335	190.352	180.222	110.878	146.98	181.687	235.424	195.725	244.067
CG6403	0.137497	0.999936	23753.3	11242.1	13013.5	13159.3	16546.8	13302.4	10314.3	11306.6	12406.6	12817.4
gwl	0.137731	0.999936	228.791	243.451	278.33	160.086	650.211	208.34	222.764	261.234	178.197	155.717
CG7110	0.137989	0.999936	864.788	457.173	645.437	1006.83	877.443	482.322	404.45	354.309	679.682	809.508
FucTB	0.138014	0.999936	297.009	283.624	324.718	345.342	149.206	309.656	422.619	380.901	481.035	288.242
CG6762	0.13811	0.999936	368.375	482.081	399.899	438.977	231.338	363.882	620.894	560.011	520.959	453.899
CG4752	0.138472	0.999936	8911.31	10595.3	11677.8	9688.72	12438.9	9499.45	12016.6	15984.6	12065.8	17931.8
CG18268	0.138993	0.999936	301.207	161.497	176.755	227.543	212.174	249.723	137.45	158.774	66.2154	125.899
CG3008	0.139251	0.999936	2568.13	2722.95	2717.71	3884.35	2673.39	2886.79	3003.36	2533.34	7266.17	5151.92
Mvd	0.139631	0.999936	1068.39	952.913	762.207	1219.27	360.012	2087.68	1237.84	1137.23	1490.82	673.67
CG15096	0.139948	0.999936	4435.19	8009.77	4848.37	4302.18	7892.88	6077.54	8295.18	7895.68	7352.83	9153.08
Max	0.140478	0.999936	1889.1	1920.29	1963.5	2090.18	2945.8	1496.91	1647.82	1815.34	1659.28	2171.21
CG13324	0.141062	0.999936	7896.44	8083.69	7982.78	12485.7	3805.45	8711.75	11485	8209.32	16503.2	12783.2
out	0.141072	0.999936	2359.28	3641.32	2595.34	2386.19	6586.98	2226.1	4200.12	3283.42	10350.1	9668.82
CG34038	0.141315	0.999936	545.74	1449.46	737.414	627.255	86.2385	1612.49	2786.12	2489.55	590.096	152.404
CG5506	0.141961	0.999936	14359.3	8137.52	9215.27	7420.33	5676.69	8586.18	7712.2	6299.34	5356.63	3193.86
ham	0.142033	0.999936	1320.27	1417.32	1221.29	1291.76	4306.45	1394.17	1233.1	1026.95	803.349	1674.24
Mct1	0.14287	0.999936	999.124	1800.57	1881.12	2688.23	4046.37	1212.94	1631.23	1178.68	1740.1	1958.06
Rpt1	0.143301	0.999936	6585.61	9290.5	8112.35	8883.25	5734.18	7207.71	10451.7	8865.53	12334.6	9792.51
CG12825	0.143308	0.999936	4596.81	6619.77	6124.85	4123.97	3705.52	4811.8	7205.85	6085.82	7218.45	6759.89
snoRNA:Or-aca5	0.143466	0.999936	2143.08	1024.42	1219.69	39.2663	6.84433	16189.2	1728.39	1178.68	32.1339	13.2525
sug	0.143633	0.999936	1353.86	1553.91	871.78	4391.79	8192.66	1942.13	1707.85	822.027	1587.22	2669.28
Cyp9b2	0.143772	0.999936	3324.82	24366.8	8457.06	6136.62	8257	4212.46	31486.3	15915.7	19115.8	23408.4
CG31198	0.143815	0.999936	125525	87411.7	95843.8	64689.8	83918.3	80335.1	89671	75808.7	52773.7	45728.9
hh	0.143977	0.999936	1156.55	192.029	299.924	414.814	1211.45	400.983	229.873	489.618	459.613	310.33
snoRNA:Psi28S-1192a	0.144626	0.999936	622.354	190.422	339.114	7.0478	1.36887	4318.06	413.14	250.284	10.7113	8.83502
CG7367	0.14518	0.999936	162.673	154.266	71.182	141.963	43.8037	499.445	202.225	225.256	167.486	24.2963
CG10165	0.145558	0.999936	2411.75	3732.11	3055.23	1996.54	2094.36	2133.35	4126.66	3328	4645.79	3612.42
Zip89B	0.145689	0.999936	1082.03	1060.58	2303.42	2077.09	3104.59	920.406	1056.15	1424.27	1771.26	1432.38
CG9518	0.146144	0.999936	1436.77	1560.33	494.275	639.336	127.304	3810.05	3230.86	3695.6	242.465	56.3232
Mocs1	0.146186	0.999936	1725.38	2804.91	1842.73	3218.83	5561.7	1785.16	2723.72	2551.33	8745.3	11693.1
CG32037	0.147085	0.999936	166.871	355.133	175.156	151.024	124.567	443.793	587.717	565.486	166.512	47.4882
CG43672	0.147197	0.999936	159.524	176.763	271.131	108.738	119.091	119.867	115.332	157.992	118.798	97.1852
CG34375	0.147236	0.999936	610.809	846.855	373.506	572.886	287.462	1027.43	1212.56	1254.55	518.038	301.495
MTPAP	0.147334	0.999936	1382.19	2017.51	1991.5	1777.05	1793.21	1287.14	1662.04	1470.42	1715.76	1401.45
CG3014	0.147483	0.999936	248.732	135.786	140.764	678.603	763.827	141.272	77.4143	144.696	284.337	395.367
CG42675	0.147711	0.999936	821.759	836.41	1090.92	903.126	959.575	744.887	885.525	857.223	765.372	720.054
CG42586	0.148004	0.999936	2476.82	9177.21	7135.8	16672.1	6395.34	7140.64	11550.5	7997.36	27760.8	18059.9
CG4766	0.148608	0.999936	94.455	64.2774	78.3802	205.393	105.403	131.283	158.778	142.349	166.512	178.909
CG6959	0.148963	0.999936	2447.43	2312.38	2752.1	2078.1	3485.13	2070.56	1764.73	2410.55	1766.39	2522.4
Sod3	0.149079	0.999936	7747.41	5339.04	5733.75	7661.97	14275.9	5792.14	5645.71	6472.97	5647.79	6535.7
gkt	0.149915	0.999936	468.077	467.618	459.884	411.793	203.961	475.187	586.927	516.993	747.845	396.471
CG6753	0.150908	0.999936	150.079	339.063	187.153	155.052	36.9594	550.817	549.01	634.314	106.139	29.8182
CG33110	0.150921	0.999936	951.897	16684	3351.15	1284.71	882.918	13041.2	25104.4	21881.9	2124.74	651.582
Orc1	0.150956	0.999936	410.355	607.422	586.252	707.801	2004.02	442.366	500.823	357.437	828.666	564.337
Rpt4	0.151157	0.999936	4550.63	6832.69	5698.56	7707.28	4971.72	5812.12	6760.32	6250.06	11569.2	8749.98
Ppi1	0.151477	0.999936	157.425	61.867	197.55	42.2868	1041.71	155.542	203.015	165.031	23.3701	100.498
CG43208	0.152111	0.999936	266.573	212.919	191.952	248.687	239.551	222.61	134.29	223.691	193.777	154.613
Ddc	0.152524	0.999936	3021.51	3705.59	2384.2	3358.78	3387.94	2622.8	4738.86	6045.14	5301.13	2734.44
CG44325	0.153138	0.999936	5858.31	4022.96	5092.31	6076.21	8109.16	3446.17	4088.74	4482.43	4675.98	5973.57
CG14397	0.153225	0.999936	189.96	458.78	157.56	41.28	10.9509	719.201	973.998	736.774	60.3729	5.52188
Eip55E	0.153287	0.999936	5995.8	14003.6	12424.9	13256.9	10074.8	6176	15003.4	12364.8	28456.1	24033.5
CG14695	0.153382	0.999936	403.008	301.3	417.495	885.003	316.208	369.59	481.865	793.088	1373.97	629.495
Rrp47	0.153535	0.999936	874.234	1224.49	1206.9	1198.13	897.976	730.617	995.327	960.465	981.546	809.508
lncRNA:alphagamma-element:CR32865	0.153813	0.999936	134.336	47.4046	35.1911	664.507	243.658	189.789	22.9083	35.9783	175.276	66.2626
ref(2)P	0.153859	0.999936	33575.6	19468	11763.4	25136.5	18379.8	33070.4	13033.3	13851.7	62462.6	58898.6
Mdr50	0.154081	0.999936	4581.07	10989.8	5515.41	3189.63	14642.8	4163.95	9915.35	9385.66	18959	26223.4
hpRNA:CR18854	0.154179	0.999936	13242.6	14109.7	11065.2	11552.4	6723.87	15368.6	13011.9	13789.9	16494.5	12969.8
CG13775	0.154581	0.999936	183.663	169.532	187.153	144.983	219.018	191.216	159.568	86.0352	131.457	130.316
CG14787	0.155501	0.999936	431.345	437.89	441.488	610.138	448.988	602.188	414.719	506.825	637.81	892.337
CG32694	0.155607	0.999936	3496.93	4634.4	2382.6	4555.9	2707.62	9244.02	6110.99	5059.65	3599.98	2373.31
CG15358	0.155782	0.999936	146.93	159.89	199.949	134.915	136.887	381.005	285.169	410.622	184.04	40.8619
CG12321	0.156782	0.999936	1476.65	1998.22	1847.53	2585.54	1423.62	1633.9	2425.12	1841.93	4134.57	2778.61
Irc	0.157453	0.999936	7828.22	7702.04	7631.67	6545.4	7720.4	6729.67	6558.89	7603.95	5796.77	6361.21
CG11378	0.157971	0.999936	6830.15	9209.35	8741.79	7202.86	14202	4945.94	7727.21	7179.24	7845.55	7768.19
ATPsynC	0.15822	0.999936	173883	232279	195258	214973	264459	134182	186711	211110	150059	199985
Ctr1B	0.158283	0.999936	12812.3	17774.3	13466.2	8919.5	5636.99	11263.2	10768.5	6331.41	1602.8	990.626
CG6012	0.159343	0.999936	441.84	490.919	640.638	564.831	858.279	311.083	803.371	366.041	263.888	333.522
CG42553	0.159416	0.999936	672.73	1050.13	869.38	812.511	572.186	667.83	1199.13	981.583	1365.21	966.33
CG10311	0.159474	0.999936	2660.48	3524.01	3285.57	3105.06	5779.35	2333.12	2996.25	3012.01	2890.11	3094.46
CG6055	0.159929	0.999936	2128.39	5322.97	1868.33	2003.59	1353.81	5405.43	8375.75	5722.9	2560	778.586
Osi24	0.159986	0.999936	1264.65	504.578	260.734	1663.28	360.012	2889.65	1137.52	826.72	1850.14	649.374
Obp56d	0.160565	0.999936	5535.06	33520.7	12834.4	3420.2	4425.54	16410.3	58263	27873.8	8734.59	10470.6
CG33054	0.160894	0.999936	307.504	306.121	327.117	417.834	470.89	258.285	334.145	252.631	319.392	325.791
CG5162	0.161821	0.999936	1500.79	2269.8	6378.39	169.147	1430.46	1038.85	1248.11	2337.81	110.034	209.832
CG11893	0.161852	0.999936	1945.77	10848.4	2220.24	6538.35	4587.07	2141.91	12936.9	5590.72	9383.11	18114
grass	0.1619	0.999936	1270.94	1296.8	1302.87	1640.12	3036.14	813.382	1089.33	971.415	1317.49	1847.62
Cpr65Ec	0.162276	0.999936	524.75	3454.11	635.04	823.586	718.654	3424.77	3850.18	2866.54	1222.06	504.7
CG14857	0.162961	0.999936	741.997	569.659	615.844	795.395	843.221	587.919	533.211	775.881	1303.86	2166.79
CG42832	0.16333	0.999936	313.801	267.555	223.943	113.772	125.936	232.599	157.198	117.321	80.8218	25.4007
CG42335	0.164031	0.999936	4266.22	3266.1	4442.08	3134.26	1294.95	2552.88	2483.58	3170.79	1297.04	532.31
blot	0.164467	0.999936	3062.44	2956.76	2229.84	2659.04	2565.25	4403.68	3204.79	3733.14	2500.61	2741.06
CG17807	0.1648	0.999936	1039.01	1012.37	966.156	963.535	867.861	780.562	895.794	902.587	802.375	937.616
CG14661	0.164999	0.999936	299.108	618.67	771.005	186.263	1047.18	236.88	301.758	437.997	252.203	576.485
CG10126	0.165198	0.999936	1324.47	1455.88	1625.19	1985.47	1531.76	1661.01	1471.66	1999.93	2444.13	2121.51
Twdlbeta	0.165417	0.999936	2421.2	2213.55	619.044	1116.57	28.7462	7387.51	3993.16	5496.87	1159.74	22.0875
CG7737	0.165618	0.999936	1719.08	3722.47	3359.15	1743.83	3173.03	1773.74	2930.68	2466.08	1060.42	1162.91
CG2663	0.1658	0.999936	4917.96	4672.97	1228.49	5092.54	737.818	11072	8484.77	7607.07	3881.39	1060.2
CG15497	0.166496	0.999936	369.424	521.451	242.339	364.472	38.3282	928.968	1079.06	929.962	284.337	43.0707
Prosbeta5	0.166653	0.999936	7304.52	13339.2	11292.3	11959.1	4678.78	9704.94	14727.7	11912.7	18545.2	12491.6
ATPsynE	0.166944	0.999936	17057.5	24710.7	23422.9	20677.2	21967.6	15163.2	22353	20411.5	14062	16792.1
MFS9	0.167586	0.999936	4575.82	4476.92	4356.5	5789.27	18181.3	4211.04	4556.38	4457.4	3308.82	7148.63
CG15615	0.167986	0.999936	5272.69	10056.2	2409.79	6911.88	78.0253	19449.8	18588.1	24635.8	5491.01	120.377
RtcB	0.16805	0.999936	1771.56	3496.69	3305.56	2413.37	1130.68	2330.27	3418.08	2964.3	5886.36	3052.5
Idh3b	0.168319	0.999936	20158.8	20680.5	20488.4	17457.4	16999.9	18206.9	17388.2	18139.3	15056.2	15963.8
Urod	0.168798	0.999936	2632.15	4772.6	3963.8	5230.48	3886.21	3146.51	5441.12	4498.86	8209.74	6487.11
Gpo1	0.169427	0.999936	14266.9	34374	24179.5	31564.1	57645.7	19070.3	22990.5	18758.8	26637.1	26515
Cpr23B	0.169448	0.999936	656.987	2214.36	404.698	830.634	12.3198	3127.95	3806.73	3765.99	821.85	22.0875
CG32195	0.169524	0.999936	1266.75	2409.6	1957.91	1506.22	4062.79	1596.8	2819.3	1909.98	3495.78	8839.43
pio	0.169994	0.999936	9998.59	10571.2	10490.9	9321.22	10218.6	9465.2	8173.53	9987.12	7516.42	9539.61
NTPase	0.170244	0.999936	9334.26	20742.3	13754.1	9727.98	14720.8	10552.6	21465.1	16265.3	20985.4	24029
Arc2	0.170382	0.999936	766.135	752.849	922.167	1365.26	1400.35	694.943	851.557	899.459	3485.07	2522.4
CG15370	0.170909	0.999936	432.394	98.0231	6.39838	554.763	9.58206	1524.02	481.075	350.398	970.835	6.62626
CG32808	0.171423	0.999936	234.039	377.63	203.948	194.318	232.707	429.523	394.971	387.94	326.208	164.552
FeCH	0.171645	0.999936	2952.24	4835.27	4382.89	4910.31	3832.82	3457.59	5509.05	4521.54	7950.72	5805.71
CG10268	0.171679	0.999936	681.126	736.78	466.282	954.474	234.076	1280.01	1048.25	844.709	1051.66	415.246
CG6739	0.172124	0.999936	1991.95	1914.66	2148.26	2096.22	1771.31	1618.2	1741.03	2034.34	1316.52	1794.61
CG2233	0.17244	0.999936	96925.6	37468.9	66072.1	98390.4	53806	98747.5	64983.8	103083	98467.2	114100
CR10102	0.172559	0.999936	987.58	479.67	582.253	360.445	410.66	801.967	497.663	732.081	1291.2	702.384
CG3335	0.174053	0.999936	1869.16	3121.47	2909.66	1956.27	4509.04	1750.91	2782.97	2513.79	1700.18	1942.6
CG30047	0.174127	0.999936	3125.41	2919	2687.32	2181.8	3129.23	2685.59	2027.78	2221.27	2375.96	2651.61
CG18190	0.175013	0.999936	220.395	172.746	246.338	207.407	175.215	306.802	286.749	330.062	189.882	184.431
wfs1	0.175478	0.999936	816.511	768.919	799.798	916.214	662.531	781.989	887.895	789.177	1667.07	977.374
eEF1beta	0.175586	0.999936	61555.3	67773.3	68804.2	66368.2	77236.9	51938	64919	64093.9	60550.1	62394
p47	0.17568	0.999936	3356.3	5073.1	4389.29	4587.11	2469.43	4004.12	5479.04	4243.88	7148.34	4916.69
CG11659	0.176128	0.999936	839.6	1018.8	1023.74	2479.82	628.309	362.455	2065.7	703.142	2721.65	5483.23
CG5731	0.176157	0.999936	1218.47	1325.72	1418.04	944.406	2777.43	846.203	1162	1228.74	710.842	1516.31
tilB	0.176466	0.999936	284.415	216.133	275.13	230.564	216.281	192.643	220.394	240.116	173.329	204.31
Alp10	0.176553	0.999936	14711.9	12455.4	13769.3	6093.33	6124.3	4874.59	12212.5	10041.9	3211.45	2580.93
Pomp	0.177055	0.999936	2179.81	4726.8	3279.17	3861.19	1838.39	2838.28	4685.94	3656.5	6190.17	4544.51
Kaz1-ORFB	0.177147	0.999936	327.444	393.699	663.832	745.054	717.286	468.052	616.945	615.543	1473.29	985.104
Orct	0.177204	0.999936	2067.52	3180.93	3427.93	1618.98	1507.12	2217.54	1859.52	2175.13	1056.53	686.922
etaTry	0.177708	0.999936	2857.79	3113.44	3133.61	2062.99	1976.64	2033.46	2623.4	2525.52	1635.91	1501.95
Trxr-1	0.178181	0.999936	17632.7	28605.1	22049.6	26558.1	38313.2	20213.3	29881.1	23160.7	57646.4	63956.7
CG43693	0.178725	0.999936	5548.71	4035.02	4044.58	3573.24	11634	4577.77	3199.26	4346.34	2936.85	5029.33
CG43386	0.179876	0.999936	4622	8135.11	1547.61	2864.43	292.937	10925	17610.2	12907.6	2176.34	117.064
CG2187	0.18016	0.999936	2246.98	2725.36	2706.52	1965.33	2948.54	2310.29	1166.74	2203.28	1518.09	2566.57
CG9399	0.180516	0.999936	4065.76	8106.19	6554.34	5389.56	8674.5	4363.73	6519.39	5074.51	3749.93	5582.63
Rpn1	0.180578	0.999936	8223.88	11856	10331.8	11919.8	8842.87	10358.5	11581.3	9922.98	16389.3	14851.7
Trc8	0.180723	0.999936	3449.71	3193.78	3033.63	4480.39	2681.61	3523.23	3123.43	3041.73	6865.95	6072.97
CG17129	0.181552	0.999936	291.761	227.381	247.937	207.407	1318.22	279.689	232.243	272.184	143.142	404.202
CG7548	0.181903	0.999936	425.048	2573.51	315.92	896.078	32.8528	2147.62	5051.68	3093.36	1658.31	5.52188
gammaTry	0.182436	0.999936	290.712	461.191	98.3751	74.5054	46.5414	156.969	80.5741	90.728	131.457	91.6633
CG34386	0.182868	0.999936	1060	379.237	481.478	838.689	2420.15	593.626	297.808	369.951	657.285	1141.93
Rpn6	0.183203	0.999936	7423.12	9633.58	8429.87	10354.2	5872.43	9520.86	9645.19	8608.21	12733.8	10499.3
PPO1	0.184043	0.999936	2514.6	8362.49	8159.54	2985.25	334.003	3394.8	8229.61	8895.26	8252.58	13708.6
CG9737	0.184709	0.999936	820.709	1466.33	507.872	506.435	563.973	1331.38	2248.17	1596.34	513.169	520.162
CG7084	0.184814	0.999936	2574.42	2718.94	2702.52	4255.87	3424.9	2166.17	2469.36	1848.97	2799.55	3249.08
CG17560	0.18485	0.999936	490.117	518.237	757.409	762.17	383.282	609.323	585.347	686.717	1039.97	886.815
Esp	0.185181	0.999936	4138.18	4460.85	1548.41	2233.15	8120.11	4513.56	8034.5	9050.9	2306.83	9539.61
TrxT	0.185424	0.999936	159.524	109.272	300.724	5.03415	23.2707	248.296	388.651	314.419	287.258	58.532
CG13058	0.185529	0.999936	91.3065	346.295	137.565	84.5736	36.9594	172.665	599.566	384.03	153.853	45.2795
Sec8	0.1856	0.999936	4161.27	4732.43	4552.45	4240.76	4379	4827.5	4684.36	4770.26	4599.05	5000.62
CG9084	0.185766	0.999936	3661.71	1526.59	1981.1	2236.17	2343.5	1986.37	1337.37	2233	1611.57	1874.13
Root	0.187699	0.999936	1117.72	4594.23	4174.95	910.174	5825.89	1422.71	3426.77	1590.09	1042.89	2358.95
Prosbeta1	0.18773	0.999936	4033.23	7305.93	6009.68	5648.31	3048.46	4833.2	7773.82	6552.75	8229.21	6662.71
CG12236	0.187855	0.999936	693.72	541.537	446.287	962.529	3069	722.055	501.613	433.304	758.556	1010.5
RhoL	0.188381	0.999936	5459.5	4978.29	5561.79	4942.52	7472.64	4641.99	4362.85	5302.9	4823.01	5178.42
CG8800	0.189206	0.999936	117.544	112.486	155.961	178.209	391.496	122.721	79.7841	143.131	121.72	182.222
CG10512	0.189313	0.999936	12299.1	13339.2	14453.1	13197.5	11753.1	9172.67	12712.5	13798.5	9484.38	10205.5
CG3448	0.189826	0.999936	199.405	342.277	229.542	200.359	208.068	204.059	287.539	259.67	366.132	405.306
CG15930	0.189947	0.999936	256.078	175.156	107.973	173.175	253.24	241.161	284.379	251.848	161.644	361.131
CG8665	0.190475	0.999936	5935.97	713.48	933.364	1978.42	3222.31	1810.85	797.841	1310.08	1522.95	2136.97
Edg91	0.19056	0.999936	945.6	789.809	701.423	1385.4	525.644	409.545	588.507	800.127	879.302	502.491
Prosalpha2	0.190847	0.999936	5409.12	9638.4	8092.36	8586.24	3925.91	6946.57	10107.3	8468.99	11772.7	9600.35
Pgant4	0.19097	0.999936	3644.91	3214.68	3220.79	3379.93	2429.74	3232.12	3052.34	2714.02	2058.52	1706.26
Hr78	0.19108	0.999936	2510.4	3593.91	3309.56	3533.97	2603.58	3119.39	3679.55	3426.55	3706.12	4543.41
CG4017	0.191457	0.999936	447.087	531.092	155.961	350.377	72.5499	1351.36	754.394	782.92	298.943	27.6094
CG33468	0.191575	0.999936	166.871	59.4566	87.9778	287.953	362.749	111.305	71.0948	74.3031	197.672	133.63
CG17111	0.19167	0.999936	468.077	388.878	700.623	217.475	970.526	438.085	362.583	552.972	247.334	233.024
CG13028	0.192345	0.999936	120.693	343.081	219.944	47.321	26.0084	412.399	601.146	725.042	60.3729	7.73064
CG11425	0.192345	0.999936	315.9	4862.59	3801.44	458.107	1608.42	316.791	2627.35	1073.09	646.574	787.421
Cyp6a17	0.192441	0.999936	8746.54	4286.5	4782.79	6244.35	11828.4	4820.36	3722.21	5030.71	3909.63	8160.24
Baldspot	0.192621	0.999936	16629.3	20437.8	18094.6	17222.8	18049.9	18983.2	15901.5	16104.2	13537.2	15007.4
TwdlL	0.192694	0.999936	3120.16	20677.2	6595.13	1943.18	405.184	17724.6	27775.1	22360.5	9707.37	552.188
Rpn12	0.193257	0.999936	3841.17	6369.09	5323.45	5076.43	2659.71	4570.64	7209.01	5643.13	7529.08	5307.64
CG5033	0.193285	0.999936	2496.76	6152.15	5327.45	4667.66	9925.64	2475.82	4979	3575.93	4362.43	4789.68
fal	0.193381	0.999936	1111.42	837.214	1130.11	880.975	1158.06	1287.14	1045.09	1349.97	1078.92	1211.5
ND-SGDH	0.193399	0.999936	16862.3	18195.3	17439.6	19798.3	22088	16680	17773.7	17181.2	15542.1	17155.4
elgi	0.193939	0.999936	579.324	694.196	701.423	753.108	362.749	746.314	769.403	678.114	933.832	723.367
CG13231	0.194038	0.999936	67.168	49.815	7.99798	133.908	186.166	57.0795	15.0089	10.1678	616.388	445.064
CG32267	0.194143	0.999936	2232.29	4330.69	4131.76	2745.62	4280.44	2110.51	3636.89	3553.25	1789.76	2199.92
CG8545	0.19423	0.999936	3665.9	10599.3	10326.2	5292.9	14106.2	4510.71	9627.02	5891.85	4180.33	5857.62
Jon25Bi	0.194233	0.999936	63989.1	60525.2	55050.9	47185	31965.7	69240.2	57195	52628.5	66370.2	75944.7
Caf1-105	0.194233	0.999936	417.701	586.532	636.639	712.835	2169.65	489.456	591.666	481.015	810.165	595.259
LKRSDH	0.194291	0.999936	5058.59	17793.6	15493.7	6310.8	34818.5	4826.07	15239.6	12688.6	3878.47	9955.96
CG8180	0.194379	0.999936	1689.7	2220.79	2157.85	2405.31	1950.63	1551.13	1902.18	1975.68	2007.88	1402.56
CG31106	0.194421	0.999936	1400.03	1046.12	1314.87	1418.62	2725.41	1625.34	1225.2	1425.06	2009.83	6308.2
CG9945	0.194633	0.999936	1174.39	1189.94	1184.5	1604.89	1743.93	1225.78	1219.67	1242.04	3063.44	2844.87
CG10910	0.195064	0.999936	35979	22672.3	27577	16717.4	10574.5	36192.7	40005	21116.9	26836.7	33261.6
Ts	0.195242	0.999936	462.83	842.838	757.409	848.757	377.807	580.784	772.563	755.545	1441.16	979.582
CG7214	0.195563	0.999936	383.068	515.826	719.818	98.6693	169.739	209.767	290.699	329.28	6.81629	26.505
muc	0.196016	0.999936	30449.2	46847.8	39195.7	32898.1	46219.7	38527.2	35139	34612	21048.7	28415.6
Cyp304a1	0.196652	0.999936	1928.98	1900.2	2223.44	1155.84	194.379	5843.51	5345.54	5794.08	325.235	69.5757
CG14237	0.196716	0.999936	378.87	213.722	401.499	10.0683	36.9594	92.7541	161.148	148.606	6.81629	5.52188
GLS	0.197006	0.999936	8399.15	8926.53	9747.14	5900.02	10148.8	6237.36	6733.46	7729.09	7744.28	7740.58
CG43182	0.19717	0.999936	1977.26	6031.63	2074.68	962.529	165.633	7117.81	10171.3	7249.64	1132.48	244.067
CG7675	0.197333	0.999936	9818.08	12950.3	6372.79	13981.8	8165.28	15485.7	16406.3	14103.5	12953.9	8293.87
Rpn2	0.197474	0.999936	7836.62	10988.2	9214.47	13769.4	7138.63	9924.69	10323	9151.01	19303.7	16053.2
CG18178	0.197719	0.999936	1235.26	3032.29	2738.51	1552.53	2969.07	1235.77	2645.52	1873.22	1095.48	1389.31
CG8541	0.197953	0.999936	997.025	7943.89	2500.17	448.039	121.829	4379.42	15191.4	9342.64	3160.81	54.1145
CG14570	0.198609	0.999936	232.989	2884.45	822.192	108.738	151.944	2736.96	3698.51	2478.6	781.926	141.36
CG31103	0.198654	0.999936	1452.51	2556.63	2377	842.716	4259.91	994.61	1803.44	2095.35	777.057	1855.35
CG10353	0.19872	0.999936	8720.3	8822.08	9078.51	8086.85	15294.3	8433.49	6774.54	7616.46	6456	10447.4
Usp1	0.199012	0.999936	3919.88	3736.93	4266.12	3449.4	4117.55	4025.53	3546.84	3250.57	3183.21	3363.93
GstS1	0.199343	0.999936	11106.9	15219.3	13340.6	17336.6	18342.8	11811.2	18355.1	13177.5	23410.1	36793.4
CG15599	0.200274	0.999936	187.861	88.3815	79.18	76.519	312.101	236.88	199.065	165.031	76.9267	600.781
Cyp6g2	0.200469	0.999936	1553.26	890.242	748.611	1260.55	1226.5	1171.56	595.616	827.502	2702.17	3757.09
CG4415	0.200585	0.999936	767.185	396.11	579.054	463.141	603.67	839.068	792.312	664.817	522.907	681.401
Aasdh	0.200981	0.999936	669.581	756.867	716.619	761.163	542.071	714.92	866.566	732.863	800.427	842.64
CG44013	0.201078	0.999936	687.423	1055.76	1037.34	566.845	420.242	1107.34	1008.76	1034.77	1065.29	741.037
Sc2	0.201327	0.999936	5144.65	7348.52	4853.97	9746.11	4175.04	8620.43	9161.75	7224.61	9664.53	6005.6
hiw	0.201398	0.999936	5116.31	1539.44	2328.21	2157.63	11584.7	3166.48	1677.05	2272.89	1956.28	4502.54
Vajk1	0.201933	0.999936	2325.69	2762.32	393.501	1401.51	21.9018	7314.73	4974.26	5936.43	1001.99	9.93939
CG9568	0.202743	0.999936	27088.7	8062.8	10295.8	19260.6	16411.3	13111.2	6714.51	12360.9	14851.7	10635.1
Ddr	0.203027	0.999936	496.414	198.457	226.343	471.196	1726.14	351.039	181.687	215.87	265.835	741.037
CR43670	0.203239	0.999936	282.316	277.196	219.145	309.097	380.545	266.847	276.48	204.138	270.704	162.343
CG11975	0.203577	0.999936	1447.26	1281.53	1241.29	1494.13	1003.38	1506.9	1201.5	1497.79	1800.47	1620.12
Cpr5C	0.203594	0.999936	156.376	2351.75	964.556	183.243	6.84433	2084.83	4664.61	3034.7	1214.27	3.31313
Vha100-4	0.203786	0.999936	8732.89	5055.42	5586.59	3820.92	11723	6244.49	4098.22	5761.23	4114.12	5471.08
CG13606	0.204019	0.999936	108.099	211.312	58.3852	350.377	294.306	239.734	244.882	175.199	893.908	204.31
mRpL45	0.204945	0.999936	4259.92	5711.05	5277.87	4997.9	5702.69	3862.85	5302.88	4869.59	4241.68	4261.79
TwdlB	0.205501	0.999936	2451.63	23529.6	6404.78	1331.03	191.641	18797.7	38031.8	20911.2	11248.8	215.353
CG9512	0.2061	0.999936	5218.12	37905.2	32182.3	8454.34	13339.6	10378.5	51086.3	34134.8	36363.9	32644.3
CG15024	0.206387	0.999936	155.326	450.745	179.155	94.6419	117.722	272.554	808.111	585.821	225.911	24.2963
Osi17	0.206453	0.999936	1241.56	398.52	199.15	770.224	332.634	3272.08	707.788	521.686	717.658	272.781
yellow-d	0.206464	0.999936	3089.73	2770.36	1980.3	6396.39	2858.19	4212.46	3629.78	3470.35	8601.19	4470.52
CG7720	0.206853	0.999936	16101.4	8295.81	15780.8	4979.78	22767	11979.6	6032	14967	5406.29	6167.95
Eaat1	0.206875	0.999936	4531.74	5652.4	6128.05	4138.07	9165.92	4272.4	4378.65	4990.82	4249.47	5633.43
vret	0.206899	0.999936	249.781	195.243	249.537	165.12	156.051	278.262	324.666	297.212	188.909	193.266
CG6300	0.206948	0.999936	591.918	1195.56	433.49	1618.98	314.839	513.715	1917.98	401.237	1818.98	2550.01
gammaSnap1	0.207038	0.999936	754.591	760.081	716.619	688.671	1164.9	587.919	646.962	760.238	708.894	702.384
Adk3	0.207048	0.999936	4085.7	12400.7	10026.3	7264.27	13657.2	5309.82	8934.24	8185.86	4301.08	7303.24
Elk	0.207264	0.999936	832.254	1044.51	985.351	519.524	2457.11	635.009	874.466	698.449	359.316	1265.62
Prosbeta2	0.207507	0.999936	4224.24	7372.62	5848.92	9161.14	4752.7	5231.33	7859.92	6311.85	12691.9	10103.9
Cp1	0.207841	0.999936	31548	20780.9	20346.1	31318.4	18512.5	34831.3	24176.2	29319.2	31240	30384.7
CG13247	0.208008	0.999936	219.346	140.607	133.566	328.226	818.582	189.789	109.012	132.181	155.801	394.263
Pxn	0.208046	0.999936	8736.04	7060.88	7706.05	10506.3	9914.69	10078.8	6069.91	8059.93	16173.1	19686.6
CG34278	0.20812	0.999936	595.067	4286.5	2129.86	61.4166	1919.15	362.455	1655.72	1455.56	25.3177	93.872
Dsp1	0.208183	0.999936	7480.84	6321.69	6775.09	7325.69	10901.6	7257.65	5217.57	5959.11	5338.13	7941.57
Sec3	0.208369	0.999936	2260.62	2714.92	2470.58	2249.26	1854.81	2572.86	2597.33	2732.01	2626.22	2535.65
bgm	0.208638	0.999936	29191.9	26683.2	26373.3	20589.7	29126.7	25414.6	23534.7	25407.8	17984.3	20626.4
CG9826	0.208702	0.999936	2616.4	1259.03	2440.18	1414.59	644.736	1476.93	889.475	1583.05	253.177	35.3401
bib	0.208746	0.999936	99.7025	124.538	91.9768	150.018	309.364	101.316	78.2042	77.4317	113.929	165.657
yellow-h	0.208963	0.999936	2208.15	1850.39	1218.09	1984.46	1226.5	3548.92	2367.46	2187.64	1646.62	1486.49
spz5	0.209067	0.999936	959.243	1357.86	763.007	1052.14	377.807	2009.2	2113.88	1482.15	1054.58	354.505
CG9825	0.209376	0.999936	4935.8	2029.56	2856.88	2131.46	3359.2	3059.46	2231.59	3137.16	901.698	859.205
ftz-f1	0.209483	0.999936	4413.15	5310.92	2126.66	2252.28	4866.32	12403.4	6409.59	8476.03	1467.45	2502.52
CG12795	0.20976	0.999936	792.373	1016.39	803.797	1788.13	644.736	1000.32	967.679	955.773	2856.03	1579.26
mael	0.209937	0.999936	178.415	171.942	179.955	204.386	175.215	262.566	172.207	204.92	225.911	198.788
Rpt6	0.210347	0.999936	3468.6	6349	5274.67	5854.71	3686.35	4365.15	6380.36	5467.14	8509.65	6604.17
Rpn9	0.210483	0.999936	4554.83	7771.95	6433.57	7789.84	4032.68	5562.39	8200.39	6832.76	10569.1	8049.8
CG18622	0.21054	0.999936	802.868	960.144	873.379	948.433	599.563	1130.17	1217.3	1488.41	789.716	695.757
CG42846	0.211484	0.999936	2462.13	3107.81	2688.12	2640.91	1739.83	3256.38	3147.13	3136.37	2543.45	2907.82
r	0.212233	0.999936	8140.97	7211.12	9013.72	7357.91	16683.7	6003.33	5962.48	5607.93	6838.69	11572.8
spz4	0.212397	0.999936	875.283	411.376	221.544	666.521	124.567	2120.5	789.152	485.708	572.569	186.64
CG43315	0.212519	0.999936	200.455	3634.09	1115.72	170.154	42.4348	2691.3	5934.04	3817.62	861.774	70.6801
CG42821	0.212544	0.999936	70.3165	530.289	282.329	113.772	236.814	115.586	157.988	299.559	95.4281	65.1582
Ccp84Ad	0.21318	0.999936	440.79	1339.38	395.1	1129.66	344.954	1586.81	1282.87	1084.04	2593.11	103.811
CG12909	0.213309	0.999936	606.611	2103.48	1641.19	1652.21	2433.84	636.436	1639.92	1152.87	1442.13	1050.26
Nep7	0.213562	0.999936	1317.12	2207.13	1693.17	1704.56	1529.02	1980.66	2636.83	1971.77	2009.83	1590.3
Pvf2	0.21359	0.999936	121.742	124.538	184.753	116.792	212.174	179.8	113.752	183.802	387.555	188.848
Prps	0.213645	0.999936	5339.86	7097.03	6571.14	9284.98	13877.6	5157.13	5093.55	5060.43	4942.79	10597.6
TER94	0.214108	0.999936	25914.3	40045.6	32706.9	28996.7	13319.1	33873.8	41737.4	33120.4	39727.3	34087.7
Sod1	0.214147	0.999936	13662.4	20739.9	18739.3	19772.1	17655.6	14884.9	23287.5	19867.1	26035.3	25747.4
TpnC47D	0.214232	0.999936	31403.1	47294.5	39898.7	48009.6	58991.3	31893.2	41083.3	37132	38326.1	39990.6
rt	0.214236	0.999936	1436.77	891.849	729.416	2288.52	366.856	3708.74	1330.26	1141.92	2397.39	771.959
CG7600	0.214615	0.999936	4481.37	4619.14	4197.34	3953.82	3144.28	4462.19	4965.57	4407.35	4662.34	4696.91
CG32100	0.214658	0.999936	515.305	390.485	410.296	614.166	375.069	549.39	515.042	475.54	552.12	679.192
CG34115	0.214709	0.999936	204.653	275.589	78.3802	543.688	34.2216	1007.45	567.968	427.047	280.442	32.0269
CIAPIN1	0.214711	0.999936	1419.97	1828.69	1859.53	1872.7	866.492	1619.63	2019.88	1705.84	3336.09	1676.44
Mco3	0.214738	0.999936	336.89	321.387	111.972	380.581	58.8612	1254.32	961.359	170.506	116.851	37.5488
Cpr97Eb	0.215059	0.999936	1028.51	2532.53	2679.32	273.858	629.678	746.314	1019.02	1602.6	131.457	207.623
CG15784	0.215249	0.999936	15896.8	4047.07	4214.14	31978.9	23533.5	7319.01	4730.17	6522.25	82305.8	70352.1
RpS19b	0.215272	0.999936	364.177	261.931	381.504	209.42	179.321	402.41	473.175	416.88	259.019	277.199
Adck5	0.215506	0.999936	1176.49	1250.2	1108.52	1304.85	1379.82	1147.3	1419.53	1411.76	1494.72	1547.23
CG12325	0.215627	0.999936	1197.48	2805.71	2405.79	1865.65	4689.73	1065.96	2533.34	1826.29	1493.74	2207.65
lute	0.215937	0.999936	5050.2	6738.69	5988.89	3582.3	5743.76	7030.76	7465.74	9141.63	4151.12	6584.3
CG5928	0.216731	0.999936	228.791	428.248	204.748	672.562	158.788	704.931	714.107	524.815	404.109	227.502
CG9993	0.216752	0.999936	3034.11	1663.18	3212.79	2889.6	4704.79	1444.11	2483.58	2056.24	1608.64	3715.12
Phk-3	0.216758	0.999936	9750.91	15147.8	7763.64	23460.1	8603.32	15788.2	20393.1	16725.2	23458.8	12529.2
CG14147	0.216954	0.999936	1854.47	4925.26	234.341	765.19	9.58206	5227.05	8808.64	10939	1583.33	0
Prosbeta4	0.21711	0.999936	3769.81	7090.6	5635.38	5356.33	2892.41	4135.41	7739.85	6077.21	8013.04	6409.8
CG17027	0.21715	0.999936	1660.31	3863.88	3061.63	1632.07	1696.02	2296.02	4008.95	3640.85	2682.7	3278.9
CG31974	0.217232	0.999936	8050.72	13050.7	10760.5	6875.64	8648.49	8728.88	15587.9	11667.9	9717.11	13845.6
SP1029	0.217421	0.999936	5553.96	7033.56	3724.66	11401.3	8554.04	12519	9852.15	9188.56	10170.9	6678.17
sad	0.217517	0.999936	176.316	102.844	139.165	308.09	112.247	358.174	190.376	202.574	261.94	160.135
GstE1	0.217922	0.999936	1958.37	2903.73	1222.89	4560.94	3977.92	2297.45	2860.38	1314.77	7960.46	10015.6
Hsp68	0.218033	0.999936	10169.7	4405.41	5021.13	19944.3	6168.11	13206.8	4602.2	2635.81	4780.17	1774.73
Dbp45A	0.218351	0.999936	1585.79	2424.06	2232.24	2357.99	2368.14	1478.36	2110.72	1554.11	2167.58	1897.32
y	0.218659	0.999936	1600.49	5267.54	2149.06	879.969	1301.79	3875.7	7111.85	7116.67	1656.36	558.815
CG14329	0.218781	0.999936	938.253	727.138	196.75	1061.2	161.526	1348.5	1356.33	1158.35	1121.77	256.215
CG8563	0.219725	0.999936	2015.04	8185.73	3174.4	3444.36	2435.21	3818.62	14002.5	8533.91	3228	2185.56
CG13024	0.221122	0.999936	913.065	2113.92	2212.24	1160.87	505.111	2267.48	3062.6	3225.54	1333.07	813.926
Cyt-c-p	0.221295	0.999936	31500.8	73329.3	67770.1	39189.8	68912.8	31612	63744.4	52810	27982.8	28171.6
Cyp4ad1	0.221854	0.999936	7476.64	4029.39	4900.36	2192.87	5033.32	4713.34	3568.17	4351.03	890.013	2082.85
CG30195	0.221939	0.999936	372.573	425.035	461.483	456.094	981.477	338.196	407.61	424.701	395.345	493.656
TwdlY	0.222044	0.999936	1658.21	13748.9	1410.84	1427.68	64.3367	10238.6	22312.7	17537.1	2680.75	12.1481
CG3119	0.22237	0.999936	171.069	324.601	439.889	454.08	380.545	136.991	256.731	234.641	332.051	342.357
CG6287	0.222683	0.999936	4710.16	6960.44	7040.62	9402.78	5233.17	5185.67	6212.89	5988.83	5244.65	4664.89
CG32687	0.22371	0.999936	9058.24	10400.1	9703.15	13571	10217.2	9259.72	9215.46	9695.38	7775.44	10039.9
CG8630	0.22385	0.999936	5888.75	33417.8	18033	6012.78	8870.25	34770	52062.7	48345.5	4484.15	2810.64
mex1	0.223851	0.999936	18256.1	9943.72	13120.7	9468.22	9724.42	10334.2	9670.47	11406.7	9090.01	8773.17
CG10237	0.223957	0.999936	1053.7	4139.47	2321.81	822.579	2129.95	3617.41	6543.09	6159.34	976.677	918.842
CG9641	0.224524	0.999936	609.76	461.994	673.43	893.057	234.076	856.192	881.575	692.974	1219.14	419.663
CG30043	0.224674	0.999936	9730.97	3382.6	4475.67	1795.18	6090.08	6031.87	2984.4	4087.45	1249.33	1656.57
Prosalpha3	0.224795	0.999936	5676.75	10126.9	8618.62	9036.29	3737	7192.01	10695	8522.96	13305.4	9347.45
Grip71	0.225181	0.999936	236.138	278	266.333	282.919	76.6565	246.869	293.858	250.284	636.836	231.919
CG10425	0.225313	0.999936	4338.63	4268.83	4410.89	2985.25	3032.04	3527.51	2958.33	3888.79	2907.64	2697.99
EloA	0.225431	0.999936	1182.79	1543.46	1374.05	2064	1255.25	1732.36	1679.42	1442.26	2326.3	1829.95
CG31111	0.225929	0.999936	263.425	299.694	231.142	252.714	180.69	292.532	253.571	263.581	349.578	297.077
C1GalTA	0.226095	0.999936	1980.41	1665.59	1812.34	2385.18	2166.91	1683.84	1494.57	1887.3	1746.92	1924.93
Ugt49C1	0.226268	0.999936	1318.17	1065.4	953.359	2412.36	2562.52	859.046	1612.27	1626.06	4728.56	4150.25
CG33939	0.226367	0.999936	639.146	1992.6	958.958	547.715	568.079	1442.68	3094.99	2233.79	540.435	485.926
pip	0.227323	0.999936	6906.76	5331.81	3167.2	6991.42	3695.94	12974.2	6329.8	6516.77	5200.83	4786.37
CG32074	0.227341	0.999936	5062.79	14191.7	2545.76	9404.79	438.037	29290.3	18392.2	13147.7	10080.3	180.013
CG17600	0.227935	0.999936	2841	3379.39	2720.11	2409.34	1293.58	5452.52	3680.34	3744.88	3108.23	1506.37
snoRNA:Psi18S-531	0.227957	0.999936	1628.82	1671.21	1495.62	521.537	387.389	5940.55	2265.55	1138.79	656.312	436.229
Ass	0.228027	0.999936	620.255	923.185	671.83	712.835	1006.12	583.638	808.9	670.292	637.81	595.259
Lip1	0.228052	0.999936	1112.47	878.994	256.735	1418.62	605.039	2679.88	1480.35	710.963	1231.8	610.72
Rpn3	0.228202	0.999936	5653.66	10299.7	8510.65	7795.88	3909.48	6966.55	10582.9	9070.45	11643.2	8476.09
CG12164	0.228233	0.999936	1928.98	11544.2	2463.38	1986.47	46.5414	14630.9	16837.6	16951.3	3722.67	2.20875
RpS20	0.228338	0.999936	76253.5	78706.9	78785.7	76775.8	150349	59969.1	79392.3	79169.6	63132.5	86499.2
CG5756	0.228796	0.999936	782.927	1230.11	631.041	979.645	281.986	4740.45	1665.99	312.855	417.741	323.582
CG40470	0.229264	0.999936	592.968	224.168	230.342	274.864	1134.79	405.264	218.024	300.341	126.588	484.821
sprt	0.229432	0.999936	1093.58	982.641	399.899	1374.32	1635.79	1842.24	1149.37	1367.96	1393.44	1726.14
CG7637	0.229513	0.999936	383.068	1215.65	918.168	1404.53	2166.91	485.175	1117.77	712.528	988.362	881.293
snoRNA:Psi18S-841a	0.229691	0.999936	244.534	147.838	143.964	2.01366	2.73773	1294.28	180.107	166.595	3.89502	7.73064
GIIIspla2	0.230138	0.999936	3048.8	1723.44	2285.02	5059.32	1089.62	2836.85	1601.21	2652.23	6790	6727.86
CG34458	0.230711	0.999936	968.689	1396.43	498.274	868.894	26.0084	2802.6	2273.45	1884.95	941.622	64.0539
CG14851	0.230874	0.999936	303.306	2764.73	1113.32	435.957	20.533	1023.15	5714.44	4311.14	1668.04	2.20875
Edg78E	0.231082	0.999936	209.9	874.977	359.909	75.5122	130.042	649.279	1115.4	988.622	283.363	82.8283
CG7231	0.231261	0.999936	2139.93	3278.95	3355.15	1651.2	2832.18	1933.57	2493.85	2941.62	1383.71	1327.46
Ance	0.231816	0.999936	37166	26847.9	27901.8	26429.3	27359.5	32864.9	30888.3	35530.2	35061.1	30869.5
CG14907	0.23186	0.999936	1722.23	1760.4	1771.55	1014.88	2294.22	1334.23	1906.13	1750.42	3149.13	3221.47
Tnks	0.232477	0.999936	3299.63	2859.54	2584.95	3293.34	3366.04	4443.64	3203.21	3002.63	3351.67	3783.6
mbm	0.232534	0.999936	1003.32	3024.25	2640.13	2072.05	3303.07	1315.68	2654.2	1647.18	1958.22	1240.22
CR43186	0.232871	0.999936	157.425	269.965	444.688	254.728	280.617	286.824	577.447	466.154	267.783	297.077
Atet	0.232895	0.999936	5826.83	3379.39	3975	5728.86	12887.9	3821.47	2629.72	3794.93	4257.26	7528.54
RpS10a	0.233031	0.999936	124.891	94.8092	178.355	86.5873	123.198	208.34	167.468	179.11	103.218	127.003
atk	0.233161	0.999936	179.465	325.405	348.712	178.209	599.563	238.307	288.329	296.43	134.378	200.997
Gpdh3	0.23348	0.999936	625.502	355.936	344.713	350.377	1129.31	485.175	309.657	308.945	276.547	582.007
CG13313	0.233518	0.999936	125.94	154.266	176.755	218.482	128.673	266.847	191.956	188.495	185.014	159.03
kz	0.233812	0.999936	751.442	1566.76	1512.42	1349.15	1990.33	921.833	1338.16	879.123	1495.69	896.754
Fdh	0.234036	0.999936	6711.55	12975.2	10298.2	10635.1	6956.57	8476.3	12644.6	10666	15094.2	12625.2
CG17904	0.234075	0.999936	1186.98	1978.14	1633.19	2083.13	1186.81	1449.82	1969.33	1596.34	3302.01	2112.67
Nnp-1	0.234111	0.999936	2582.82	6705.74	6238.42	5184.16	6717.02	3146.51	5958.53	3976.39	4230.97	3728.38
CG9503	0.234151	0.999936	796.571	355.936	223.943	1206.18	427.086	1826.54	479.495	739.903	942.596	685.818
Pfas	0.234522	0.999936	4994.57	7251.3	6497.56	5869.81	5838.21	4717.62	6369.3	4152.37	4604.89	6046.46
CG42249	0.234624	0.999936	11652.6	5878.17	7621.27	5820.48	9940.7	8058.19	5761.84	7940.26	5068.4	5516.36
Npl4	0.234785	0.999936	3278.64	4815.18	4962.75	4093.77	2213.46	4149.68	4984.53	5137.08	5599.1	4217.62
Cpr	0.23518	0.999936	15045.6	31164.1	22447.1	20917.9	22899.8	19544	31088.2	24962.7	30981	32298.6
CG8319	0.235321	0.999936	453.384	384.861	373.506	516.503	481.841	396.702	345.995	452.076	398.266	247.38
Prosalpha4	0.23533	0.999936	4606.26	9630.37	7818.02	7333.74	3513.88	5846.36	10046.5	8023.95	10936.3	8457.32
CG31344	0.235378	0.999936	1167.04	956.127	685.427	2110.31	247.765	2719.84	1350.01	1493.88	2386.68	472.673
Uba4	0.236335	0.999936	1008.57	1386.79	1276.48	1406.54	1004.75	1114.48	1598.05	1405.5	1536.59	1442.32
Elp1	0.236962	0.999936	3579.85	4883.48	4618.83	3380.93	5690.37	2511.5	4224.61	3938.06	3462.68	4090.61
CG6218	0.237581	0.999936	2278.47	2163.74	2016.29	2084.14	5093.55	1903.6	1981.17	1992.11	2339.94	2307.04
Art3	0.237582	0.999936	1090.43	3245.21	2905.67	2411.36	3175.77	1232.92	2911.73	1748.08	2015.68	1586.99
CG30458	0.23771	0.999936	350.533	3221.91	998.948	613.159	346.323	1939.27	4289.38	2190.77	2235.74	124.795
CG7656	0.237792	0.999936	2960.64	3175.31	2706.52	3947.78	2521.45	3521.8	3410.97	3035.48	4478.3	3503.08
CG15890	0.237918	0.999936	1704.39	2326.04	1537.21	1724.7	895.238	2792.61	3001.78	2979.16	1656.36	921.05
meso18E	0.238082	0.999936	1202.73	1712.19	1226.89	1424.66	1337.38	1317.11	1213.35	1148.18	1338.91	968.539
sni	0.238345	0.999936	2039.18	3645.33	2852.08	2415.38	1675.49	2080.55	3613.98	3187.99	3851.21	3202.69
clos	0.238515	0.999936	304.355	347.098	386.302	115.785	704.966	285.397	281.219	319.894	141.195	251.798
CG12338	0.238807	0.999936	2711.91	2421.65	2650.53	3003.37	3181.24	2658.48	2314.53	2608.43	2135.45	2700.2
CG33263	0.238832	0.999936	414.553	1156.99	555.86	258.755	16.4264	1498.34	2463.83	1296	303.812	14.3569
CG10474	0.238933	0.999936	640.195	3254.85	3091.22	1035.02	3653.5	797.686	2602.07	2285.41	526.802	870.249
Ugt35E1	0.238989	0.999936	1754.76	1038.08	1112.52	541.674	999.272	1182.97	837.338	984.712	161.644	303.704
Rpn7	0.239285	0.999936	4614.65	7845.86	5860.12	7258.23	3563.16	5518.16	7942.87	6235.99	10310.1	7128.75
CG13893	0.239599	0.999936	1079.94	1657.55	1127.72	764.183	1394.87	1719.52	2033.31	2082.05	921.173	1128.67
TwdlV	0.240316	0.999936	2299.46	6364.27	1641.19	4375.68	36.9594	10221.5	10677.6	7552.32	6262.23	58.532
CG18131	0.240418	0.999936	146.93	102.844	173.556	131.895	26.0084	231.172	239.352	206.484	133.405	73.9933
CG30413	0.240421	0.999936	500.612	780.971	423.093	2125.42	1494.8	690.662	746.495	1062.14	3935.92	2463.86
CG4982	0.240883	0.999936	1480.84	2375.05	2059.48	1096.44	2453.01	1095.93	2070.44	2073.45	824.771	755.394
Rpn8	0.240906	0.999936	4713.31	6677.62	6338.4	10105.5	4373.53	6434.28	7194	6314.98	13282	9050.37
topi	0.241281	0.999936	265.524	86.7745	166.358	85.5805	147.837	259.712	215.654	199.445	136.326	210.936
CG5958	0.242004	0.999936	12184.7	25025.6	21008.3	16361	17188.8	12219.3	21463.5	17451.8	10415.3	8463.94
CG4587	0.242292	0.999936	1503.93	408.162	512.67	896.078	9486.24	1174.41	432.888	539.675	686.498	3367.25
Cchl	0.242832	0.999936	7095.67	13158.4	11540.3	9807.52	14132.2	7156.34	12583.8	9121.29	7967.27	8089.56
regucalcin	0.24346	0.999936	37071.5	83991.3	67019.1	56223.4	24216.6	54837.7	99910.3	82462.4	68606	57493.9
CG9272	0.243812	0.999936	288.613	277.196	229.542	324.199	689.908	271.127	282.799	130.617	311.602	318.061
Irk3	0.243904	0.999936	1062.09	1295.19	1435.64	1667.31	1783.63	1093.07	1359.49	1159.91	1359.36	1215.92
CG3348	0.244143	0.999936	1471.4	8865.46	6355.99	6692.39	12756.5	3915.65	6462.51	2056.24	3811.28	7091.2
CG11927	0.244199	0.999936	566.73	615.456	571.056	1023.95	450.357	689.235	722.007	693.756	1436.29	693.549
CG6512	0.245146	0.999936	9065.58	12745.4	11637.1	11984.3	12998.7	9224.04	11599.5	11711.7	21843.3	19899.8
Cpr51A	0.245601	0.999936	5531.92	15652.4	3788.64	4075.64	294.306	14783.6	28020	20992.6	3781.09	112.646
CG15602	0.245989	0.999936	650.69	714.283	603.048	764.183	469.521	555.098	800.211	779.009	772.189	887.919
CG5149	0.246006	0.999936	2125.24	2219.98	1973.9	2619.77	1797.32	2050.58	2040.42	1720.7	1865.72	1818.91
CG18747	0.24641	0.999936	2668.88	1887.35	2048.28	1501.18	6682.8	1840.81	1906.92	2320.6	1374.94	2850.4
CG2611	0.247013	0.999936	251.88	445.925	381.504	466.162	223.125	299.667	527.681	469.283	611.519	373.279
Prosbeta6	0.247014	0.999936	5654.71	9970.23	8139.54	7222.99	3322.24	6277.31	10417	8960.17	10685	8261.84
FarO	0.247587	0.999936	302.256	217.74	375.905	744.047	357.274	606.469	477.915	390.287	737.133	478.195
Adck1	0.248458	0.999936	1576.35	2469.86	1567.6	2538.22	1763.1	2534.33	2978.87	2081.27	2708.02	1789.09
CG11241	0.248864	0.999936	608.71	1440.62	1607.59	2021.71	2440.69	783.416	1124.09	1026.17	1211.35	1774.73
CG1824	0.249874	0.999936	6679.02	7465.02	7997.98	6906.85	12905.7	5850.65	6901.72	6928.18	7183.4	7836.66
CG31549	0.249916	0.999936	1629.87	2242.48	1945.91	2370.08	1572.83	1750.91	2562.57	2024.17	2915.43	2388.77
peb	0.250066	0.999936	4759.48	2512.44	2850.48	2527.14	13566.8	5011.58	2423.54	2746.87	2318.51	4501.44
Damm	0.250763	0.999936	5368.19	719.907	1573.2	368.499	603.67	2164.74	696.729	1153.65	259.019	223.084
eIF3m	0.250956	0.999936	27608.2	21426.9	22705.5	27860	35208.6	19770.9	21302.4	23254.5	23198.8	27610.5
Pdha	0.251532	0.999936	35647.3	53385.6	42636.4	42741.9	60204.1	41077.2	46678.5	40478	32243	38839.8
wac	0.251694	0.999936	291.761	429.052	471.081	402.732	250.502	410.972	448.687	578.782	519.012	325.791
Nop56	0.251778	0.999936	6205.7	18871.9	18716.9	9178.25	18827.4	6320.12	16749.1	11771.2	8808.6	7817.88
lncRNA:CR43928	0.252705	0.999936	98.653	52.2254	52.7867	958.501	79.3942	142.699	15.0089	57.8782	304.786	62.9495
Nopp140	0.252742	0.999936	5190.83	12700.4	9983.88	7368.98	14478.5	5556.69	11048.1	7032.98	6194.06	7980.23
CG5639	0.252787	0.999936	5308.37	4727.61	3316.76	3094.99	1386.66	12446.2	6302.16	5769.83	2720.67	1249.05
lectin-24A	0.252931	0.999936	211.999	1451.87	1225.29	693.705	187.535	476.614	2576.79	1728.52	1036.08	615.138
CG14105	0.253082	0.999936	822.808	942.468	874.979	1073.28	1427.73	325.353	485.814	668.728	814.06	1426.85
CG13887	0.253293	0.999936	13233.1	15462.7	16985.3	14518.5	8679.98	12630.3	15374.6	15999.4	23169.6	17390.6
CG18135	0.253411	0.999936	17134.1	16275	18267.4	25115.4	5698.59	12349.1	13384.8	13333.9	11679.2	11261.3
Cyp4s3	0.253678	0.999936	5405.98	3989.22	4466.87	5473.12	1887.67	6350.09	4618	6551.97	3720.72	6493.74
CG5715	0.253708	0.999936	1347.56	1432.58	559.059	1042.07	23.2707	3166.48	2677.11	2204.06	813.086	118.168
EbpIII	0.254781	0.999936	4493.96	28005.7	10933.2	5241.55	2473.54	15398.6	40540.6	27249.7	6511.51	3802.37
CG30344	0.255104	0.999936	2045.48	2160.53	1799.55	2025.74	1074.56	2831.14	2610.76	2814.91	1950.43	1346.24
CG44666	0.255412	0.999936	79.762	3.21387	0.799798	255.735	27.3773	361.028	3.94971	22.682	133.405	472.673
Prosalpha7	0.255617	0.999936	5021.86	8881.53	7310.95	7531.08	3652.13	6351.52	9233.63	7156.56	10376.3	7801.32
CG3719	0.255914	0.999936	1969.91	2414.42	2596.94	2998.34	2127.22	1867.93	2109.14	2259.6	2443.15	1792.4
CG14777	0.256048	0.999936	1831.38	2471.47	2392.2	2129.44	2563.89	1800.86	2144.69	1860.71	2442.18	1562.69
CG14855	0.256165	0.999936	411.404	303.711	218.345	538.654	568.079	779.135	341.255	409.84	586.201	589.737
Achl	0.256683	0.999936	642.294	4556.47	1684.37	262.782	110.878	4405.11	6826.68	5242.67	869.564	18.7744
puml	0.25721	0.999936	7616.22	4296.14	3887.82	10973.4	8037.98	7194.87	4515.31	4625.56	20051.6	16019
inaD	0.257213	0.999936	168.97	324.601	365.508	121.826	401.078	216.902	205.385	324.587	103.218	111.542
nop5	0.257296	0.999936	7415.77	22716.4	20973.1	14038.2	29371.7	8420.65	19768.3	14012.8	14072.7	12809.7
CG17786	0.257424	0.999936	1878.61	838.82	403.898	1744.83	602.301	4293.8	1335.79	974.544	1675.83	575.38
CG6465	0.257662	0.999936	677.977	367.185	567.857	1342.1	2773.32	660.695	536.371	506.043	947.465	1061.31
Pop1	0.257785	0.999936	576.176	1032.46	1139.71	810.497	918.509	595.053	970.049	655.432	870.538	472.673
lmd	0.257794	0.999936	186.811	67.4913	316.72	54.3688	763.827	152.688	27.648	288.609	105.166	184.431
Zw	0.257983	0.999936	1089.38	4410.24	2923.26	2912.76	3229.15	2218.96	2418.01	2480.94	2328.25	1500.85
CG15212	0.258059	0.999936	967.639	13066	1525.21	899.098	60.2301	8437.77	23246.4	12500.9	1324.31	11.0438
CG11583	0.258368	0.999936	1330.77	3962.7	3567.9	2558.35	4177.78	1448.39	3565.8	2423.06	2254.25	1873.02
MFS12	0.258399	0.999936	877.382	1708.98	1625.19	897.085	1776.79	1134.45	2182.61	2240.04	1326.26	2058.56
Hsp67Bc	0.258583	0.999936	268.672	327.815	217.545	2041.85	2502.29	478.041	494.504	255.759	986.415	797.36
Nop60B	0.258644	0.999936	6966.58	22963.9	18889.6	19488.2	42500.5	8874.43	20084.3	12861.5	18435.1	17236
CG42346	0.258826	0.999936	642.294	243.451	248.737	282.919	2353.08	478.041	236.983	266.709	168.46	958.599
CG8543	0.259006	0.999936	740.947	2782.41	895.774	81.5532	39.6971	1471.22	4890.53	2695.25	1717.71	17.67
CG3651	0.259376	0.999936	1231.06	1465.53	1418.84	1598.84	1186.81	1515.46	1499.31	1223.26	1818	1968
CG4374	0.259391	0.999936	601.364	370.399	304.723	526.572	407.922	1034.57	442.367	433.304	362.237	668.148
Psa	0.25963	0.999936	7311.87	8537.65	8119.55	8502.67	8244.68	9385.29	8852.88	7943.39	8762.83	9234.8
snu	0.259923	0.999936	9302.77	11145.7	8242.72	5815.44	5242.75	15769.6	15888.9	17633.3	4954.47	3824.46
CG18088	0.259939	0.999936	642.294	95.6127	188.752	165.12	190.272	292.532	106.642	175.981	166.512	86.1414
Rpn5	0.260162	0.999936	7167.04	10633.1	9316.85	8035.5	4968.98	8995.72	10939.1	9239.4	8407.41	10891.4
Myo61F	0.260263	0.999936	38086.4	30907.8	32159.1	21580.4	47839.1	26987.2	30287.2	33766.5	21759.6	26780
f	0.260549	0.999936	2219.69	1176.28	664.632	1846.52	1284	4623.44	2283.72	1940.48	1188.96	755.394
Ada2b	0.26055	0.999936	1693.89	1264.66	1372.45	1998.56	1204.6	1459.81	1462.18	1253.77	2709.96	2780.82
AANATL2	0.260605	0.999936	1467.2	2652.25	2141.86	3904.48	2832.18	1750.91	2671.58	2031.99	1641.75	2187.77
CG1463	0.260888	0.999936	1275.14	1986.98	1717.17	1598.84	1515.33	1314.25	1634.39	1352.32	1571.64	1024.86
nkt	0.261049	0.999936	277.068	200.867	225.543	432.937	544.808	252.577	177.737	287.045	240.518	321.374
CG6839	0.261161	0.999936	67260.4	11343.4	31244.9	4494.49	12427.9	26948.6	9467.45	24546.6	2090.65	4149.14
Oaz	0.261773	0.999936	348.434	318.173	271.131	410.786	984.214	483.748	248.042	274.53	310.628	371.071
spok	0.262511	0.999936	874.234	519.04	510.271	363.465	250.502	1265.74	751.235	854.877	288.232	471.569
CG6665	0.263001	0.999936	791.323	872.566	811.795	1019.92	491.423	864.754	981.108	901.805	1282.44	815.03
Rpn13	0.263025	0.999936	3866.36	6089.48	4551.65	8023.42	4528.21	4746.16	5970.38	5414.74	10217.6	8261.84
CG14095	0.263421	0.999936	12.594	2930.25	280.729	8.05463	1.36887	2992.39	4129.82	2631.11	763.425	3.31313
Ku80	0.263598	0.999936	796.571	793.023	859.783	1038.04	190.272	692.089	870.516	879.905	2326.3	705.697
Ptr	0.263641	0.999936	6731.49	3680.69	1889.12	6578.62	2515.97	15263	5146.47	5557.09	4944.73	2144.7
44805	0.263737	0.999936	2179.81	2174.18	1994.7	3365.83	1645.38	2935.31	2022.25	2172.78	4121.91	3013.84
yellow-c	0.263756	0.999936	383.068	420.214	492.676	548.722	878.812	590.773	488.974	817.334	727.396	803.986
CG17145	0.26385	0.999936	23292.6	11718.6	16097.5	6978.33	9933.86	13223.9	9551.98	14460.2	5527.04	6373.36
Ccp84Af	0.264048	0.999936	405.107	4411.04	1334.06	925.276	8.21319	3784.37	6448.3	4558.3	3364.33	5.52188
CG11581	0.264427	0.999936	8356.12	8131.1	1961.9	5863.77	232.707	19424.1	16706.5	8518.26	3707.09	714.532
CG42260	0.264949	0.999936	992.827	306.925	367.907	1370.29	6146.21	623.593	302.548	373.08	1015.63	2448.4
CG3740	0.264999	0.999936	635.997	1235.73	814.194	845.736	247.765	796.259	1307.35	922.141	1544.38	706.801
CG9941	0.265094	0.999936	2373.97	2757.5	2799.29	2486.87	1776.79	3172.19	2555.46	2566.19	3182.23	2601.91
Ctl2	0.265729	0.999936	5523.52	4041.44	4326.91	3780.64	3971.08	4513.56	4427.62	4315.06	6785.13	5349.6
GstE6	0.265755	0.999936	3603.98	12599.2	9024.92	6527.27	9497.19	8243.7	16834.5	10347.7	8869.94	10697
CG7432	0.265778	0.999936	2217.59	2274.62	823.792	2167.7	236.814	5268.43	3282.21	3485.99	1822.87	170.074
CG17669	0.265849	0.999936	305.405	245.861	359.909	347.356	433.93	440.939	146.929	370.733	855.932	548.875
RpL10Ab	0.26618	0.999936	95061.6	107518	99087.8	112766	238095	73284.3	102651	104278	92385.1	133157
fid	0.266192	0.999936	639.146	148.642	174.356	793.381	4354.36	440.939	137.45	236.988	608.598	1584.78
CG3862	0.266259	0.999936	820.709	894.26	783.002	1073.28	751.507	799.113	850.767	974.544	1581.38	1025.97
ImpE1	0.26666	0.999936	8928.1	1768.43	1106.12	5034.15	1062.24	26609	3723.79	2202.5	2447.05	990.626
CG16890	0.266919	0.999936	439.741	478.063	522.268	599.063	295.675	605.042	473.175	488.836	821.85	491.448
5-HT1A	0.267023	0.999936	1042.15	374.416	431.091	1577.7	9386.31	767.719	321.506	455.986	1243.49	3515.23
Apl	0.267114	0.999936	821.759	1114.41	1170.9	766.197	980.108	864.754	1027.71	840.016	673.839	727.784
CG17187	0.267211	0.999936	257.128	472.439	466.282	343.329	179.321	312.51	628.794	460.679	596.912	291.556
CG7173	0.267219	0.999936	1244.71	179.173	97.5753	1217.26	110.878	3033.77	693.569	542.804	1429.47	91.6633
Hayan	0.267997	0.999936	645.443	980.231	779.003	1703.55	887.025	936.103	1069.58	918.23	2070.21	1652.15
CG13124	0.268142	0.999936	15870.5	12674.7	14143.6	11655.1	21114.8	12509	10807.2	13616.2	9512.62	16074.2
Gdi	0.268601	0.999936	19484	21385.1	20288.5	20965.2	17340.8	23523.9	21089.1	21332.8	21038	21056.1
CG14273	0.26869	0.999936	220.395	131.769	135.166	176.195	183.428	168.384	109.802	144.696	171.381	88.3502
PIG-O	0.269107	0.999936	2000.35	3242.8	2765.7	2138.51	1477.01	2278.9	3242.71	2699.16	3555.18	2515.77
CG14143	0.269453	0.999936	2103.2	10885.4	1425.24	2980.21	83.5008	10688.1	18189.2	7798.7	3990.45	47.4882
barc	0.269691	0.999936	1677.1	2174.99	2020.29	2106.29	1964.32	2071.98	2295.57	1854.45	2236.72	2919.97
CG31381	0.269763	0.999936	347.385	743.208	523.068	427.902	418.873	338.196	564.808	373.08	416.768	231.919
trsn	0.270189	0.999936	596.116	884.618	685.427	1248.47	718.654	793.405	833.389	900.241	1667.07	1067.93
Ubx	0.270871	0.999936	1360.15	973.803	906.971	1382.38	3980.66	1504.04	872.886	892.419	928.963	1787.99
CG12971	0.270988	0.999936	342.137	2577.53	836.589	127.867	69.8121	1248.61	3878.61	2426.19	1076.97	33.1313
CG31323	0.271294	0.999936	1815.64	1377.14	1342.06	1760.94	4075.11	1268.59	1131.99	1441.48	1474.27	2386.56
CG34437	0.271408	0.999936	545.74	711.069	641.438	281.912	364.118	493.737	777.303	809.513	511.222	664.835
28SrRNA-Psi:CR40596	0.271883	0.999936	2084.31	1022.01	3403.14	327.219	16.4264	17376.4	914.753	656.996	247.334	12.1481
snoRNA:Psi28S-3571	0.272057	0.999936	250.831	122.127	162.359	32.2185	1.36887	1071.67	204.595	125.142	12.6588	7.73064
svp	0.272492	0.999936	1899.6	1605.33	1505.22	3044.65	2962.22	2079.12	1289.19	1276.45	2046.84	2018.8
CG3630	0.272556	0.999936	2570.23	2198.29	2659.33	1784.1	5783.46	2220.39	1818.45	2129.76	1982.57	3198.28
side-II	0.272637	0.999936	659.086	249.879	182.354	1197.12	5085.34	523.704	249.622	226.82	867.617	1869.71
Rtca	0.272904	0.999936	404.058	619.474	571.056	626.248	275.142	408.118	729.116	563.139	937.727	575.38
Hlc	0.273245	0.999936	11543.5	5965.75	6900.66	9788.39	13339.6	8791.67	5503.52	6296.21	7540.77	9697.53
Snmp2	0.273329	0.999936	1082.03	3679.08	1397.25	647.391	1178.59	3586.02	4675.67	3706.55	477.14	860.31
CG10654	0.273844	0.999936	218.296	460.387	553.46	805.463	1652.22	232.599	481.865	262.798	521.933	891.232
mei-9	0.27422	0.999936	684.274	892.653	852.585	654.439	405.184	682.1	1036.4	715.656	997.126	858.101
sesB	0.274445	0.999936	355914	411715	423782	276132	376578	284039	379276	371734	213505	303222
Lcp65Ad	0.274663	0.999936	236.138	3631.67	579.853	159.079	9.58206	1879.34	5911.13	3854.38	477.14	8.83502
ND-B22	0.274766	0.999936	8698.26	13728.1	12916.7	10575.7	12871.4	7946.89	13387.1	11081.3	7939.03	8789.74
COX6B	0.274791	0.999936	22191.7	28004.1	26684.5	29969.3	42288.4	22774.7	25876.9	25620.5	23764.5	28914.8
HSPBAP1	0.275206	0.999936	386.216	295.676	364.708	257.748	547.546	352.466	291.489	342.576	273.625	265.05
insv	0.275296	0.999936	164.772	162.301	171.957	214.455	169.739	238.307	197.485	186.149	228.833	166.761
TwdlK	0.275738	0.999936	484.869	9456.82	1937.91	44.3005	28.7462	9262.57	15014.4	6982.15	1756.66	18.7744
Nlg3	0.276007	0.999936	968.689	294.873	309.522	890.037	5367.32	613.604	233.823	323.023	659.233	2254.03
CG31674	0.276256	0.999936	1312.92	2229.62	1810.74	1535.41	3030.67	1372.76	2542.82	2764.86	3007.93	2999.49
kn	0.276796	0.999936	262.375	89.1849	147.963	972.597	4436.49	218.329	110.592	141.567	660.207	1573.74
Ugt35B1	0.277125	0.999936	673.779	1295.99	1053.33	140.956	239.551	313.937	985.847	415.315	56.4779	90.5589
CG17734	0.277443	0.999936	9542.06	16692.8	17526.8	8748.34	10073.5	10125.9	12595.6	12802	6645.89	6453.98
ATPsyngamma	0.277614	0.999936	45680.5	58702.2	57022.4	45693.9	65893.1	40301	54720.1	52774	38832.4	49572.2
TwdlS	0.277738	0.999936	1962.57	2772.77	262.334	456.094	21.9018	4106.87	4556.38	3855.94	719.606	7.73064
SCAP	0.277973	0.999936	6101.79	4574.14	4839.58	5665.43	6514.43	4499.29	3875.45	4485.56	5128.77	5992.35
Hexo2	0.278042	0.999936	1068.39	1204.4	1102.92	1470.98	1445.52	1154.43	1195.18	1230.3	1890.06	2188.88
SelT	0.2788	0.999936	2898.72	4656.1	3693.47	4998.91	3186.72	3587.44	4702.52	3866.11	6437.5	4969.7
CG14647	0.279009	0.999936	738.848	1027.64	934.964	1024.95	632.416	854.765	1200.71	942.476	1250.3	910.007
AdenoK	0.279953	0.999936	9296.47	13859	13795.7	11415.4	9461.6	8272.24	12022.9	12572.9	8028.62	6773.14
RpL22-like	0.279987	0.999936	740.947	532.699	515.07	389.643	659.793	974.632	849.977	631.185	452.797	618.451
Gycbeta100B	0.280283	0.999936	1047.4	279.607	447.087	1445.81	5830	760.584	318.347	451.294	1237.64	2178.94
CG13097	0.28035	0.999936	1497.64	3156.02	2884.87	2226.1	3093.64	1682.42	3061.81	1874	1900.77	1816.7
Ns2	0.280605	0.999936	6498.51	9100.88	8443.47	7086.06	11948.8	6240.21	8623.01	7566.4	7206.77	6922.23
RhoGAP54D	0.280899	0.999936	228.791	188.815	302.324	465.155	674.851	232.599	195.116	162.685	367.106	383.219
kek6	0.281014	0.999936	723.106	364.774	444.688	1402.51	6524.01	696.37	328.616	415.315	896.829	2673.7
CG7409	0.281384	0.999936	644.393	512.613	379.104	1735.77	9532.78	496.591	500.033	450.511	1753.73	3224.78
ND-B14.7	0.28145	0.999936	9889.44	14442.3	13071.1	10940.2	13026.1	9182.66	13025.4	12239.7	9065.67	9485.49
mtg	0.281498	0.999936	1552.21	1452.67	839.788	2891.61	3679.51	3831.46	2445.66	2556.81	2972.88	2374.41
elg1	0.281546	0.999936	1057.9	1753.97	1820.34	950.447	1394.87	1190.11	1517.48	1228.74	927.016	699.071
dve	0.281572	0.999936	1470.35	767.312	813.394	1800.21	7890.14	1397.02	763.874	799.345	1445.05	3151.89
CG11898	0.281903	0.999936	2514.6	608.225	874.979	333.26	576.292	1251.47	594.826	674.985	336.92	198.788
CG10280	0.282401	0.999936	576.176	663.664	246.338	376.554	2.73773	1612.49	1271.81	886.162	250.255	24.2963
CG11679	0.282438	0.999936	1067.34	1969.3	1492.42	1298.81	732.343	1222.93	1956.69	2021.83	1785.87	1307.58
Rpn10	0.282694	0.999936	6796.56	10551.9	8923.35	9008.1	5151.04	8253.69	10389.3	8978.16	12401.8	8735.62
CG3819	0.283025	0.999936	94516.9	38887.8	66411.2	7609.61	49650.1	41224.2	41342.4	52089.6	4126.78	9574.95
Prat2	0.283178	0.999936	436.592	739.19	1366.85	1223.3	3338.66	488.029	972.418	1962.38	961.097	8416.46
CG42337	0.283521	0.999936	717.858	263.537	430.291	1142.75	2788.38	522.277	201.435	404.365	890.013	1212.61
Coprox	0.283596	0.999936	501.661	888.636	717.419	2681.19	1023.91	963.216	812.85	504.479	4197.86	3060.23
CG14866	0.28383	0.999936	1915.34	1222.07	495.875	1595.82	468.152	4015.54	2390.36	1407.07	1049.71	333.522
CG11986	0.283986	0.999936	422.949	432.266	484.678	584.968	323.052	410.972	562.439	453.64	833.535	495.865
CG11200	0.284208	0.999936	2543.99	2378.27	1430.04	5781.21	2030.03	5944.83	3301.17	3063.63	4924.28	2367.78
axed	0.284224	0.999936	1930.03	1435.8	1461.23	2567.41	6072.29	1596.8	1199.13	1675.34	1748.87	3208.21
Ten-a	0.284289	0.999936	4747.94	1590.87	1953.91	1555.55	18913.6	3741.56	1482.72	1778.58	1272.7	7659.96
CG14107	0.284363	0.999936	5048.1	4851.34	936.563	10103.5	8.21319	23327	12534.8	7602.38	9631.42	17.67
CapaR	0.284518	0.999936	237.187	398.52	301.524	370.513	431.193	291.105	297.018	287.045	322.313	290.451
CG31687	0.28466	0.999936	196.257	198.457	243.139	264.796	490.054	231.172	143.769	172.852	243.439	284.929
Tom40	0.286012	0.999936	5968.51	13130.3	10336.6	11874.5	15821.3	6401.46	9756.57	8329.77	9782.35	11391.6
Agpat3	0.286026	0.999936	4965.19	10548.7	10669.3	8809.75	10970.1	5085.78	8349.69	8227.31	8051.02	7657.75
Cyp4p1	0.286038	0.999936	2762.28	2516.46	1778.75	2315.71	2682.98	1850.8	2590.22	2882.96	3519.15	3643.34
side-VI	0.286085	0.999936	1247.86	460.387	448.687	1070.26	6521.28	938.957	430.518	461.461	585.227	2898.99
MESR6	0.28613	0.999936	625.502	791.416	732.615	941.385	410.66	1188.68	814.43	622.582	1044.84	706.801
stil	0.286209	0.999936	121.742	62.6705	63.9838	41.28	587.243	145.553	133.5	109.499	47.714	73.9933
robo3	0.286274	0.999936	795.521	259.52	324.718	2566.41	10677.2	582.211	289.119	302.687	1931.93	3769.24
Mal-A7	0.28632	0.999936	33.584	49.0115	246.338	204.386	305.257	102.743	174.577	162.685	349.578	604.094
Obp28a	0.286376	0.999936	1061.04	789.809	818.993	2881.54	3086.79	669.257	821.54	801.691	6319.68	6639.51
spartin	0.286455	0.999936	485.919	276.393	327.117	790.361	238.183	689.235	309.657	322.241	1059.45	627.286
CG9864	0.286533	0.999936	4802.51	5400.11	5399.44	6210.12	4559.69	6098.94	6886.71	6002.91	4689.61	6148.07
RpL35A	0.286888	0.999936	66153.2	74446.9	72142.6	70728.7	134872	54856.2	75782.3	70897.7	62534.6	80205.4
CG4806	0.28702	0.999936	1941.58	3907.26	3520.71	3319.52	5255.07	2203.27	3544.47	2674.13	3069.28	2972.98
CG6901	0.28724	0.999936	1112.47	1390.8	1595.6	973.604	967.788	1017.44	1057.73	1281.92	896.829	864.727
Pcyt2	0.287451	0.999936	813.363	402.537	688.626	1074.29	1248.41	633.582	446.317	474.758	723.501	944.242
CG11836	0.287722	0.999936	934.055	775.347	568.656	1460.91	146.469	2160.46	1225.2	901.805	1523.93	312.539
CG13045	0.287776	0.999936	420.85	443.514	135.966	281.912	0	1288.57	925.812	1231.09	145.09	0
CG9300	0.287821	0.999936	1344.41	3344.03	3008.04	2393.23	2680.24	1545.43	2790.07	2005.4	2355.52	1376.05
Tsp42En	0.287909	0.999936	982.332	375.22	379.904	924.269	1516.7	820.517	421.829	453.64	651.443	665.939
CG14598	0.288114	0.999936	615.007	1283.94	882.177	980.652	1270.31	664.976	1121.72	964.376	676.76	610.72
Mfap1	0.288376	0.999936	836.452	1005.14	731.015	1288.74	859.648	991.756	966.099	910.409	1760.55	1140.82
CG14752	0.288706	0.999936	1498.69	6688.07	837.388	790.361	2.73773	9047.1	9702.86	9419.29	1086.71	0
Ady43A	0.288753	0.999936	1008.57	1241.36	972.554	1571.66	1497.54	961.789	1525.38	1098.12	2032.23	2332.44
sna	0.289342	0.999936	58.772	26.5144	21.5945	209.42	933.566	29.9667	9.4793	17.9892	105.166	382.114
CG12506	0.289663	0.999936	35.683	152.659	196.75	333.26	770.671	59.9334	24.4882	161.12	327.182	250.694
mRpL27	0.289934	0.999936	2055.97	3347.25	3080.82	2387.19	2421.52	1843.67	3142.39	2541.17	1781.97	1622.33
CG7248	0.289984	0.999936	6589.81	2981.67	4076.57	1909.95	6852.54	3945.62	2469.36	3629.9	1566.77	4594.21
CG10011	0.290423	0.999936	2922.86	1273.5	1451.63	1280.69	8721.04	2498.65	1225.99	1668.3	900.724	3541.74
COX4	0.29064	0.999936	33621.8	43327.8	41324.8	37078.5	50986.1	32092.9	40979	36640	31284.8	40175
TyrRS	0.290738	0.999936	7460.9	9972.64	9309.65	11138.6	15275.2	8638.98	8971.37	8108.42	9738.53	9641.21
Chd3	0.290781	0.999936	225.643	270.769	323.118	188.277	151.944	248.296	367.323	307.38	311.602	198.788
Amy-d	0.291051	0.999936	920.412	1081.47	1374.85	1563.61	372.331	1592.52	1125.67	2034.34	1475.24	926.572
CG11168	0.291106	0.999936	2854.64	2650.64	2573.75	2689.24	2992.34	2243.22	2576	2639.72	2673.93	2576.51
CG30156	0.291479	0.999936	155.326	84.3641	132.766	124.847	72.5499	156.969	125.601	85.253	167.486	192.162
CG8012	0.291565	0.999936	623.403	656.433	1249.28	1015.89	859.648	582.211	398.921	786.831	892.934	831.596
CD98hc	0.292021	0.999936	16254.7	16393.2	18705.7	21731.4	24580.7	14299.8	15602.1	17507.4	19053.5	18664
CG34229	0.292161	0.999936	325.345	420.214	395.9	468.176	279.249	346.758	520.572	432.522	579.385	373.279
CG1124	0.292384	0.999936	1993	8417.93	7798.83	1918.01	3497.45	4696.21	13516.7	11359	2745.99	4234.18
Tusp	0.292842	0.999936	534.196	187.208	186.353	1374.32	6403.55	353.893	221.184	194.752	1139.29	2286.06
CG17839	0.293013	0.999936	5035.5	5380.02	4801.19	2752.67	9135.81	3551.77	4255.42	4338.52	2576.56	6034.32
Ets98B	0.293499	0.999936	1613.08	929.612	1258.88	1712.62	850.065	1432.69	871.306	1198.24	2057.55	2880.21
CG2260	0.293732	0.999936	910.966	1937.16	1644.38	1788.13	2699.4	956.081	1820.82	1353.1	1739.13	1172.85
Alp4	0.293807	0.999936	18251.9	11478.3	13103.9	7464.63	10251.4	14325.5	11590.8	9566.33	1702.13	2160.16
fng	0.293848	0.999936	830.155	795.433	850.185	1200.14	1241.56	854.765	724.377	714.874	1020.5	877.98
CG32485	0.293982	0.999936	2105.3	1244.57	1177.3	1983.45	1345.59	1131.6	1135.94	1206.06	1747.89	1287.7
SKIP	0.294024	0.999936	1994.05	877.387	889.375	1717.65	10399.3	1561.12	680.93	911.191	1586.25	4355.66
Spn88Ea	0.294113	0.999936	5546.61	7478.68	4625.23	6324.9	5334.47	7869.83	9321.31	8842.07	6099.61	3956.98
CG18600	0.294701	0.999936	1323.42	3483.84	2730.51	2046.88	3189.46	1365.63	3075.24	1995.23	2016.65	1418.02
CG45207	0.294735	0.999936	160.574	1778.07	588.651	11.0751	12.3198	1043.13	3121.85	2703.07	30.1864	5.52188
CG15914	0.294743	0.999936	199.405	237.023	255.935	304.062	198.485	219.756	338.885	222.127	383.66	269.468
GlcAT-S	0.294825	0.999936	1692.84	1479.99	1970.7	1313.91	2333.92	1548.28	1444.8	1752.77	1481.08	1319.73
PCB	0.295133	0.999936	32916.5	50389.5	45653.3	43711.5	77465.5	39603.2	44839.5	39362.7	32286.8	49497.1
MtnA	0.295503	0.999936	1545.91	1148.16	1797.15	5074.42	4577.49	1566.83	2943.32	2517.7	6641.99	7941.57
Vha36-3	0.295528	0.999936	1167.04	1117.62	1020.54	1650.19	2607.69	1158.71	900.534	900.241	1463.56	1493.12
ND-19	0.295859	0.999936	7468.24	10883.8	9798.32	8183.51	10793.5	6110.36	10389.3	9605.44	6466.71	7220.42
CG6171	0.296166	0.999936	480.671	470.832	446.287	882.989	394.233	460.917	522.942	481.015	1586.25	618.451
CG15286	0.296379	0.999936	67.168	40.1734	157.56	28.1912	425.717	105.597	106.642	165.031	92.5068	872.458
CG31248	0.296693	0.999936	1073.64	3236.37	2979.25	660.48	986.952	602.188	2237.12	1894.34	468.377	394.263
Ssb-c31a	0.296845	0.999936	972.887	1493.65	1227.69	1213.23	494.16	980.34	1667.57	1624.5	1532.69	1080.08
lncRNA:CR43270	0.296942	0.999936	228.791	167.925	99.1749	152.031	52.0169	139.845	110.592	112.628	302.838	342.357
gogo	0.297112	0.999936	401.959	287.642	266.333	774.252	2459.85	348.185	228.293	236.988	644.627	1055.78
Uba3	0.297228	0.999936	905.719	1284.75	1218.09	1325.99	672.113	1068.81	1545.13	1163.04	1503.48	1214.81
ball	0.297448	0.999936	730.452	952.109	891.775	1164.9	610.514	951.8	830.229	862.698	1611.57	1077.87
hwt	0.297662	0.999936	2193.46	526.271	789.401	1892.84	12300.6	1417	546.64	821.245	1601.83	5094.49
CG42237	0.297701	0.999936	1292.98	1238.14	850.985	1761.95	584.506	2908.2	1797.12	1400.81	1472.32	495.865
Ugt37C1	0.297873	0.999936	3440.26	9942.11	9511.2	2755.69	6789.57	2560.01	8032.13	6745.16	879.302	2669.28
CG11837	0.297894	0.999936	645.443	1657.55	1431.64	1299.82	1657.7	509.434	1481.93	1067.62	1243.49	796.256
kek2	0.298045	0.999936	1161.8	278	358.309	1190.07	7453.47	820.517	335.725	346.487	717.658	3173.98
CG15554	0.298318	0.999936	547.839	1169.85	1169.3	1081.33	1100.57	382.432	1143.84	656.996	1008.81	716.741
MRP	0.298528	0.999936	23595.9	31360.2	31583.2	16856.3	57203.5	22864.6	33526.7	34273.3	42274.6	91275.6
CG4603	0.298748	0.999936	907.818	1136.1	988.55	1488.09	945.886	1284.29	1108.29	1077.79	1953.35	1152.97
Cyp301a1	0.298922	0.999936	1452.51	1837.53	1287.67	1924.05	986.952	3106.55	2260.02	2520.83	1413.89	735.515
ida	0.299048	0.999936	413.503	452.352	501.473	398.704	132.78	498.018	623.264	511.518	554.067	308.121
CG9265	0.299095	0.999936	7728.52	10388	9334.44	4830.77	9482.13	6865.23	13741.8	13098.5	5573.78	15068.1
CG9246	0.299233	0.999936	1751.62	5631.51	4612.43	3168.49	5323.52	2071.98	4922.13	3158.27	3063.44	2231.95
CG33985	0.299311	0.999936	1642.47	604.208	696.624	950.447	1533.13	873.316	654.862	796.999	952.333	968.539
CG14196	0.299315	0.999936	1496.59	1917.88	1512.42	1457.89	2598.11	1578.25	1384.77	1338.24	1615.46	1723.93
Mal-A2	0.299485	0.999936	608.71	1028.44	1402.05	1034.01	3272.96	559.379	1135.94	1105.94	884.17	1511.89
CG7044	0.299944	0.999936	2349.83	3500.71	2532.96	1978.42	1776.79	2283.18	3144.76	2745.3	2884.27	3377.18
Tsp5D	0.300094	0.999936	414.553	275.589	211.147	929.303	3954.65	512.288	278.06	228.384	838.404	1346.24
CG3408	0.300175	0.999936	725.205	1068.61	990.15	987.699	386.02	1103.06	983.478	945.605	1284.38	874.667
CG15239	0.300303	0.999936	5599.08	3152	637.439	9096.7	595.456	17346.5	6227.9	3291.24	10051.1	259.529
Tsp74F	0.300455	0.999936	898.372	2268.99	1595.6	2054.94	1535.87	1829.4	2758.48	2455.91	1874.48	1511.89
Fbxl4	0.300672	0.999936	925.659	1003.53	910.17	1369.29	517.431	1061.68	1100.39	1092.65	1784.89	892.337
PSR	0.301009	0.999936	2964.84	3039.52	2752.9	3013.44	1763.1	3066.59	2860.38	2822.74	3756.75	3207.11
mtsh	0.301111	0.999936	202.554	150.248	251.137	35.239	38.3282	346.758	342.045	332.409	49.6616	68.4714
Vps52	0.301236	0.999936	1450.41	1443.83	1430.84	1779.07	1163.54	1412.72	1590.15	1688.64	2048.78	1539.5
stwl	0.301631	0.999936	1145	897.474	1091.72	926.283	1074.56	993.183	942.401	958.119	694.288	969.643
CG4554	0.301758	0.999936	3393.03	6543.44	6502.36	2065.01	6752.61	3668.78	5743.67	4314.27	1978.67	2926.6
Ance-5	0.301881	0.999936	1721.18	1774.06	2186.65	3810.85	5145.57	2014.91	2299.52	2297.92	6628.36	8173.49
Alr	0.302172	0.999936	474.374	932.023	555.86	1660.26	1646.75	552.244	1076.69	502.133	2757.68	3371.66
MED15	0.302265	0.999936	1654.01	1541.05	1474.03	1930.09	1415.41	1823.69	1606.74	1496.23	2242.56	1945.91
Mal-B1	0.302397	0.999936	711.561	329.422	263.933	463.141	711.81	911.845	536.371	477.104	483.957	838.222
MtnD	0.302794	0.999936	1286.69	976.214	1706.77	1113.55	469.521	672.111	1212.56	1052.76	657.285	638.33
CG1946	0.302925	0.999936	251.88	79.5433	106.373	181.229	539.333	156.969	69.5149	96.203	175.276	267.259
Fife	0.302995	0.999936	1231.06	375.22	515.87	2040.84	12922.1	876.17	368.113	402.019	1705.05	5071.3
nAChRalpha1	0.303026	0.999936	2108.45	552.786	683.027	688.671	8274.79	1476.93	603.516	588.168	405.083	3601.37
nyo	0.303063	0.999936	3775.05	239.433	110.372	3866.22	78.0253	9800.54	1718.12	2209.54	4171.57	117.064
Prosalpha5	0.303199	0.999936	4641.94	9272.02	7217.38	7214.94	3130.6	5866.34	9713.92	7817.47	9558.39	6978.56
CG3842	0.303858	0.999936	1336.01	976.214	789.401	2676.15	2079.31	2667.04	1368.18	979.237	3098.49	2799.6
CG14515	0.304598	0.999936	96.554	265.144	191.152	190.291	23.2707	379.578	411.56	335.537	187.935	14.3569
SpdS	0.304703	0.999936	134.336	365.578	249.537	499.387	1017.07	141.272	222.764	224.474	324.261	588.633
Cyp6a19	0.304802	0.999936	214.098	43.3873	96.7755	11.0751	1404.46	142.699	35.5474	179.11	21.4226	435.125
Ipp	0.304919	0.999936	1501.83	1233.32	1379.65	2167.7	2119	1127.32	1090.91	1130.19	1901.75	1641.1
CG43707	0.304996	0.999936	1925.83	1870.47	1530.01	1610.93	6010.69	1646.74	1517.48	1916.24	1251.28	2969.67
CG15126	0.305007	0.999936	1170.19	720.711	805.397	847.75	800.786	683.527	643.803	965.94	744.923	700.175
CG8854	0.305286	0.999936	1340.21	2013.49	998.948	1498.16	2250.41	2739.81	2124.94	1866.96	1761.52	1492.01
FASN1	0.305287	0.999936	285327	430864	487882	73517.7	265033	308480	272406	279620	29399.6	57405.5
CG7970	0.305347	0.999936	4242.08	9400.57	7750.04	7368.98	5237.28	5489.62	10525.2	9090.01	8733.62	8021.09
lncRNA:CR43685	0.305448	0.999936	386.216	438.693	346.312	423.875	225.863	348.185	357.844	254.977	276.547	301.495
CG13679	0.305763	0.999936	368.375	2340.5	826.991	37.2527	45.1726	2106.23	3208.74	1613.55	818.929	36.4444
CG16868	0.3059	0.999936	1813.54	1607.74	1571.6	1512.26	1630.32	1679.56	1497.73	1238.12	1592.09	1361.7
ph-p	0.305905	0.999936	1478.75	1030.05	1169.3	1892.84	4133.97	1459.81	944.77	1134.88	1233.75	2281.64
Gbs-70E	0.306026	0.999936	6479.61	7725.34	7922	3271.19	9927.01	8529.1	5768.95	3898.96	659.233	4741.09
ATPsynCF6	0.306239	0.999936	15457	20514.9	17797.1	25587.6	33723.4	17068.2	17305.3	16304.4	19297.9	23659.1
RnrS	0.306589	0.999936	1762.11	4084.03	3200.79	4657.59	1315.48	2664.18	3926.8	3263.08	6832.85	3659.91
CG5071	0.306862	0.999936	231.94	109.272	127.168	130.888	966.419	211.194	124.021	154.863	126.588	360.027
Ccp84Aa	0.306878	0.999936	415.602	1328.13	860.583	466.162	243.658	813.382	1572.77	1098.9	1661.23	122.586
CTPsyn	0.306899	0.999936	3601.89	7455.38	7278.96	3804.81	5497.36	3528.94	6780.07	5362.34	2861.87	2760.94
bgcn	0.307144	0.999936	213.049	140.607	237.54	145.99	135.518	211.194	170.627	265.145	217.148	184.431
Mys45A	0.307233	0.999936	2559.73	5155.85	4957.15	2430.49	6185.9	2739.81	4839.18	3654.93	2076.05	3107.72
CG8036	0.307311	0.999936	37599.4	75567	66317.6	61692.4	63749.4	61331.9	48725.2	57537.2	44790.8	46364
CG42450	0.307758	0.999936	3131.71	769.722	1108.52	1566.63	17333.9	2425.88	593.246	901.023	968.887	7482.15
Fim	0.307928	0.999936	27545.2	22228.7	25960.6	17162.4	33110.1	25283.4	19419.9	24536.5	17324.1	20334.9
Alp9	0.308121	0.999936	7351.75	9087.22	8736.19	4287.08	2492.7	2928.18	8600.89	6549.62	1669.02	1223.65
Nepl14	0.308419	0.999936	388.315	401.734	442.288	357.424	865.123	312.51	457.376	336.319	378.791	479.3
Trax	0.308534	0.999936	695.819	982.641	922.967	1038.04	591.35	917.552	1058.52	908.844	1200.64	871.353
CG1789	0.308572	0.999936	637.047	1292.78	1099.72	1618.98	1734.35	643.571	1097.23	857.223	1400.26	1021.55
CG15715	0.308735	0.999936	2838.9	4488.98	3841.43	3721.24	3448.17	2738.39	4269.64	3496.16	2230.88	2744.38
Cpr65Ea	0.308759	0.999936	5239.11	8410.7	986.951	10569.7	124.567	16737.1	15689.8	13489.5	7977.01	72.8889
pdm2	0.309093	0.999936	480.671	174.353	287.927	588.995	2120.37	438.085	166.678	269.838	456.692	910.007
CG9903	0.309114	0.999936	556.235	486.098	471.881	241.639	514.693	352.466	564.808	347.269	205.463	310.33
mtRNApol	0.309343	0.999936	4071.01	5242.63	4655.62	2698.3	12228.1	3570.32	5652.82	4100.75	2742.1	5225.91
CG7839	0.310038	0.999936	2965.89	7089.8	6204.83	3077.88	7764.21	3244.97	6457.77	4654.5	2676.86	3546.15
RhoGEF64C	0.310222	0.999936	2379.22	2485.13	2223.44	1751.88	2784.27	4513.56	2575.21	3036.26	1886.17	2213.17
CG43667	0.310543	0.999936	930.907	244.254	95.176	1928.08	2.73773	2983.83	1134.36	939.348	2105.26	37.5488
Sb	0.310708	0.999936	253.979	137.393	71.9818	276.878	90.3451	590.773	127.971	184.585	233.701	110.438
MCU	0.310956	0.999936	4354.38	4345.96	3958.2	3300.39	5897.07	3244.97	3759.33	3893.48	2863.82	4804.04
Rpn11	0.311179	0.999936	3438.16	6050.92	5103.51	8830.9	3695.94	4746.16	6223.95	5197.31	11675.3	7384.97
CG13445	0.311225	0.999936	2454.78	19219.8	3997.39	1151.81	49.2792	13751.9	30702.7	20847.9	3343.88	3.31313
CG13047	0.311406	0.999936	930.907	3196.2	1483.63	1390.43	422.979	4128.27	3307.49	2373.79	2539.56	127.003
CG9192	0.311746	0.999936	541.542	1903.42	618.244	429.916	90.3451	817.663	3196.1	2432.45	243.439	94.9764
NHP2	0.311761	0.999936	2043.38	7720.52	6054.47	3803.8	7610.89	2520.06	6755.58	4424.55	3423.73	2892.36
Cyp313b1	0.311777	0.999936	818.61	1071.02	1498.82	858.825	887.025	1007.45	668.291	1209.19	741.028	460.525
mRpL1	0.311791	0.999936	2362.43	3727.29	3914.21	4579.06	5205.8	2502.93	3657.43	3145.76	3773.3	3446.76
RpS23	0.311901	0.999936	132561	147309	141748	144593	231686	124797	145285	141503	135451	144938
Ank2	0.311942	0.999936	17133.1	7951.92	9140.89	8079.8	34514.6	12947.1	7588.97	9002.41	6738.39	17705.4
ATPsynbetaL	0.312176	0.999936	150.079	88.3815	170.357	49.3346	69.8121	262.566	293.858	252.631	17.5276	44.1751
CG14823	0.312194	0.999936	284.415	375.22	315.12	743.04	93.0829	275.408	199.855	373.862	1209.41	742.141
Usp14	0.312637	0.999936	4793.07	9047.85	7635.67	8015.37	4762.28	6197.4	8867.89	7715.79	10346.2	8213.25
ktub	0.312639	0.999936	218.296	149.445	167.958	255.735	884.287	219.756	133.5	189.277	252.203	347.879
CG9522	0.312928	0.999936	1036.91	359.954	192.751	1676.37	56.1235	2999.53	770.193	890.073	1508.35	86.1414
nub	0.313143	0.999936	2803.22	1460.7	2091.47	1636.1	2802.07	2564.3	1382.4	1492.32	1288.28	1981.25
Nsun5	0.313146	0.999936	757.739	1359.47	1318.87	1093.42	1628.95	690.662	1410.05	1146.61	887.092	875.771
RpL24-like	0.313425	0.999936	13164.9	9589.39	10040.7	18213.5	34639.1	9814.81	9657.83	9057.16	17081.6	17710.9
CG6282	0.313755	0.999936	262.375	137.393	129.567	845.736	3385.2	145.553	132.71	96.9851	735.186	1277.76
Pgant3	0.313794	0.999936	2719.26	2048.84	1949.11	3908.51	1240.19	3670.21	2894.35	2574.02	4012.85	2041.99
CG16775	0.313909	0.999936	8283.71	1432.58	3091.22	3147.35	654.318	5005.87	807.321	2207.98	1057.5	125.899
ItgaPS4	0.314143	0.999936	292.811	102.844	251.936	162.099	340.848	184.081	82.9439	215.088	214.226	167.865
Mthfs	0.31417	0.999936	1015.92	785.792	661.433	1248.47	577.661	927.541	1203.08	833.759	1233.75	992.835
Arv1	0.31427	0.999936	206.752	243.451	180.754	240.632	119.091	228.318	203.805	254.195	324.261	191.057
2mit	0.31428	0.999936	1563.76	530.289	572.655	1056.16	8311.75	1241.48	564.018	690.628	797.506	3501.98
CG17724	0.31446	0.999936	332.692	160.694	204.748	591.009	657.055	262.566	145.349	166.595	372.949	426.289
Ir93a	0.314461	0.999936	145.881	163.104	217.545	160.086	368.225	151.261	107.432	211.177	76.9267	240.754
Rpt3	0.314838	0.999936	4863.38	7582.33	5896.11	9125.9	4591.17	6231.65	7437.3	5867.6	11782.4	8239.76
CG15879	0.314841	0.999936	1522.82	1651.13	1692.37	1117.58	729.605	1312.83	1617.01	1419.58	1723.55	2154.64
ND-18	0.315075	0.999936	5733.42	6090.29	6497.56	7378.04	9706.63	5024.42	6179.72	5196.52	6776.37	7232.56
CRIF	0.31543	0.999936	1734.82	3262.88	3086.42	3483.63	3964.23	2328.84	2876.18	2375.35	2823.89	2661.55
CG9650	0.315872	0.999936	986.53	366.381	402.298	930.31	3589.17	934.676	329.406	354.309	586.201	1653.25
CalpA	0.316051	0.999936	16044.8	11902.6	12930.3	10714.7	16533.2	13672	9974.6	12430.5	8807.62	13575
Adgf-A2	0.316099	0.999936	462.83	67.4913	211.147	60.4097	161.526	291.105	38.7072	136.092	45.7665	77.3064
dati	0.316161	0.999936	344.236	94.8092	144.763	738.006	2769.21	275.408	192.746	164.249	437.216	1149.66
CG13614	0.31653	0.999936	88.158	128.555	39.9899	288.96	19.1641	346.758	179.317	149.388	274.599	20.9832
CG32071	0.316738	0.999936	278.118	1566.76	4365.3	290.974	13.6887	224.037	1557.77	987.84	38.9502	46.3838
unc-5	0.31674	0.999936	1426.27	1032.46	1171.7	1282.7	4079.22	1270.02	878.415	984.712	1131.5	2230.84
CG13315	0.317239	0.999936	3843.27	13274.9	13777.3	10664.3	3055.31	5212.78	10397.2	7529.64	5225.17	2273.91
CG30403	0.317409	0.999936	200.455	151.855	190.352	535.633	238.183	159.823	158.778	168.16	363.211	98.2895
Mat1	0.317675	0.999936	570.928	667.682	750.21	1200.14	465.414	582.211	794.682	824.373	1646.62	891.232
CG42594	0.317827	0.999936	240.336	65.8844	109.572	896.078	2784.27	236.88	97.1628	92.2923	616.388	1029.28
CG8939	0.317889	0.999936	2661.53	6895.36	6269.62	4631.41	6333.74	2998.1	6420.65	4159.41	4217.34	3420.26
CG42272	0.317967	0.999936	689.522	763.295	386.302	530.599	154.682	1194.39	893.424	909.626	473.245	208.727
CG7341	0.318058	0.999936	83.96	111.682	124.768	152.031	878.812	111.305	78.9942	86.0352	215.2	323.582
Ssrp	0.318088	0.999936	3133.81	4251.15	4185.34	5888.94	3876.63	3621.69	3974.2	3020.62	9963.47	7350.73
CG13239	0.318107	0.999936	41.98	2338.9	363.108	10.0683	9.58206	1883.62	2855.64	2599.04	38.9502	8.83502
fuss	0.318129	0.999936	285.464	214.526	185.553	141.963	379.176	208.34	163.518	152.517	99.3231	298.182
CG9143	0.318181	0.999936	1557.46	3859.86	3331.16	2470.76	3576.85	1863.64	3606.08	2408.2	2225.03	1610.18
beat-Ia	0.318198	0.999936	387.266	153.462	178.355	585.975	1627.58	245.442	194.326	159.556	357.368	838.222
Uhg2	0.318219	0.999936	412.454	2109.91	1340.46	1680.4	1538.6	463.771	1876.9	782.138	1223.04	637.225
CG5597	0.318296	0.999936	5740.77	4230.26	4415.68	6722.6	11398.5	4629.14	3780.66	4158.63	5767.56	7199.43
mbf1	0.318415	0.999936	6781.87	12673.1	10686.1	9545.75	5663	8429.21	12960.6	9200.29	14509	10530.2
CG9799	0.318424	0.999936	3150.6	6087.07	5341.85	3277.23	5916.24	2842.56	5886.65	3908.34	3442.23	2998.38
AttC	0.318435	0.999936	316.949	88.3815	347.912	465.155	569.448	191.216	52.1362	530.29	3071.23	4.41751
TwdlJ	0.319105	0.999936	865.838	10478.8	2021.89	39.2663	54.7546	11308.9	13476.4	5601.67	3422.75	8.83502
ND-ACP	0.319389	0.999936	15988.1	26470.3	23366.1	18673.7	24254.9	15572.7	24166.7	21310.9	14733.9	16588.8
br	0.319957	0.999936	2053.87	1453.47	1958.71	731.965	7725.88	1812.27	1109.08	1662.04	450.849	3645.55
CG18473	0.320127	0.999936	1634.07	1824.68	1413.24	2459.68	3147.02	2213.26	1875.32	2424.63	2224.06	4587.58
CG9304	0.321223	0.999936	2152.53	3353.68	3074.42	2324.77	2459.85	2775.49	3268.78	2961.17	2694.38	3552.78
jumu	0.321409	0.999936	1974.11	1221.27	1393.25	1360.23	1570.09	1262.88	1083.01	1306.95	1015.63	1749.33
Cyp9f2	0.321524	0.999936	9472.79	10799.4	9514.4	9396.74	10649.8	8247.98	10220.3	11054	5977.89	7687.57
CG31832	0.321625	0.999936	260.276	326.208	292.726	190.291	125.936	412.399	563.229	482.579	111.982	133.63
RpL29	0.321715	0.999936	56252.2	68498	59774.5	62148.5	123179	52744.3	67885.2	64545.2	53977.2	67474.1
vg	0.321762	0.999936	86.059	57.0462	92.7766	217.475	492.792	78.4843	59.2456	68.8281	173.329	221.98
CG5846	0.321836	0.999936	371.523	430.659	356.71	544.695	297.044	412.399	436.838	405.147	701.104	438.438
CG16704	0.322229	0.999936	2406.5	5610.62	3861.42	875.941	291.568	3861.43	11937.6	6497.22	781.926	671.461
CG11710	0.322485	0.999936	1152.35	1653.54	1496.42	1911.97	1463.32	1492.63	1569.61	1318.68	2908.61	2024.32
Ae2	0.323029	0.999936	21153.7	15148.6	15833.6	5621.13	57934.5	15047.6	13692.9	15663.1	3388.67	26544.8
Ir76a	0.323248	0.999936	134.336	167.121	84.7786	151.024	75.2876	64.2144	327.036	77.4317	195.725	194.37
Tina-1	0.323452	0.999936	16023.8	21800.5	19575.9	29111.5	25215.9	17637.6	21721.8	15581.8	20487.8	20835.2
CG5214	0.323477	0.999936	14968	13792.3	14739.5	22372.7	32309.3	13803.2	10962.8	13996.4	17326	22160.4
RpS14a	0.32361	0.999936	48864.7	50711.7	51561.4	51780.2	100201	43861.3	51292.5	50958.6	47204.8	59615.4
CG6254	0.323659	0.999936	577.225	423.428	467.882	718.876	537.964	677.819	626.424	542.022	709.868	573.172
CG4716	0.323662	0.999936	211.999	60.2601	476.68	209.42	23.2707	356.747	51.3462	1497.01	105.166	13.2525
SdhA	0.323705	0.999936	37385.3	43690.2	45312.6	27772.4	36749.9	31746.2	39984.5	38661.1	23336.1	29324.5
Obp18a	0.323714	0.999936	208.851	122.931	110.372	214.455	372.331	125.575	94.0031	134.528	199.62	218.667
CG14120	0.32374	0.999936	45500	7534.12	11407.5	10202.2	13822.8	23348.4	9333.16	12035.5	3408.15	10111.7
Notum	0.323978	0.999936	309.603	175.959	203.149	367.493	490.054	345.331	142.19	184.585	225.911	292.66
Spn31A	0.324198	0.999936	607.661	537.52	615.045	610.138	681.695	536.547	503.983	621.018	545.303	579.798
simj	0.324203	0.999936	2839.95	1876.9	1947.51	4530.73	10003.7	2858.25	1539.6	1621.37	3217.29	5239.16
CG13067	0.324256	0.999936	8323.59	19263.9	16163.1	6570.57	8877.09	10321.4	12476.3	10835.7	5699.39	5579.31
CG11752	0.324348	0.999936	2709.81	3984.4	3391.94	3211.78	3920.43	3120.82	3597.4	3299.06	2391.54	2674.8
CG9701	0.324694	0.999936	4484.51	11231.7	14390	1716.64	8959.22	4793.25	8081.9	8023.95	2867.71	4201.05
CG14688	0.325038	0.999936	2461.08	5702.21	5229.08	1855.59	4788.29	2511.5	4760.19	3439.06	1725.5	2682.53
CG42728	0.325061	0.999936	1134.51	1425.35	1337.26	1235.38	1386.66	854.765	1527.75	1449.3	2039.05	1928.24
grk	0.325208	0.999936	533.146	766.508	768.606	466.162	955.468	470.906	690.409	685.935	382.686	629.495
CG18304	0.325357	0.999936	5228.61	5861.3	6639.12	2642.93	10818.1	5439.67	4547.7	5607.15	2271.77	5683.12
CG3045	0.325636	0.999936	425.048	994.693	831.79	512.476	617.358	446.647	796.261	502.133	583.28	374.384
Ugt305A1	0.325672	0.999936	2619.55	1757.18	2690.52	1927.07	1880.82	1745.2	1868.21	2297.92	1748.87	1841
dob	0.326166	0.999936	187.861	433.873	393.501	232.578	94.4517	238.307	297.018	211.959	130.483	64.0539
bin3	0.326281	0.999936	5323.07	6161.8	5633.78	3977.98	8904.47	5451.09	5527.22	4789.03	3456.83	5725.09
SLC5A11	0.32659	0.999936	1410.53	1083.88	1162.91	1485.07	1530.39	1225.78	966.889	1171.64	1792.68	3535.11
eIF3d1	0.326858	0.999936	19363.3	29983	28735.1	29139.6	40956.5	20719.8	28706.5	24518.5	26118.1	26530.4
Sema1a	0.327041	0.999936	1903.79	881.404	843.787	644.371	10358.2	1770.89	712.528	828.284	465.455	4357.87
CG8369	0.327118	0.999936	2097.95	1263.05	1711.57	3181.58	1533.13	1907.88	1462.18	2237.7	4282.58	2779.72
CG5543	0.32716	0.999936	859.541	981.034	818.993	999.781	624.203	819.09	906.853	1013.65	1499.58	837.118
CG15514	0.327181	0.999936	1142.91	1381.96	1274.08	1491.11	941.779	1165.85	1475.61	1349.97	1795.61	1360.59
ND-PDSW	0.327354	0.999936	11716.6	15637.1	14358	14199.3	17677.5	13622	14662.1	13557.6	11641.3	12534.7
CG13875	0.32738	0.999936	485.919	836.41	994.149	722.903	706.335	630.728	666.711	672.639	657.285	601.885
Cda9	0.327395	0.999936	12823.8	5286.82	6445.57	6367.19	5431.66	8599.02	5818.71	5367.03	5007.05	4076.26
defl	0.327922	0.999936	830.155	1039.69	956.558	840.702	652.949	780.562	973.998	976.89	1319.44	947.555
lncRNA:CR42651	0.328109	0.999936	304.355	286.838	284.728	123.84	182.059	478.041	306.497	361.348	137.3	267.259
CG15408	0.328413	0.999936	301.207	858.907	703.022	583.961	494.16	268.274	1147	501.35	812.113	1320.83
CG10366	0.328608	0.999936	716.809	905.508	766.206	1056.16	782.991	866.181	872.096	879.123	1093.53	1055.78
CG11417	0.328761	0.999936	1824.03	2784.02	2709.72	3000.35	3393.42	1919.3	2617.08	1687.07	2989.43	2350.11
CG1695	0.328797	0.999936	751.442	179.173	223.144	1179	5832.74	503.726	137.45	175.981	969.861	2402.02
26-29-p	0.329063	0.999936	10900.1	15563.2	15106.6	11459.7	3567.26	14739.3	15423.6	17106.9	15158.5	11005.1
SmydA-9	0.329631	0.999936	1463	4305.78	4147.75	699.746	1650.85	1952.12	2459.88	2326.86	709.868	897.858
TwdlM	0.330251	0.999936	4854.99	72831.2	13039.9	3490.68	104.034	56959.6	86747.5	55233	27680	46.3838
bys	0.330443	0.999936	1643.52	4445.59	3834.23	2828.18	5047.01	1553.99	4219.08	2967.43	2911.53	2023.22
Sox100B	0.330913	0.999936	14.693	60.2601	13.5966	183.243	213.543	62.7874	75.0445	38.3248	333.998	367.758
BI-1	0.330988	0.999936	4328.14	5585.71	4430.08	7546.18	5983.31	4828.92	5667.83	4648.25	10159.2	9233.7
CG9149	0.331012	0.999936	2709.81	4156.34	3259.98	5046.23	2262.73	5167.12	4539.01	4029.57	5118.06	2601.91
CG7272	0.331196	0.999936	2084.31	4873.84	3451.93	3527.93	7762.84	2365.94	4142.46	3503.98	9448.35	11412.6
chn	0.331261	0.999936	2265.87	1089.5	1215.69	4503.55	23988	1915.02	906.853	1208.4	3970.98	9814.6
Mtk	0.331508	0.999936	160.574	27.3179	151.962	666.521	357.274	299.667	41.8669	265.927	2044.89	48.5926
CG3860	0.331716	0.999936	5310.47	8343.21	6724.7	5250.61	9520.46	4749.01	7178.2	6417.44	4982.71	6374.46
Idh3a	0.331964	0.999936	38660.4	39841.6	42626	29162.8	46240.3	36388.2	34931.2	38109.7	18909.4	37352.2
Tsr1	0.331976	0.999936	3684.8	7867.56	7213.38	3770.58	7575.3	3700.18	7483.91	5090.94	3352.64	4128.16
Cyp12a4	0.331987	0.999936	7534.36	7989.68	8233.12	8057.65	9126.23	7089.27	9300.78	11659.3	7005.2	12638.5
Fbw5	0.332089	0.999936	947.699	1327.33	768.606	1048.11	596.825	1305.69	1429.79	1197.45	1110.08	693.549
temp	0.332632	0.999936	620.255	1135.3	984.551	1196.11	1233.35	586.492	1070.37	664.035	910.462	1035.91
Rpt3R	0.332855	0.999936	218.296	183.191	232.741	55.3756	39.6971	325.353	292.278	291.737	104.192	82.8283
CG14770	0.332863	0.999936	739.898	255.503	195.95	212.441	101.296	973.205	780.463	617.889	148.011	35.3401
unc-13-4A	0.332924	0.999936	1032.71	259.52	319.119	491.333	6321.42	603.615	216.444	306.598	306.733	2934.33
CG7430	0.333192	0.999936	29440.6	43639.6	38743.8	31783.6	39920.2	31896	36940.1	35496.6	27837.7	30960.1
Mtr4	0.333334	0.999936	2142.03	3602.75	3296.77	2171.73	3022.45	2304.58	3286.95	2326.86	2205.56	1951.43
AstA-R1	0.333483	0.999936	243.484	203.277	103.174	239.625	913.033	172.665	276.48	117.321	197.672	379.906
CG2701	0.333513	0.999936	2045.48	2656.26	2821.69	3047.67	1804.16	2348.82	2853.27	2607.65	4337.11	2572.09
PK1-R	0.333587	0.999936	140.633	92.3988	136.765	191.298	379.176	124.148	69.5149	109.499	134.378	245.172
CG17636	0.333948	0.999936	9797.09	12461	11956.2	4537.78	9092	10447	9481.67	8503.4	4046.93	4109.39
CG11655	0.334006	0.999936	459.681	603.404	632.64	602.084	284.724	490.883	616.155	582.693	756.608	652.687
CG9107	0.334113	0.999936	714.71	1380.36	1214.89	1433.72	1752.15	723.482	1416.37	883.816	1423.63	737.724
CG9287	0.334143	0.999936	1043.2	60.2601	80.7796	1127.65	58.8612	2120.5	297.018	762.585	1303.86	94.9764
Cbp53E	0.334171	0.999936	4751.09	2033.58	2283.42	6019.83	27124.1	3170.76	1981.17	2617.82	4670.13	12670.5
CG5903	0.334248	0.999936	13102	16717	15824	16975.1	22371.4	12824.3	13631.2	13588.1	16868.4	17371.8
CG30427	0.334429	0.999936	8674.12	5893.44	1939.51	6951.15	2881.46	14820.7	8999.02	7501.49	4714.93	2282.75
CG3402	0.334498	0.999936	855.343	822.751	776.604	1340.09	856.91	1097.35	1011.92	1063.71	1417.79	856.996
CG12104	0.334676	0.999936	514.255	669.289	627.841	750.088	577.661	662.122	675.4	574.089	964.992	729.993
CG11961	0.334722	0.999936	27496.9	35620.9	35927.7	15050.1	38005.2	19608.2	33367.9	30131.1	14304.5	23187.5
neur	0.334793	0.999936	1072.59	606.618	766.206	542.681	2046.45	1080.23	530.841	761.802	480.062	903.38
Cpr47Ed	0.334844	0.999936	209.9	111.682	31.9919	855.805	17.7953	1158.71	86.1037	484.143	564.779	83.9326
lectin-24Db	0.334944	0.999936	270.771	290.855	399.899	155.052	976.001	289.678	327.826	420.008	198.646	268.364
Rpt5	0.335224	0.999936	5009.26	8209.84	6712.7	7172.65	4384.48	6251.63	7769.87	6908.62	8282.77	7394.91
CG15553	0.335484	0.999936	533.146	431.462	334.316	151.024	142.362	336.769	142.979	386.376	111.982	146.882
CG6723	0.335609	0.999936	361.028	411.376	335.915	455.087	1704.24	306.802	338.095	366.041	515.117	758.707
CG15597	0.335733	0.999936	8618.5	25690.9	19367.1	4438.1	6701.97	7281.91	12872.1	11072.7	8306.14	6939.9
5-HT7	0.335893	0.999936	1099.88	419.41	559.859	711.828	2829.44	954.654	424.989	509.954	411.899	1465.51
CG1812	0.336337	0.999936	1972.01	1529.8	1618.79	1223.3	495.529	2694.15	1609.9	2031.21	1429.47	1172.85
ush	0.336374	0.999936	791.323	579.3	707.821	1698.52	5858.74	976.059	504.773	495.875	1447	2516.87
Ak6	0.336443	0.999936	570.928	1570.78	1322.07	743.04	1010.22	643.571	1319.2	954.208	600.807	496.97
Tsp42Ek	0.336571	0.999936	1377.99	1557.12	1833.14	628.261	1278.52	639.29	1220.46	1632.32	618.335	1035.91
Nlg4	0.336672	0.999936	618.156	188.815	158.36	1457.89	5289.3	373.871	169.837	165.031	1147.08	2150.22
hoe2	0.336824	0.999936	764.036	381.647	545.462	950.447	1308.64	587.919	424.989	431.74	747.845	852.579
cutlet	0.336977	0.999936	537.344	734.37	729.416	832.648	740.556	612.177	741.755	888.509	961.097	886.815
tfc	0.337016	0.999936	1973.06	6050.92	4022.18	2367.06	992.427	5406.85	7035.22	7516.35	2300.01	1020.44
CG34454	0.337048	0.999936	322.197	382.451	621.443	316.144	1341.49	211.194	178.527	394.98	439.164	827.178
CG11929	0.337178	0.999936	195.207	154.266	213.546	17.1161	23.2707	388.14	379.172	398.108	7.79005	13.2525
ssp6	0.337236	0.999936	172.118	70.7052	88.7776	235.598	1071.82	125.575	90.0534	64.9175	105.166	554.397
CG9596	0.337539	0.999936	1095.68	1774.06	1527.61	2032.79	2366.77	1104.49	1495.36	1314.77	1909.54	1528.46
RpL22	0.337683	0.999936	26414.9	21649.4	21616.9	34736.6	80463.3	15400	20101.7	19141.3	24154	53645.1
Gs1	0.337794	0.999936	38923.9	30134.9	23746	39086.1	23680	59629.5	34993.6	35186.8	31100.8	28028
CG14257	0.337999	0.999936	1743.22	1456.69	564.657	1465.94	195.748	4016.97	2379.3	1644.05	980.572	112.646
AttA	0.338206	0.999936	716.809	61.0636	99.9747	734.985	182.059	85.6192	25.2781	479.451	3314.67	23.1919
CG4199	0.338326	0.999936	6618.15	8357.67	8591.43	6429.61	7583.51	6467.1	7614.25	8380.61	11314.1	9347.45
Mat89Ba	0.33844	0.999936	1752.67	4483.35	4019.78	1743.83	3773.96	2126.21	4084.79	2658.49	1605.72	1495.33
CG6712	0.338458	0.999936	880.531	2389.51	2010.69	2199.92	3159.34	1031.71	2233.17	1439.13	2159.79	1404.77
l(3)mbt	0.338624	0.999936	1515.48	2003.85	2115.47	2584.53	2502.29	1812.27	2213.42	1439.92	2212.37	1497.54
Gbp2	0.33877	0.999936	4265.17	5885.4	5083.52	6851.47	2342.13	4881.72	5503.52	5861.34	7949.74	5909.52
mAcon1	0.339017	0.999936	82646	91576.1	90905	66098.3	82498.8	81483.8	81069.4	77875.1	49681	72255
Gyc88E	0.33923	0.999936	363.127	112.486	116.77	464.148	2131.32	251.15	91.6333	224.474	387.555	873.562
Hil	0.339394	0.999936	2955.39	2803.3	2847.28	3436.31	4472.08	4943.08	3655.85	3712.81	2999.17	3795.74
Cpr78Cb	0.339437	0.999936	870.036	3760.23	991.749	562.817	554.391	2609.96	4586.4	2530.22	868.59	354.505
CG11382	0.339501	0.999936	3981.8	2003.85	965.356	3516.85	281.986	10927.9	3997.11	2313.56	2407.12	87.2458
Lar	0.339552	0.999936	663.284	298.087	401.499	471.196	1757.62	570.795	376.012	385.594	345.683	852.579
MtnE	0.339839	0.999936	1429.42	1262.25	2533.76	723.91	605.039	503.726	1939.31	922.923	726.422	569.858
CG9067	0.340117	0.999936	575.126	1145.75	737.414	883.996	520.169	930.395	1658.09	944.823	831.588	545.562
CG7632	0.340347	0.999936	1087.28	1113.61	1076.53	2325.78	956.837	956.081	1279.71	910.409	3351.67	2398.71
He	0.340931	0.999936	368.375	482.081	448.687	598.056	414.766	485.175	383.912	398.89	696.236	856.996
AANATL4	0.341063	0.999936	427.147	4049.48	5021.13	786.334	1500.28	983.194	2920.42	2167.3	593.017	701.279
gce	0.341079	0.999936	3391.98	2262.57	2405.79	2203.95	9732.63	2918.19	2180.24	2709.33	1698.23	4793
CG2201	0.341113	0.999936	4538.04	4381.31	3871.82	4194.45	11545	4175.36	3884.14	4359.64	3573.68	6279.49
srl	0.341723	0.999936	3440.26	11912.2	9844.71	2775.83	8262.47	4340.89	9522.75	5937.99	2113.05	3693.04
CG13905	0.342148	0.999936	798.67	1009.16	947.761	2525.13	633.785	1034.57	1354.75	1324.94	2426.6	1742.71
CG44153	0.34262	0.999936	640.195	162.301	242.339	1173.96	4544.63	459.49	184.056	272.966	1016.6	1821.12
CG11808	0.342629	0.999936	155.326	299.694	241.539	476.23	172.477	232.599	279.639	214.306	710.842	381.01
CG1986	0.342662	0.999936	215.148	10.4451	6.39838	506.435	61.5989	519.423	171.417	136.092	643.653	79.5151
CG42404	0.342736	0.999936	635.997	279.607	295.125	1158.86	4146.29	508.007	286.749	442.69	699.157	1930.45
CG10053	0.343016	0.999936	173.168	265.144	279.929	370.513	214.912	252.577	383.912	206.484	482.009	290.451
Cht9	0.343145	0.999936	4056.32	4209.37	3991.79	3926.63	1568.72	3162.2	3724.58	9170.57	3267.93	3958.09
Vajk4	0.343304	0.999936	4764.73	6190.72	1400.45	4690.82	42.4348	11828.3	11270.9	11107.1	2819.02	7.73064
ND-B14	0.34346	0.999936	4363.82	6632.63	6089.66	6026.88	6157.16	4806.09	5622.02	5283.34	5499.77	5185.05
tth	0.343465	0.999936	2842.05	2965.6	2785.7	4419.98	2644.65	3132.24	2865.12	2669.44	5135.59	5158.54
Nep1	0.343545	0.999936	3391.98	4007.7	4192.54	3942.74	4155.88	3078.01	2764.01	2935.36	4554.26	3963.61
CG31626	0.343641	0.999936	548.889	1146.55	141.564	840.702	32.8528	1738.07	1711.01	1553.33	396.319	5.52188
disp	0.343715	0.999936	1612.03	1090.31	1342.86	1470.98	1375.71	1251.47	1043.51	1305.39	1348.65	1245.74
CG13196	0.343716	0.999936	180.514	165.514	119.17	457.1	261.453	615.031	242.512	287.827	332.051	150.195
CG3106	0.343929	0.999936	45107.5	37014.2	56009	14165.1	46169.1	34116.4	28707.3	54788.8	9448.35	12096.2
Ccp84Ac	0.344011	0.999936	203.603	580.907	111.972	2015.67	10.9509	1250.04	1034.03	749.288	3415.94	3.31313
CNMaR	0.344318	0.999936	915.164	198.457	335.915	243.653	1064.98	547.963	183.267	439.562	182.092	531.205
CG14401	0.344486	0.999936	366.276	322.191	423.893	561.811	440.775	293.959	351.524	449.729	375.87	356.714
Cpr30F	0.344645	0.999936	663.284	1219.66	395.9	537.647	8.21319	2062	1983.54	1105.16	1171.43	0
CG4115	0.344948	0.999936	7794.64	21508.8	10814.1	7465.64	1008.85	27425.3	30088.9	22873.6	6374.21	450.586
CG33099	0.345355	0.999936	866.887	1183.51	1171.7	1148.79	735.081	951.8	1063.26	1210.75	1432.4	1228.07
peng	0.345485	0.999936	3166.34	7529.3	6732.7	4935.48	8534.88	3313.46	6523.34	4495.73	5519.25	5097.8
CG5181	0.345609	0.999936	561.483	551.982	473.48	748.074	396.971	520.85	558.489	654.649	836.456	627.286
Sirt6	0.346107	0.999936	131.188	262.734	195.151	218.482	61.5989	178.373	310.447	203.356	310.628	145.778
Dop2R	0.346124	0.999936	1563.76	348.705	364.708	996.761	3531.67	1048.84	343.625	505.261	627.099	1800.13
Ets65A	0.346155	0.999936	171.069	167.925	161.559	470.189	770.671	104.17	130.34	134.528	380.739	416.35
U3-55K	0.346223	0.999936	737.799	2702.87	2444.18	1268.6	1652.22	864.754	2340.6	1417.23	1247.38	626.182
mRpL24	0.346469	0.999936	2447.43	4075.19	3454.33	3925.63	4354.36	2451.56	3631.36	2848.55	3731.43	3081.21
Prx6005	0.346509	0.999936	591.918	1053.35	1006.95	1002.8	650.211	609.323	1158.84	1026.17	1272.7	1133.09
CG6023	0.346627	0.999936	159.524	182.387	218.345	376.554	492.792	151.261	134.29	173.635	358.342	257.32
Pura	0.346629	0.999936	3345.81	2416.83	1893.12	2061.99	3301.7	4622.01	3105.26	2812.57	2185.11	2964.15
CG31029	0.346653	0.999936	332.692	149.445	471.881	501.401	2803.44	389.567	321.506	674.203	225.911	1001.67
pit	0.346763	0.999936	2430.64	7018.29	5786.54	5880.89	9966.71	2893.93	5886.65	4457.4	6030.47	4871.41
clt	0.346877	0.999936	1345.46	1954.84	1434.04	2715.42	1007.48	1815.13	1922.72	1355.45	3330.25	2260.66
Uhg1	0.346927	0.999936	683.225	3646.14	2354.61	1726.71	1842.49	951.8	3019.16	1342.15	1253.22	801.778
CG1265	0.347134	0.999936	3312.22	3628.46	4076.57	1866.66	3141.55	2067.7	3438.62	3657.28	1799.5	2064.08
lncRNA:CR44138	0.347224	0.999936	133.287	1128.87	159.96	2092.19	2273.69	366.736	1089.33	182.238	2894.98	6382.19
ATPsynD	0.347246	0.999936	25316	33384.1	29445.4	37737	50058	27736.3	30494.1	26780.4	29603.2	36631.1
CG6674	0.347267	0.999936	391.464	453.156	440.689	703.774	309.364	412.399	609.835	545.932	777.057	446.168
Sin3A	0.347375	0.999936	19870.2	13154.4	13851.7	11469.8	25997.5	17454.9	11116.1	12999.9	8863.13	17778.3
Alp1	0.347665	0.999936	599.265	457.173	478.279	795.395	461.308	974.632	526.891	510.736	871.512	516.848
CG8046	0.347711	0.999936	217.247	173.549	136.765	85.5805	90.3451	155.542	243.302	269.055	135.352	106.02
CG7778	0.34773	0.999936	3786.6	4063.14	5211.48	3223.87	4974.46	2735.53	3043.65	3861.42	3438.33	5048.11
per	0.347767	0.999936	76.6135	31.3352	16.7958	336.281	1026.65	49.9445	8.68936	51.6211	303.812	316.956
CG14852	0.347767	0.999936	101.802	201.67	191.152	1195.11	525.644	89.9002	191.956	251.848	630.02	228.606
UQCR-C1	0.347799	0.999936	55619.3	79176.9	76417.5	59098.9	73102.9	53933	73391.1	67055	50867.1	58430.4
Burs	0.347827	0.999936	104.95	122.127	88.7776	217.475	347.692	94.1811	76.6244	99.3315	200.594	173.387
Regnase-1	0.348605	0.999936	264.474	241.04	263.134	522.544	295.675	305.375	253.571	215.87	750.766	574.276
CG4168	0.348825	0.999936	533.146	163.104	246.338	357.424	2075.2	355.32	173.787	301.123	233.701	1022.65
cactin	0.349227	0.999936	899.422	720.711	695.824	1800.21	1092.35	1074.52	717.267	711.746	2887.19	1718.41
Uch	0.349276	0.999936	3117.02	4521.11	3975.8	2828.18	986.952	3968.45	4844.71	4062.42	3946.63	3023.78
CG45263	0.349628	0.999936	1791.5	557.607	554.26	1334.05	10146	1312.83	469.225	684.371	850.089	4775.33
CG17127	0.349712	0.999936	3420.32	4251.95	1031.74	1882.77	49.2792	6454.26	7291.95	6725.6	1800.47	5.52188
HGTX	0.34982	0.999936	173.168	132.572	110.372	519.524	770.671	142.699	76.6244	116.539	333.025	430.707
CG13038	0.349915	0.999936	230.89	425.838	274.331	228.55	177.953	358.174	542.69	573.307	240.518	104.916
CG6733	0.349942	0.999936	3825.43	3773.89	3837.43	2884.57	3052.57	3671.64	3030.22	3909.91	694.288	1780.26
CG11034	0.350074	0.999936	8273.21	7645.8	8976.93	6162.8	11024.8	7066.44	7489.44	9120.51	5735.42	7079.06
Sln	0.350114	0.999936	306.454	200.064	175.156	1085.36	2752.79	298.24	137.45	194.752	851.063	1128.67
CG10208	0.350117	0.999936	1110.37	1475.17	1378.05	1227.32	1394.87	819.09	1530.91	1270.97	1208.43	789.629
wash	0.350197	0.999936	555.186	747.225	599.848	1136.71	559.866	649.279	872.096	590.514	1677.78	795.151
PGRP-LA	0.350287	0.999936	2122.09	981.838	1021.34	1960.3	1222.4	2706.99	1388.72	1776.24	1995.23	1252.36
TBC1D5	0.350559	0.999936	764.036	874.173	942.162	782.306	344.954	931.822	977.158	969.069	938.701	680.296
cathD	0.350741	0.999936	14542.9	11158.6	11730.6	12223.9	3980.66	14523.9	11579	13611.5	16212.1	11167.5
CG13640	0.350751	0.999936	2439.04	412.179	967.755	2004.6	622.834	1315.68	244.092	537.329	1414.87	841.535
Sse	0.351023	0.999936	202.554	122.931	134.366	119.813	58.8612	218.329	97.1628	173.635	202.541	127.003
yellow-b	0.351065	0.999936	2309.95	4340.33	3563.9	2590.57	4009.41	2893.93	5550.92	5381.11	2931.01	3739.42
snoRNA:Psi18S-920	0.351438	0.999936	752.492	792.219	934.164	89.6078	10.9509	3721.58	1035.61	520.122	90.5593	30.9226
Usp12-46	0.351475	0.999936	1064.19	938.451	898.973	1049.12	1679.6	1158.71	806.531	827.502	830.614	1158.49
CG42541	0.351546	0.999936	786.076	171.139	287.127	421.861	4502.2	713.493	233.033	307.38	383.66	1834.37
alpha-Est8	0.351568	0.999936	1877.56	2650.64	2243.43	2212	974.632	1606.79	3790.14	2718.71	1999.12	2343.49
CG10914	0.351714	0.999936	308.553	389.682	344.713	720.89	573.555	371.017	417.089	730.517	964.992	500.283
vito	0.351848	0.999936	515.305	1238.14	1112.52	1484.07	2076.57	616.458	1150.95	874.43	1387.6	957.495
RpL18A	0.351896	0.999936	105790	112620	112942	131692	249614	90924.7	115012	113176	113751	151497
Mt2	0.351943	0.999936	207.801	384.058	292.726	214.455	206.699	206.913	310.447	210.395	215.2	97.1852
RpS9	0.352096	0.999936	27977.6	32033.5	30974.6	26301.4	55209.1	22409.4	31684.6	31154.9	24898.9	34535
Usp8	0.352401	0.999936	3056.14	2636.18	2660.13	2797.98	2036.87	3202.16	2845.37	2955.7	2753.78	2790.76
magu	0.352401	0.999936	1665.56	1463.12	1547.61	1264.58	1620.74	1409.86	1109.87	1313.99	1269.78	1675.34
AttB	0.352527	0.999936	1170.19	86.7745	252.736	1159.87	268.298	114.159	18.1687	1038.68	5173.57	38.6532
rdgBbeta	0.352999	0.999936	935.105	1767.63	1498.82	1286.73	1526.29	1087.36	1521.43	1256.11	1102.29	1095.54
CG11668	0.353093	0.999936	310.652	139.803	175.956	213.448	272.404	175.519	114.542	304.252	149.958	133.63
CG30148	0.353119	0.999936	346.335	262.734	309.522	560.804	157.42	215.475	494.504	336.319	566.726	511.327
CG31688	0.353338	0.999936	1883.85	2138.03	2065.08	1287.73	3196.3	1870.78	1743.4	1809.87	1253.22	2129.24
CG15649	0.353404	0.999936	111.247	175.959	42.3893	321.178	57.4924	410.972	301.758	233.859	204.489	12.1481
CG34461	0.353446	0.999936	294.91	506.988	103.174	288.96	9.58206	1010.31	505.563	513.083	269.73	4.41751
CG4686	0.353524	0.999936	370.474	677.323	516.669	648.398	303.888	525.131	763.874	632.75	662.154	461.63
CG14207	0.353722	0.999936	15492.7	23346.4	24568.2	20073.2	30928.1	15368.6	19293.5	21150.6	19736.1	22892.6
CG15213	0.353842	0.999936	1473.5	4874.64	2516.96	1307.87	1556.4	2662.76	8166.42	4174.27	1626.17	849.266
CG17716	0.35407	0.999936	1045.3	336.653	453.485	841.709	5746.5	847.63	342.045	515.429	525.828	2706.83
CG11920	0.354427	0.999936	999.124	2004.65	1748.36	1504.2	1544.08	931.822	1880.85	1471.98	1263.94	877.98
dac	0.35449	0.999936	730.452	326.208	361.509	1386.4	5546.64	480.895	270.16	344.923	1454.79	2266.18
RhoGAP100F	0.354651	0.999936	4277.76	1243.77	1459.63	1486.08	24851.8	3133.66	1145.42	1506.4	872.485	11360.7
CG5853	0.354694	0.999936	1900.65	2424.87	2382.6	955.481	3427.64	1769.46	1811.34	2193.11	1115.92	1918.3
Ccp84Ae	0.35479	0.999936	724.155	10237.8	2259.43	35.239	19.1641	9276.84	13196	8852.24	2351.62	1.10438
Hs6st	0.354865	0.999936	2978.48	2109.91	2446.58	2062.99	4232.53	2697	1981.96	2506.75	1559.96	2743.27
NFAT	0.355405	0.999936	10873.9	4198.12	4222.13	5704.69	11357.5	7209.14	3835.17	4196.95	3236.77	8943.24
Csp	0.355644	0.999936	11989.5	9910.78	10945.2	8899.36	18151.2	9871.89	9220.2	10641.8	7872.82	13049.3
RluA-2	0.355661	0.999936	727.304	1062.18	940.562	595.036	758.351	560.806	941.611	879.123	470.324	532.31
ND-24	0.355749	0.999936	11619	16457.4	16219.9	12301.4	14998.7	11811.2	15503.4	13632.7	11313.1	11382.8
CG13177	0.355753	0.999936	388.315	40.9769	108.773	904.133	228.601	268.274	40.287	161.12	864.695	1719.51
PIP5K59B	0.355765	0.999936	501.661	528.682	442.288	1964.32	7619.11	425.242	424.199	520.122	1634.94	3239.14
CG17221	0.355898	0.999936	1501.83	2908.55	2229.04	1600.86	1682.34	1368.48	2326.38	1793.44	1563.85	1200.46
CG6938	0.356081	0.999936	126.99	39.3699	45.5885	176.195	495.529	54.2255	36.3373	75.0852	118.798	258.424
Ras85D	0.356107	0.999936	4644.04	5156.66	4989.94	5428.82	3021.09	4759	4715.16	5026.02	6514.43	5691.96
mthl15	0.356128	0.999936	2177.71	612.243	920.567	863.859	1504.38	1154.43	600.356	1048.85	744.923	1162.91
Sbat	0.356256	0.999936	91.3065	329.422	240.739	241.639	171.108	141.272	521.362	276.095	282.389	208.727
Snx1	0.356318	0.999936	2630.05	3359.3	3273.57	2937.93	1642.64	3440.46	3388.85	2936.15	3732.41	2672.59
mRpL49	0.3569	0.999936	2319.4	3685.51	3347.95	2563.39	3240.1	2113.37	3691.4	2800.84	2014.7	2298.21
Teh4	0.356916	0.999936	338.989	97.2196	93.5764	1168.93	6539.07	271.127	82.154	129.835	843.273	2605.23
CG6878	0.356967	0.999936	1905.89	3461.34	2808.09	3471.55	3181.24	2154.75	2958.33	2383.17	2931.98	2416.38
CG16904	0.357113	0.999936	153.227	299.694	198.35	340.308	88.9763	232.599	385.492	180.674	403.135	218.667
CG4069	0.357572	0.999936	900.471	2052.86	1949.91	1847.53	3316.76	1071.67	1858.73	1479.02	2055.6	1535.08
RFeSP	0.357707	0.999936	26164	33959.4	34596.1	24120.6	32469.5	25049.3	32585.9	30957.8	20181.1	23496.7
Gpa2	0.357819	0.999936	142.732	49.815	51.9869	225.53	127.304	165.53	72.6747	86.8173	339.841	193.266
CG4267	0.357944	0.999936	2633.2	2166.15	2008.29	2355.98	2485.86	1940.7	2121.78	2635.02	3689.56	3102.19
mRpL9	0.35813	0.999936	1876.51	3307.88	2922.46	2656.02	3537.15	2076.27	3304.33	2286.19	2327.28	2267.29
snoRNA:Psi28S-3342	0.358495	0.999936	2287.91	2035.18	2153.06	19.1298	6.84433	13466.5	2143.11	1534.55	22.3964	2.20875
l(1)G0020	0.358856	0.999936	1794.65	4750.1	4430.88	2808.05	5381.01	1770.89	4624.32	3277.94	2949.51	2369.99
CG14966	0.358994	0.999936	491.166	934.433	665.432	828.62	262.822	739.179	941.611	840.016	972.782	534.518
Naxe	0.359001	0.999936	306.454	736.78	604.647	613.159	229.969	503.726	748.075	692.192	681.629	513.535
mod	0.359105	0.999936	17270.6	57222.2	46717.8	15351.1	56981.8	20227.5	48657.3	33675	9753.14	25602.8
knk	0.35935	0.999936	534.196	956.93	699.823	322.185	863.754	1058.82	1378.45	1188.85	322.313	576.485
alrm	0.35948	0.999936	1688.65	987.462	977.353	2314.7	8021.55	1586.81	962.149	1317.12	2170.5	3317.55
CG33128	0.359538	0.999936	69993.3	32031.9	30267.6	41512.6	32960.9	49563.5	40638.6	33487.2	76879	56646.8
CG32085	0.359548	0.999936	509.008	180.78	306.323	951.454	3513.88	333.915	275.69	207.267	803.349	1604.66
CG9839	0.359642	0.999936	796.571	999.514	1119.72	683.637	754.245	623.593	990.587	796.216	744.923	589.737
Psc	0.359977	0.999936	873.184	410.572	467.882	920.242	3277.06	823.371	314.397	512.3	742.976	1567.11
CG3999	0.360283	0.999936	2789.57	11099.9	10657.3	5714.76	15360	3082.29	9166.49	7004.05	5175.51	9002.88
dila	0.360373	0.999936	294.91	72.3121	139.965	291.98	1531.76	306.802	111.382	227.602	327.182	474.882
MED22	0.360415	0.999936	349.484	498.954	407.097	658.466	280.617	372.444	503.983	480.233	979.599	427.394
List	0.360467	0.999936	273.92	181.584	259.135	571.879	448.988	263.993	213.284	224.474	899.751	853.683
sbb	0.360661	0.999936	6382.01	2098.66	2652.13	8044.56	38982.6	5929.13	1744.19	2227.53	6168.74	17777.2
CG14982	0.360701	0.999936	179.465	62.6705	111.972	665.514	2826.71	165.53	103.482	71.1746	516.091	1150.76
CG5867	0.360756	0.999936	832.254	2004.65	4072.57	32.2185	94.4517	520.85	1129.62	1662.04	36.029	70.6801
CG14219	0.360962	0.999936	2028.68	868.549	2153.86	708.808	640.629	984.621	1689.69	2656.92	1040.95	2298.21
CR43105	0.361542	0.999936	141.683	595.37	740.613	37.2527	302.519	189.789	1855.57	660.907	100.297	326.896
RpL27	0.361768	0.999936	77799.5	87394.8	80995.5	97021.1	181617	72800.6	85219.7	80709.6	84670	111355
slf	0.361824	0.999936	32445.3	57023.7	71921	57927.9	32405.2	56054.9	65826.6	63938.2	51565.3	63350.4
CG17321	0.361851	0.999936	308.553	170.335	140.764	1427.68	4964.88	206.913	139.82	154.081	1051.66	2081.75
ND-ASHI	0.362216	0.999936	6877.38	11125.6	9777.53	6791.06	8005.13	5633.74	9472.98	9249.56	5735.42	5881.91
mdlc	0.362314	0.999936	443.939	763.295	725.417	434.95	242.289	486.602	774.143	563.921	834.509	608.512
sif	0.362322	0.999936	963.441	199.26	219.944	121.826	3954.65	550.817	185.636	189.277	80.8218	1852.04
sra	0.362427	0.999936	2400.21	1608.54	1848.33	2564.39	2468.06	2427.3	1744.98	1931.88	2993.33	4024.35
CG7149	0.362529	0.999936	2783.27	4134.65	3916.61	2615.74	7597.2	2545.74	3914.95	4314.27	1696.28	3919.43
Ugt37C2	0.362656	0.999936	1960.47	4382.92	3247.18	1402.51	2570.73	2186.14	3410.18	3531.35	3961.24	3810.1
Fum1	0.363099	0.999936	18869	24255.9	23749.2	21380	21906	18101.3	23438.4	21588.6	16998.9	19904.2
phtf	0.363286	0.999936	1371.7	1888.95	1686.77	1658.25	1691.92	1896.47	1917.19	1707.41	1598.91	1959.16
CG11381	0.363404	0.999936	147.98	699.017	245.538	220.496	796.68	585.065	1024.55	704.706	422.61	265.05
CG1092	0.363443	0.999936	939.303	1418.92	1657.98	945.413	1448.26	1115.9	1545.92	1784.84	1262.96	1847.62
CG1640	0.363756	0.999936	24942.4	29501.7	31057	22333.5	27028.2	21020.9	27681.9	28440.1	16619.1	24416.7
Pde9	0.363957	0.999936	2908.17	1941.18	1994.7	2314.7	9475.29	2608.53	1452.7	1752.77	2020.54	5249.1
bwa	0.364029	0.999936	1559.56	1079.06	1194.9	1672.34	1723.4	1264.31	1079.85	1268.63	1206.48	1530.67
CG5966	0.364173	0.999936	2918.66	1492.84	1753.96	3064.79	915.771	1469.8	1484.3	1400.03	3515.26	6412.01
CG32532	0.364433	0.999936	48.277	19.2832	19.1952	239.625	577.661	39.9556	11.0592	7.82138	152.88	246.276
mats	0.36452	0.999936	1623.58	1845.57	1546.01	1624.02	943.148	1826.54	1759.99	1701.15	1764.45	1602.45
CG8066	0.36468	0.999936	2655.24	1345.01	1710.77	2452.64	1624.84	2084.83	1289.98	1624.5	1845.27	1436.79
Taf10b	0.364756	0.999936	640.195	1088.7	727.816	990.72	513.325	879.024	1189.65	885.38	1110.08	676.983
Tpc1	0.364778	0.999936	2236.49	1954.84	1631.59	2850.33	1205.97	3163.63	2017.51	2033.56	3233.84	1634.48
nAChRalpha5	0.364934	0.999936	2356.13	735.977	756.609	1225.31	12500.5	1887.9	695.939	933.873	969.861	5675.39
CG1662	0.365284	0.999936	2427.49	5523.04	5195.49	3473.56	1884.93	2739.81	4072.15	3645.55	2316.57	1665.4
CG1607	0.365294	0.999936	8225.98	6371.5	6690.31	5774.16	12704.4	7183.45	5590.42	6962.59	3759.67	8891.34
Pbp95	0.36552	0.999936	293.86	243.451	304.723	140.956	98.5583	313.937	277.27	254.977	246.36	254.007
CG17574	0.365532	0.999936	7343.35	4742.07	5369.04	4592.15	4388.58	5306.96	5580.94	5137.08	7727.73	6683.69
CG13678	0.36574	0.999936	1202.73	5566.43	3853.43	2804.02	2544.72	5560.97	6765.06	4147.68	3128.68	1891.8
Pus1	0.366009	0.999936	963.441	2377.46	1956.31	1893.85	3075.84	1110.2	2143.11	1770.76	1855.98	1397.04
HP4	0.366045	0.999936	584.572	973	834.189	876.948	350.43	854.765	1327.89	855.659	952.333	537.832
Nle	0.366197	0.999936	1212.17	2728.58	2293.82	1780.07	3329.08	1097.35	2691.33	1539.25	1850.14	1909.47
CG11617	0.366198	0.999936	557.285	492.526	500.673	498.38	732.343	523.704	506.353	571.743	423.584	440.646
nAChRalpha3	0.366363	0.999936	568.829	167.121	132.766	306.076	1965.69	346.758	119.281	184.585	225.911	1014.92
CG3808	0.366369	0.999936	1305.58	2813.74	2457.78	1485.07	1546.82	1171.56	2404.58	1940.48	1204.54	897.858
Rab3	0.366433	0.999936	2170.37	1056.56	825.391	3485.64	22454.9	1446.96	799.421	904.934	2666.14	10497.1
RpL10	0.366608	0.999936	143379	186157	176559	161834	290654	124694	185245	182804	143473	180682
Prosap	0.366714	0.999936	6832.25	3694.35	3637.48	4230.7	26508.1	7042.18	3739.58	4312.71	3239.69	11604.8
CG11300	0.366749	0.999936	13082	11139.3	11040.4	44591.5	18133.4	25857	7731.95	9679.74	69891.3	34224.6
Lim1	0.366866	0.999936	273.92	185.601	97.5753	926.283	2448.9	208.34	105.062	92.2923	728.37	1073.45
HBS1	0.366953	0.999936	1710.69	2409.6	2267.43	2350.95	1735.72	1746.63	2350.87	2210.32	3435.41	2409.75
Coq6	0.36696	0.999936	2836.8	3660.6	3088.02	3212.79	2552.93	2358.81	4296.49	3141.07	4399.43	3516.34
CG13921	0.367004	0.999936	520.552	334.243	347.912	1430.7	5390.59	485.175	247.252	359.001	1359.36	2217.59
cac	0.367055	0.999936	3325.87	940.057	1204.5	1107.51	12897.5	2318.85	1031.66	1261.59	677.734	6245.25
su(f)	0.367077	0.999936	2393.91	2571.9	2300.22	3344.69	2385.93	2418.74	2598.12	2387.09	3758.7	3863.11
Pex3	0.36708	0.999936	3105.47	4006.89	3695.07	3902.47	3468.71	3043.76	3959.19	3712.03	4482.2	5402.61
CG42268	0.367248	0.999936	7920.58	4182.05	3907.81	6178.91	23358.3	5917.71	3772.76	4379.97	4929.15	12772.1
Aldh-III	0.367362	0.999936	10071	24863.3	21257	13231.7	16540	11722.7	29216.8	25762.8	18168.3	22089.7
Pms2	0.367392	0.999936	861.64	1260.64	1049.33	946.419	665.269	1107.34	929.762	1099.69	1094.5	1238.01
Sodh-2	0.367529	0.999936	1970.96	2645.82	2846.48	1301.83	1589.25	2525.77	2838.26	2841.51	1855.01	2281.64
CG32409	0.367584	0.999936	1426.27	4252.76	3810.24	2849.33	3975.19	1603.93	3934.7	2718.71	2916.4	1594.72
stan	0.367677	0.999936	3663.81	1996.62	2309.82	1275.65	7545.19	3292.06	2004.87	2556.81	792.637	3274.48
CG3184	0.367808	0.999936	397.761	276.393	325.518	486.298	340.848	365.309	321.506	474.758	626.125	373.279
Npc2c	0.367901	0.999936	134.336	157.48	331.116	233.584	62.9678	55.6525	120.071	179.892	216.174	96.0808
CG4576	0.367947	0.999936	2653.14	1271.09	2154.66	3478.59	5275.61	830.506	722.797	1424.27	2666.14	4652.74
CG11357	0.368092	0.999936	2771.73	2602.43	2577.75	2981.22	3845.14	2866.82	2397.47	2720.28	2444.13	2858.13
CG31262	0.368182	0.999936	2505.16	1704.16	2207.44	1678.38	1037.6	1484.07	1293.13	1888.86	1555.09	1490.91
RpL15	0.368229	0.999936	142217	150867	137437	139138	294839	122692	150391	147335	115453	183788
CG43117	0.368231	0.999936	1662.41	1889.76	1246.88	1467.96	90.3451	1485.49	897.374	1165.39	167.486	89.4545
CG3097	0.368274	0.999936	2103.2	1746.74	1228.49	3038.61	618.727	4360.87	2865.12	1701.93	2685.62	665.939
CG6602	0.368515	0.999936	270.771	192.029	213.546	95.6488	182.059	201.205	186.426	174.417	65.2417	118.168
Prp31	0.368608	0.999936	1286.69	1764.42	1781.95	2446.59	2207.98	1397.02	2007.24	2061.72	3579.53	2457.24
Sclp	0.368642	0.999936	1957.32	2286.67	2132.26	1839.48	3331.82	1816.55	1940.89	2099.26	1061.39	2661.55
DNApol-iota	0.368696	0.999936	1245.76	712.676	904.571	1269.61	637.891	947.519	744.125	1047.28	1543.4	1554.96
Torsin	0.36875	0.999936	2309.95	3601.14	3128.81	3432.28	1726.14	2337.4	3577.65	3018.27	4842.49	3313.13
Ect3	0.36878	0.999936	845.897	2107.5	1455.63	954.474	937.673	1923.58	2008.03	2524.74	1170.45	633.912
Ip259	0.368916	0.999936	18565.7	14765.3	13907.7	18800.5	53246.1	13440.8	14154.2	14062.8	19026.2	29304.6
CG8726	0.368962	0.999936	3009.97	2873.2	2887.27	2486.87	4581.59	2267.48	2400.63	2969	2200.69	3679.78
ph-d	0.368968	0.999936	1075.74	674.11	686.227	783.313	1846.6	970.351	573.498	728.953	573.542	1154.07
RpS5b	0.368977	0.999936	829.105	428.248	511.071	1378.35	6721.13	667.83	676.19	479.451	1517.11	2661.55
Irbp	0.369396	0.999936	677.977	711.873	731.815	1274.65	299.782	499.445	857.877	664.817	2145.18	856.996
CG7840	0.369544	0.999936	968.689	1072.63	783.802	1797.19	539.333	1344.22	1225.2	1076.22	1936.8	915.528
bab1	0.369593	0.999936	359.979	169.532	186.353	208.414	328.528	312.51	155.619	157.992	163.591	225.293
TTLL15	0.369765	0.999936	818.61	441.907	287.927	1106.51	101.296	1522.59	760.714	784.484	964.992	159.03
CG8861	0.369865	0.999936	770.333	303.711	262.334	666.521	3672.67	527.985	263.841	377.773	575.49	1752.65
CG14499	0.369925	0.999936	1011.72	40.1734	296.725	2296.58	448.988	7020.77	129.55	416.097	527.776	149.091
fiz	0.369989	0.999936	3559.91	14614.3	7240.57	5116.71	5586.34	4476.46	15448.1	16324	5026.53	8489.35
Usp20-33	0.370008	0.999936	1710.69	1844.76	1895.52	1535.41	922.615	1915.02	2189.72	1950.65	1912.46	1324.15
Axs	0.37002	0.999936	615.007	645.988	636.639	785.327	416.135	773.427	677.77	659.342	811.139	616.242
CG4630	0.370091	0.999936	175.267	310.139	403.098	213.448	164.264	258.285	243.302	420.79	322.313	310.33
CG9253	0.370149	0.999936	1954.17	5187.19	3959.8	6514.18	12184.3	2530.05	4164.57	2584.97	6474.5	6004.5
roh	0.370159	0.999936	21114.9	33259.6	29221.4	23859.8	28988.5	20062	30746.1	27783.9	17902.5	21656.8
TpnC25D	0.370181	0.999936	9310.12	8846.99	10666.9	3375.9	4838.94	7279.06	7435.72	7356.79	2992.35	3182.81
Prosbeta3	0.370225	0.999936	4566.38	8634.07	7135	5513.4	2466.7	5441.1	8498.19	7526.51	7299.28	6353.48
CG13375	0.37041	0.999936	918.313	397.717	363.108	662.494	3212.73	743.46	394.971	403.583	509.274	1602.45
CG5589	0.370432	0.999936	706.314	1496.06	1441.24	1493.13	1668.65	747.741	1485.09	968.287	1500.56	842.64
CG15019	0.370441	0.999936	3293.33	5719.08	5001.14	6013.79	8686.82	3125.1	5089.6	4018.62	5844.48	5564.96
rdgC	0.370482	0.999936	1446.21	667.682	588.651	1304.85	4840.31	1275.73	619.314	779.009	845.22	2440.67
kin17	0.370587	0.999936	1007.52	1195.56	1139.71	1080.33	715.917	1174.41	1498.52	1191.2	1290.23	803.986
tpr	0.37072	0.999936	2493.61	1173.06	453.485	4097.79	169.739	6752.5	2400.63	1539.25	3546.42	220.875
JhI-21	0.370755	0.999936	2413.85	2596.81	3153.6	3088.95	5334.47	2274.62	2571.26	2365.97	3222.16	3478.79
snmRNA:254	0.37081	0.999936	347.385	207.295	295.125	4.02732	0	1469.8	430.518	375.426	11.6851	0
CG13282	0.370887	0.999936	252.93	168.728	188.752	145.99	124.567	426.669	232.243	265.145	171.381	71.7845
CG1774	0.371119	0.999936	3538.92	7799.26	6915.85	10887.9	17966.4	6438.56	5820.29	7561.71	8163.97	8522.48
CG5455	0.371286	0.999936	2708.76	5466.8	3993.39	3096	13564.1	3256.38	4718.32	3248.22	2909.58	6984.08
TwdlG	0.371329	0.999936	4714.36	6197.95	1431.64	6322.89	620.096	8500.56	10199.7	6846.05	4994.39	462.734
CG30466	0.371446	0.999936	239.286	233.006	271.131	176.195	90.3451	286.824	322.296	406.712	145.09	149.091
VGlut	0.371801	0.999936	4935.8	1655.95	1777.95	2425.45	10912.6	3498.97	1471.66	2290.88	2050.73	5622.38
shams	0.372001	0.999936	523.701	644.381	579.054	591.009	206.699	690.662	697.519	604.593	651.443	471.569
naz	0.37225	0.999936	66.1185	10.4451	52.7867	218.482	624.203	69.9223	15.0089	14.8606	191.83	229.71
Pgant2	0.372335	0.999936	5293.68	4092.87	3403.94	3698.08	4432.39	8055.34	5383.45	4721.77	3265	3699.66
CG14850	0.372648	0.999936	41.98	1390	254.336	771.231	464.045	224.037	1509.58	394.198	2343.83	435.125
RpL27A	0.372657	0.999936	100613	116562	110051	131967	240277	78096.1	113977	110615	121392	151131
CG8562	0.37285	0.999936	11502.5	29398.9	21421.8	11031.8	14096.6	12173.6	21461.1	19013.8	6443.34	6733.39
CG7685	0.372867	0.999936	271.821	209.705	259.934	456.094	171.108	372.444	248.042	235.424	599.834	281.616
asrij	0.372895	0.999936	1698.09	2761.52	2732.91	2298.59	1624.84	1943.56	3248.24	2296.36	2968.98	2534.55
ND4	0.373121	0.999936	77819.4	62224.6	64329.3	70605.9	98988.1	116008	52509	76139.6	83861.8	116669
gammaTub23C	0.373187	0.999936	792.373	768.115	975.753	1081.33	410.66	889.013	1056.94	897.112	1291.2	732.202
alpha-Est5	0.373223	0.999936	3942.97	6627	6186.44	3367.84	6226.97	3965.6	7955.5	6420.57	5932.12	7358.46
hay	0.373539	0.999936	1094.63	1867.26	1637.19	1366.27	785.729	1355.64	1854.78	1638.58	2048.78	1207.08
DIP-epsilon	0.3738	0.999936	435.543	674.11	571.056	413.807	741.925	488.029	1058.52	1032.42	392.424	575.38
Abp1	0.37418	0.999936	4079.41	4756.53	3783.04	3761.51	3003.29	5092.92	5636.24	3955.27	3893.08	3535.11
CG1532	0.374424	0.999936	7686.54	11529.8	11222	6296.71	8451.38	7835.58	11229.8	12368.7	10982	10028.8
CG43085	0.374574	0.999936	974.986	1557.12	1692.37	890.037	5678.05	904.71	1840.56	1751.99	1159.74	2049.72
CG33288	0.374646	0.999936	298.058	225.774	185.553	437.971	1062.24	219.756	199.855	175.981	344.71	616.242
Rca1	0.375138	0.999936	302.256	276.393	307.922	530.599	143.731	392.421	266.21	365.258	652.417	315.852
Dlip3	0.375253	0.999936	303.306	102.844	143.164	653.432	2218.93	306.802	124.811	186.931	635.863	799.569
CG5532	0.37548	0.999936	2364.52	2685.19	2328.21	2658.03	1917.78	2169.02	2781.39	2699.94	2886.21	2652.71
AcCoAS	0.375525	0.999936	48677.9	98479.5	80548.4	29238.3	47806.3	51803.9	74256.1	61242.2	15517.8	16987.5
Cht2	0.375556	0.999936	4138.18	4660.11	4837.98	4494.49	7824.44	3330.59	4463.17	4667.8	4533.81	5319.78
CG9338	0.375656	0.999936	5755.46	4141.07	4981.14	7546.18	14808.4	4838.91	4349.42	4302.54	6150.24	9179.58
CG5895	0.375974	0.999936	362.078	268.358	250.337	384.609	756.983	259.712	187.216	340.23	355.421	446.168
CG2016	0.376144	0.999936	1348.61	367.185	285.528	2570.43	50.648	3436.18	1077.48	1219.35	2705.09	47.4882
Wee1	0.376351	0.999936	940.352	760.081	777.404	1056.16	780.253	906.137	813.64	799.345	1168.51	1221.44
CG7630	0.376397	0.999936	19634.1	27734.1	25877.5	21338.7	27771.5	18834.8	27080.8	25098	17617.2	19091.4
CG9289	0.376447	0.999936	7451.45	864.531	467.082	10066.3	123.198	19121.6	4761.77	5043.23	9317.87	67.367
CG15536	0.376497	0.999936	208.851	252.289	190.352	418.841	132.78	278.262	259.101	254.195	488.826	234.128
ATPsynF	0.376554	0.999936	21674.3	34513.8	30078.8	28309	34372.2	20732.7	32352.9	27583.7	25087.9	25580.7
S6KL	0.376978	0.999936	2428.54	1480.79	1406.84	1662.27	3613.8	2036.31	1326.31	1375	1079.9	2583.14
drl	0.37752	0.999936	531.047	420.214	453.485	1029.99	2692.56	463.771	317.557	416.88	757.582	1514.1
Taf12L	0.37761	0.999936	196.257	247.468	359.109	19.1298	4.1066	448.074	551.379	454.422	63.2941	24.2963
CG9702	0.377639	0.999936	2076.96	2027.95	1839.54	1349.15	2448.9	2064.85	1760.78	1805.17	933.832	1669.82
poly	0.377782	0.999936	2000.35	2542.17	2291.42	3166.48	2511.87	1923.58	2259.23	2086.74	2598.95	2336.86
blw	0.37779	0.999936	195003	215078	223521	153254	191217	195783	191574	195701	104957	159833
CG15864	0.37786	0.999936	151.128	96.4161	83.179	169.147	67.0744	117.013	92.4232	145.478	154.827	194.37
CG43366	0.377908	0.999936	6489.06	410.572	305.523	4196.46	685.802	15059	1414	1735.56	3079.02	695.757
ct	0.378111	0.999936	4343.88	1888.15	2057.88	1957.28	20708.2	4487.87	1485.88	1964.73	1392.47	9553.96
grsm	0.378204	0.999936	4175.96	7318.79	6685.51	5193.22	2066.99	5509.6	8052.67	6853.09	6350.84	4880.24
CG1847	0.378407	0.999936	961.342	1157.8	1146.11	1258.54	681.695	1165.85	1190.44	1418.02	1465.5	832.7
CG9259	0.378582	0.999936	2799.02	8452.48	5799.33	1823.37	1189.54	1807.99	5780.79	3460.96	81.7955	187.744
CG11248	0.37865	0.999936	1394.79	1265.46	1450.83	1279.68	1675.49	1561.12	1453.49	1421.14	1546.32	1697.43
CG18273	0.378817	0.999936	2900.82	6541.03	6054.47	2557.35	5231.8	2675.6	6013.04	4390.14	2516.19	2701.31
CG11076	0.378974	0.999936	3517.92	11377.1	9432.82	7588.47	9768.22	4106.87	10264.5	7047.06	6411.21	5245.79
CG45002	0.379034	0.999936	1477.7	545.555	581.453	1615.96	6707.44	1160.14	473.175	623.364	1418.76	3210.42
Sgsh	0.379261	0.999936	1347.56	949.699	882.177	1976.41	329.897	2103.38	1139.1	1362.48	1915.38	808.404
DIP-alpha	0.379271	0.999936	456.533	269.965	290.327	388.636	1043.08	465.198	302.548	241.681	308.681	546.667
CG7069	0.379353	0.999936	385.167	208.902	327.917	190.291	934.935	389.567	155.619	520.904	40.8978	261.737
CG12009	0.379589	0.999936	6081.85	932.826	450.286	6027.89	42.4348	17424.9	2858.8	3792.59	2633.04	161.239
Cpr62Bc	0.380031	0.999936	1154.45	3252.44	2888.07	944.406	1424.99	1230.06	2237.12	2347.2	586.201	383.219
RpL24	0.380035	0.999936	81303.7	101244	97148.3	135695	246270	69993.7	102706	85490	119653	148659
msi	0.38004	0.999936	3355.25	1400.44	1479.63	1138.72	7342.59	2976.69	1060.89	1451.65	762.451	3736.11
Irbp18	0.380279	0.999936	553.087	671.699	506.272	805.463	340.848	652.133	620.894	577.218	970.835	611.825
Cpr92F	0.380283	0.999936	659.086	1271.89	2023.49	18.1229	433.93	291.105	852.347	1111.42	29.2127	103.811
mtd	0.380397	0.999936	22688.1	13687.1	14309.2	12575.3	42447.1	19056	12278.1	14908.3	9532.1	25256
CG13096	0.380666	0.999936	2891.37	9393.34	7532.5	5892.97	8629.33	3668.78	8118.23	5354.52	5987.63	4235.29
CG11839	0.3807	0.999936	295.959	439.497	410.296	325.206	173.846	366.736	446.317	425.483	416.768	305.912
dally	0.380733	0.999936	6626.54	4905.17	5791.34	3420.2	8640.28	6078.96	3789.35	4656.07	2702.17	6567.73
l(3)77CDf	0.380821	0.999936	3245.05	10839.6	7486.91	6574.59	5882.01	4175.36	9205.19	5476.53	4398.46	3537.32
Osi2	0.380988	0.999936	4122.44	5535.89	1873.93	6187.97	69.8121	9694.95	9522.75	9312.92	4114.12	90.5589
CG13284	0.38118	0.999936	4867.58	2908.55	2404.99	3820.92	7792.95	4129.7	3724.58	2964.3	3384.78	3477.68
Cpr56F	0.38125	0.999936	2700.36	8914.48	5293.06	2079.1	999.272	6392.9	10969.1	10254.6	4118.99	345.67
CG4393	0.381431	0.999936	1478.75	486.902	559.059	1714.63	8324.07	1454.1	456.586	710.181	1280.49	3751.57
RPA2	0.381461	0.999936	517.404	1186.72	1116.52	1394.46	580.399	682.1	933.711	1044.15	2358.44	1219.23
Pis	0.381474	0.999936	4109.84	4554.06	4110.96	3764.53	4114.81	3730.14	3862.82	3856.72	3931.05	4103.86
PGRP-LB	0.381699	0.999936	2255.38	3451.7	3286.37	3825.95	3838.3	2163.31	3513.66	4132.82	5975.94	4268.42
RpL31	0.381722	0.999936	66133.2	74404.3	72774.4	85149.6	161414	62319.4	75644.8	73704	76503.1	94748.9
CG32750	0.38177	0.999936	2606.96	3834.95	2847.28	1123.62	1702.87	2002.06	3094.2	2194.68	729.343	1070.14
CG12128	0.381898	0.999936	1147.1	2200.7	1871.53	1944.19	1689.18	1123.04	1969.33	1347.62	1907.59	1136.4
CG6379	0.382252	0.999936	1365.4	1365.09	1347.66	1469.97	728.236	1361.35	1561.72	1331.2	1803.4	1228.07
Sr-CIV	0.382624	0.999936	43.0295	164.711	97.5753	158.072	106.772	44.2366	207.755	73.521	158.722	322.478
CG2145	0.382769	0.999936	7050.54	17199	10762.9	12231	9454.75	12507.5	14894.4	14902.1	13550.8	10909
Non3	0.382775	0.999936	1149.2	3232.35	3006.44	2856.37	3793.13	1312.83	2866.7	2114.9	2956.32	1954.75
Mgstl	0.383654	0.999936	618.156	878.19	830.19	2431.49	1672.75	850.484	963.729	872.084	3177.37	3177.29
CG2767	0.383949	0.999936	3062.44	5638.74	4607.64	5369.42	1073.19	5595.21	6261.08	5237.98	5639.02	3051.39
dpr6	0.383996	0.999936	348.434	157.48	122.369	202.373	1828.8	273.981	149.299	115.756	102.244	936.512
CSN6	0.384223	0.999936	957.144	1964.48	1695.57	2101.25	1207.34	1385.6	2096.51	1695.68	2783.97	1610.18
CG2617	0.384448	0.999936	129.089	209.705	133.566	170.154	52.0169	171.238	161.938	164.249	266.809	119.273
Lnpk	0.384579	0.999936	2298.41	2804.91	3231.18	2676.15	1360.65	2806.88	3039.7	2741.39	3554.21	2394.29
dsx	0.384847	0.999936	179.465	428.248	344.713	98.6693	132.78	198.351	235.403	231.513	84.7168	132.525
CG8010	0.384926	0.999936	1345.46	2446.56	2140.26	2823.15	3943.7	1511.18	2406.16	1488.41	2574.61	2389.87
CG15534	0.384929	0.999936	9163.19	12888.4	14170.8	5098.58	8979.76	4376.57	15851	9491.24	1801.45	4440.7
ImpL1	0.385083	0.999936	6282.31	2648.23	1545.21	19139.8	72.5499	21588.9	5762.63	7024.38	23245.5	244.067
CG42673	0.385465	0.999936	4458.28	2525.3	2811.29	2953.03	8574.57	3558.9	2028.57	2943.19	2574.61	5328.62
CG5938	0.38549	0.999936	817.561	809.896	831.79	1991.51	848.697	1024.58	921.072	852.53	2395.44	1627.85
CG2247	0.385662	0.999936	2660.48	3029.07	3152.8	1707.58	1884.93	2842.56	3236.39	3485.99	1992.3	3033.72
CG10623	0.385695	0.999936	3345.81	2628.14	2363.4	3783.66	4042.26	3337.72	2143.11	2198.59	2517.16	3636.71
scb	0.38578	0.999936	19739	15167.9	18484.9	10624.1	30262.9	17944.4	13622.5	16995.1	12194.3	17620.3
Trim9	0.385863	0.999936	1153.4	499.757	607.846	1061.2	4804.72	977.486	487.394	606.939	1122.74	2219.8
Spn	0.38597	0.999936	10723.8	5385.65	6345.6	4508.58	20684.9	10362.8	5099.86	6353.31	3529.87	9881.96
CG8814	0.386195	0.999936	2606.96	3683.1	3717.46	4927.42	2484.49	3116.54	3839.91	3851.25	5705.24	4027.66
CG12010	0.386215	0.999936	715.759	639.56	685.427	722.903	598.194	479.468	642.223	672.639	648.522	622.869
CG16926	0.386254	0.999936	6014.69	3770.67	3575.9	6995.45	3597.38	5670.85	4937.14	4834.39	6810.45	5934.92
PIG-Q	0.3863	0.999936	444.988	655.63	479.879	381.588	149.206	480.895	640.643	643.7	537.513	362.236
foxo	0.386325	0.999936	7030.6	5778.54	5762.54	5096.57	19179.2	6311.56	5094.34	5409.27	3638.93	11652.3
CG13954	0.386462	0.999936	878.432	204.884	296.725	293.994	2429.74	772	172.207	207.267	142.168	1215.92
robo2	0.386709	0.999936	1092.53	872.566	994.949	628.261	3330.45	1345.65	547.43	981.583	516.091	1616.81
alpha-Est9	0.386802	0.999936	11913.9	8077.26	10292.6	4798.55	10814	8029.65	8248.57	11028.9	3585.37	5813.44
Mpc1	0.386854	0.999936	7154.44	12195	9612.77	13148.2	14054.1	6963.7	10906.7	9357.5	9314.95	11619.1
Cyp6t3	0.387096	0.999936	200.455	85.9711	123.169	71.4849	266.929	154.115	71.8847	79.7781	68.1629	185.535
Vti1a	0.387194	0.999936	465.978	417.803	503.073	633.296	361.38	446.647	522.152	426.265	794.585	595.259
Rpp30	0.387478	0.999936	552.037	1067.01	1018.94	1078.31	810.368	550.817	947.14	787.613	972.782	535.623
Lsd-2	0.387548	0.999936	10389	10595.3	10006.3	22426.1	14601.7	12404.8	8834.71	6331.41	26346.9	39534.5
ND-B12	0.387765	0.999936	6107.04	7567.06	6384.79	8449.31	9627.23	5462.51	7074.72	6599.68	7356.73	7451.23
CG13641	0.38804	0.999936	1118.77	5564.02	2021.89	457.1	620.096	3135.09	8207.5	4492.6	774.136	177.805
GluRS-m	0.388101	0.999936	274.969	494.133	499.074	420.855	301.15	351.039	545.06	450.511	488.826	480.404
Cyp6a23	0.388128	0.999936	7093.57	11949.2	10962.8	2600.64	17854.1	4152.53	19269.8	10819.3	11235.2	25791.6
Fib	0.388129	0.999936	2455.83	6241.34	5477.02	10738.8	24145.4	3239.26	5827.4	3365.54	10991.8	10394.4
Gcn5	0.388157	0.999936	2636.34	1911.45	2037.89	2976.19	1242.93	2277.47	2164.44	1709.75	4641.9	2597.49
wcd	0.388176	0.999936	1142.91	2869.99	2247.43	1916	2468.06	1145.87	2694.49	1626.85	2032.23	1077.87
Tsp42Eq	0.388562	0.999936	3973.41	4256.77	4526.06	3183.59	3149.76	3224.99	3781.45	4251.7	2886.21	2700.2
CR12628	0.388955	0.999936	47.2275	417	77.5804	210.427	261.453	51.3715	714.107	68.8281	354.447	422.976
Reph	0.389017	0.999936	1249.95	1346.61	1129.31	886.01	4770.5	1068.81	1225.99	792.306	650.469	2874.69
Cpr100A	0.389041	0.999936	1237.36	1112	815.794	2360.01	1917.78	954.654	676.19	841.58	1778.08	1589.2
CG14880	0.389156	0.999936	228.791	339.063	171.957	752.101	250.502	595.053	436.048	382.465	625.151	255.111
CG17083	0.389218	0.999936	104.95	36.9595	119.17	20.1366	531.12	108.451	84.5238	114.192	8.7638	165.657
snoRNA:Psi28S-1175c	0.389415	0.999936	919.362	449.139	506.272	14.0956	0	3400.51	511.882	570.961	24.3439	8.83502
CadN	0.38954	0.999936	7687.59	2789.64	3282.37	1772.02	20049.8	6265.9	2779.81	3200.51	1333.07	9523.04
CG17075	0.38954	0.999936	736.749	345.491	343.913	707.801	2689.82	503.726	334.935	246.373	449.875	1638.9
spag	0.389551	0.999936	646.492	863.728	692.625	822.579	2344.87	754.876	861.827	649.175	656.312	1241.32
lov	0.389575	0.999936	388.315	85.9711	134.366	1088.38	4925.18	286.824	108.222	134.528	913.383	2060.77
RpS21	0.389615	0.999936	36840.6	40588.8	37464.1	49735.3	90409.5	33772.5	41933.3	40541.3	45115.1	50624.6
sds22	0.389829	0.999936	1570.05	2104.28	1948.31	1879.75	1138.9	1715.24	2142.32	2115.68	1999.12	1833.27
CG2811	0.389861	0.999936	1461.95	1814.23	1497.22	1853.57	1712.45	1288.57	1696.8	1622.94	1614.49	1385.99
CG17754	0.389903	0.999936	1022.21	617.063	729.416	1102.48	516.062	1016.01	551.379	729.735	1415.84	1201.56
shn	0.390462	0.999936	11431.2	4300.16	6226.43	2360.01	31155.4	9358.18	4140.09	6907.84	1655.39	13852.2
CG6295	0.39064	0.999936	437.642	8444.45	4678.02	3588.34	5875.17	1294.28	8128.5	2993.24	422.61	1408.08
QIL1	0.390687	0.999936	5934.92	9402.98	7527.7	6503.11	8826.44	5294.12	8054.25	7409.19	5902.91	6985.18
CG8008	0.390876	0.999936	1386.39	2993.72	1780.35	651.418	461.308	2350.25	4238.83	3123.86	813.086	401.993
Syn1	0.391031	0.999936	1407.38	641.167	731.015	1917	6723.87	1034.57	752.815	647.61	1788.79	3261.23
CG13707	0.391071	0.999936	87.1085	130.965	149.562	312.117	158.788	135.564	259.891	146.26	179.171	363.34
CG14339	0.391155	0.999936	308.553	4.01734	126.368	61.4166	1074.56	339.623	49.7663	315.202	28.2389	110.438
Fit1	0.391268	0.999936	11054.4	9903.55	9701.55	8925.54	13665.4	9847.64	8371.8	9913.6	8736.54	11054.8
ppan	0.391509	0.999936	879.481	2419.24	2209.04	2055.95	3126.49	1034.57	2464.62	1433.66	2179.27	1365.01
CG9004	0.39152	0.999936	709.462	1668	1213.29	738.006	1477.01	931.822	1410.84	931.526	639.758	813.926
CG3021	0.391532	0.999936	717.858	1238.14	1068.53	1295.79	629.678	988.902	1252.85	1055.1	1675.83	937.616
Rabex-5	0.391761	0.999936	977.085	862.121	1010.94	1259.54	851.434	1101.63	948.72	873.648	1627.15	1158.49
Ilp2	0.391806	0.999936	288.613	294.873	274.331	829.627	1118.36	328.207	299.388	284.698	603.729	564.337
CG13227	0.391843	0.999936	2251.18	3743.36	2972.85	2275.43	554.391	1217.22	2794.81	2973.69	538.487	184.431
Mec2	0.392031	0.999936	6610.8	3852.63	4379.69	4243.78	4645.93	4278.11	3365.94	3839.52	4304.98	5090.07
Uhg4	0.392053	0.999936	308.553	1508.91	1030.14	1509.24	833.639	322.499	1566.45	516.211	949.412	361.131
Task6	0.392056	0.999936	454.434	237.023	314.321	1165.91	3905.37	341.05	230.663	329.28	891.961	1899.53
CG17687	0.392256	0.999936	104.95	229.792	239.939	96.6556	71.181	204.059	308.077	272.184	115.877	93.872
CG44014	0.39226	0.999936	11079.6	4844.91	8532.24	7624.72	3779.44	6629.78	3794.09	7794.79	6436.53	4195.53
Alk	0.392345	0.999936	4399.51	1450.26	1458.03	1767.99	12210.3	3707.31	1246.53	1629.98	1414.87	5974.68
skd	0.392378	0.999936	7542.76	2938.28	3543.9	2667.09	23352.8	6454.26	2881.71	3733.93	1725.5	11428.1
hpRNA:CR46342	0.392722	0.999936	292.811	318.173	255.136	239.625	131.411	345.331	312.027	310.509	329.13	185.535
RpS4	0.392829	0.999936	164444	180893	188468	179722	345322	147964	186016	191476	159842	217548
CG7530	0.392988	0.999936	2728.7	4164.37	3009.64	3815.88	3757.54	4903.13	4992.43	4725.68	2791.76	2956.42
hoip	0.393445	0.999936	2200.8	10442.7	7865.21	4733.1	8029.76	2514.35	8935.82	5736.98	4539.65	3199.38
CG15027	0.393489	0.999936	521.602	1146.55	988.55	911.18	1248.41	519.423	1229.15	743.813	879.302	556.606
CG9452	0.393535	0.999936	472.275	366.381	347.112	598.056	303.888	443.793	306.497	372.298	402.161	252.902
PI31	0.393553	0.999936	2466.33	2764.73	2688.12	2847.31	1002.01	2340.26	3424.4	3251.35	3095.57	2156.85
CG7381	0.393689	0.999936	2146.23	5703.02	5971.29	5064.35	7966.8	2515.78	4782.31	4469.14	4578.6	5224.81
smp-30	0.393811	0.999936	5033.4	27155.6	16555.8	7462.62	14132.2	7219.13	30791.1	23691.7	16329.9	17828
Uhg5	0.394028	0.999936	661.185	2683.58	1862.73	2163.68	4238.01	1027.43	2058.59	1482.93	2429.52	1818.91
Agpat4	0.394147	0.999936	22169.6	19825.6	27618.6	9871.96	16426.4	16093.6	18344	23439.9	9280.87	9431.38
RpS16	0.394184	0.999936	80038	91413	88742.4	85580.5	164035	69301.6	95699.9	88940	78942.4	103088
Ythdc1	0.394395	0.999936	3097.08	1732.28	1813.94	7857.29	2073.83	2752.66	1515.9	1766.85	9389.93	9029.39
Syn2	0.394727	0.999936	771.383	320.584	333.516	657.459	3702.78	592.199	371.273	501.35	529.723	1755.96
CG5645	0.394752	0.999936	1211.12	2869.99	2566.55	588.995	2793.85	1591.09	2509.65	1681.6	337.893	1012.71
path	0.394865	0.999936	18823.8	8026.64	10659.7	11266.4	8714.2	16575.9	8191.7	12924	13544	18655.1
14-3-3zeta	0.394937	0.999936	97243.5	135059	129402	83336.3	167726	97046.5	119713	118512	63264	119456
AgmNAT	0.395219	0.999936	130.138	403.341	333.516	229.557	334.003	136.991	423.409	225.256	186.961	129.212
Ugt49B2	0.3955	0.999936	468.077	418.607	340.714	449.046	1085.51	400.983	331.776	477.104	297.969	673.67
Uba1	0.395665	0.999936	18464.9	27728.5	24601.8	20898.8	20201.7	22231	24331	21322.6	28701.5	28159.4
LTV1	0.395728	0.999936	10999.8	6301.6	6298.41	16376.1	29065.1	8103.86	6081.76	6679.46	13152.5	17032.8
Cyp305a1	0.39575	0.999936	978.134	1623.81	1293.27	1099.46	1511.23	712.066	1819.24	954.208	1102.29	812.821
mino	0.395797	0.999936	6737.79	7619.29	7599.68	6040.97	4087.43	6391.47	5106.18	6401.02	5085.93	5144.19
CG1309	0.395998	0.999936	3454.95	4064.74	3850.23	3742.38	3772.59	3513.24	3965.51	4040.52	4952.52	4002.26
bi	0.396023	0.999936	385.167	321.387	357.51	570.872	2040.98	406.691	203.805	292.52	407.03	1185
tara	0.396027	0.999936	2312.05	1895.38	1586.8	2849.33	6929.2	2410.18	1605.95	1270.97	2359.41	4021.04
tipE	0.396105	0.999936	340.038	130.162	108.773	648.398	3553.57	215.475	124.811	170.506	458.639	1699.64
CG6357	0.39615	0.999936	151.128	184.798	298.325	59.4029	354.536	139.845	225.133	242.463	55.5041	91.6633
CG18067	0.396226	0.999936	362.078	110.879	266.333	401.725	670.744	174.092	121.651	821.245	1321.39	288.242
ste24b	0.396302	0.999936	147.98	134.179	133.566	99.6761	105.403	135.564	130.34	141.567	132.431	156.822
Lrr47	0.396327	0.999936	145.881	189.618	147.963	291.98	105.403	248.296	202.225	105.589	387.555	183.327
CG13856	0.396439	0.999936	161.623	209.705	50.3873	222.509	99.9272	349.612	175.367	180.674	207.41	83.9326
CG14326	0.396508	0.999936	1761.06	2952.74	751.01	550.736	19.1641	1131.6	7156.87	4662.32	29.2127	7.73064
Obp47a	0.396748	0.999936	246.633	202.474	150.362	358.431	338.11	154.115	222.764	255.759	441.111	600.781
Swim	0.396788	0.999936	14468.4	8138.33	10790.9	11035.9	19859.5	10989.2	7257.99	11629.6	9997.55	13886.4
Fmo-2	0.3968	0.999936	3369.95	6061.36	5306.66	8100.95	8700.51	4654.83	5793.43	5171.5	5185.25	5884.12
gfzf	0.396824	0.999936	3965.01	6725.83	5541.8	2975.18	2399.62	5649.44	7961.82	5733.85	3363.35	4177.86
CG13170	0.396868	0.999936	534.196	2073.75	611.046	325.206	1.36887	1077.37	4151.14	1856.8	403.135	3.31313
RpL12	0.39688	0.999936	83720.7	92806.2	88351.3	114279	200186	80166.7	88061.9	89114.5	102981	123973
LManVI	0.397065	0.999936	63465.4	21796.5	48058.3	18506.5	15906.2	40196.8	25923.5	34338.2	7095.76	12088.5
Octalpha2R	0.397073	0.999936	1383.24	466.011	592.65	407.766	3081.32	1037.42	549.01	544.368	229.806	1620.12
CG8209	0.397174	0.999936	1421.02	1947.61	1667.58	3816.89	1527.65	1778.03	1850.04	1552.54	5157.99	3146.37
CG3902	0.397499	0.999936	11665.2	30596.9	37287.4	23219.5	18901.3	13686.2	23427.3	23225.6	20379.7	18707
CG17283	0.397541	0.999936	273.92	1815.03	820.593	52.3551	65.7055	1796.58	812.06	3516.49	45.7665	7.73064
lambdaTry	0.397572	0.999936	7479.79	8408.29	7700.45	5955.39	7108.52	5249.88	10005.4	6433.87	5439.4	3975.76
Lim3	0.397618	0.999936	820.709	645.185	588.651	1038.04	2888.31	914.698	554.539	456.769	902.672	1542.81
CG10713	0.397725	0.999936	123.841	17.6763	33.5915	536.64	1501.65	68.4954	20.5385	53.9675	413.846	590.842
St4	0.397987	0.999936	533.146	177.566	179.155	569.865	369.594	719.201	345.205	274.53	529.723	505.805
CG9286	0.398114	0.999936	1073.64	3270.11	2736.91	2236.17	3171.66	1232.92	2954.38	2016.35	2226.01	1613.49
TwdlD	0.398122	0.999936	788.175	1558.73	65.5834	4461.26	24.6396	2186.14	3918.9	2336.25	5739.32	6.62626
RpL11	0.398243	0.999936	94912.6	104523	102777	103669	193667	81336.8	108556	104513	98800.2	120895
CG14292	0.398441	0.999936	737.799	817.127	470.281	10998.6	8354.19	1297.13	572.708	783.702	19962	18401.1
ox	0.398491	0.999936	6153.22	10486.9	8800.98	9298.07	11495.7	5874.9	10265.3	8885.09	7872.82	7123.23
ELOVL	0.398496	0.999936	10577.9	7581.52	4499.66	10181.1	4058.69	14890.6	9958.8	8094.35	8792.04	4923.31
Csl4	0.398563	0.999936	656.987	1573.99	1270.88	922.255	949.993	616.458	1336.58	1030.08	831.588	572.067
CG13055	0.398651	0.999936	69.267	20.0867	12.7968	128.874	754.245	52.7985	26.0681	21.1177	69.1367	357.818
CG8501	0.398652	0.999936	919.362	1512.93	1343.66	1109.53	635.154	1409.86	1632.81	2125.85	1277.57	531.205
RpS27	0.398988	0.999936	60018.8	67108.9	63379.2	67564.3	118934	57494.7	64984.6	65863.8	62114	76251.7
CG13040	0.399502	0.999936	2635.3	8472.57	2624.14	103.703	13.6887	4233.87	16302	8966.43	1090.61	6.62626
CG4995	0.399992	0.999936	782.927	1715.4	1121.32	976.624	919.878	714.92	1385.56	1124.71	727.396	555.502
nonA-l	0.400175	0.999936	489.067	371.202	336.715	695.719	439.406	559.379	398.921	389.505	717.658	728.889
wat	0.400266	0.999936	3596.64	7267.37	5709.76	2350.95	1453.74	7177.74	7296.69	10182.7	2229.9	1857.56
CG5089	0.400546	0.999936	153.227	120.52	303.923	13.0888	35.5905	311.083	453.427	313.637	11.6851	18.7744
twz	0.400634	0.999936	306.454	150.248	181.554	423.875	918.509	215.475	154.829	140.785	418.715	481.508
Pop2	0.400803	0.999936	2280.56	2679.57	2803.29	4802.57	3207.25	2661.33	2757.69	2782.85	5762.69	5348.5
COX7A	0.400822	0.999936	19778.9	27954.3	25437.6	24896.9	33338.7	19562.6	27279.9	26448	16705.8	25101.4
Pde1c	0.400889	0.999936	3845.37	2105.89	2393.8	4128	17492.7	3006.66	1885.59	2678.82	3577.58	9164.12
CG6388	0.401209	0.999936	1500.79	2254.53	1979.5	2261.34	3026.56	1354.21	2352.45	1597.91	2217.24	1939.29
CycK	0.401224	0.999936	2195.55	2727.77	2472.18	3484.64	1834.28	2361.66	2925.15	2602.17	3914.5	2853.71
CG15347	0.40124	0.999936	15519	18131.1	20418.8	13473.4	23582.8	12945.6	18761.9	18099.5	13793.3	16468.5
CG31548	0.401385	0.999936	5209.72	6649.5	6280.81	6652.12	5690.37	4443.64	5978.28	5999.78	5507.56	5943.76
CG13323	0.401886	0.999936	30137.5	23031.4	24922.5	44039.7	24599.9	33251.6	25251.3	23106.7	53134.9	42067.9
CG10154	0.401906	0.999936	18380.9	4757.33	6519.15	4918.36	3259.27	10565.4	5868.48	5197.31	2887.19	2769.78
ect	0.402023	0.999936	17063.8	5292.44	2520.96	28973.5	1136.16	46345.7	10432.8	7064.27	23731.4	3789.12
snoRNA:Psi28S-1837c	0.402047	0.999936	355.781	204.081	155.961	10.0683	8.21319	891.867	356.264	200.227	7.79005	7.73064
coro	0.402073	0.999936	18172.1	19534.7	19214.3	16765.7	16331.9	18637.9	16701	17683.4	13771.8	16358
CG10462	0.402207	0.999936	3160.05	2080.18	2054.68	2171.73	4452.92	2323.13	1853.2	1551.76	1186.03	4083.99
Rbf2	0.402238	0.999936	183.663	145.428	191.952	276.878	442.144	215.475	123.231	157.21	354.447	102.707
CG31954	0.402265	0.999936	134.336	200.867	67.9828	130.888	0	342.477	293.858	230.731	115.877	5.52188
CG11779	0.402482	0.999936	2957.49	5058.63	4537.25	5703.69	6451.46	3356.27	4195.38	3388.22	5268.02	4912.27
UQCR-Q	0.402717	0.999936	7164.94	11807.8	10210.2	12129.3	18123.8	8559.07	10757.4	9370.01	8906.95	12874.8
Rim	0.403126	0.999936	2201.85	480.474	605.447	2841.27	19514.5	1399.87	544.27	607.721	1812.16	9683.18
COX5A	0.403154	0.999936	27682.7	38850.1	32231.1	46489.3	59937.1	26633.3	34882.3	28109.3	39556.9	44924.9
snoRNA:Psi28S-291	0.403235	0.999936	7146.05	5003.19	9688.75	77.5258	24.6396	29848.3	9877.43	9782.98	102.244	46.3838
Pex12	0.403238	0.999936	479.622	681.341	653.435	683.637	380.545	570.795	692.779	707.835	869.564	503.596
Rfx	0.403255	0.999936	500.612	287.642	355.91	1106.51	2510.5	416.68	292.278	245.591	850.089	1371.64
Mettl3	0.403366	0.999936	516.354	739.994	689.426	557.783	291.568	488.029	949.51	603.811	862.748	493.656
CG1785	0.403411	0.999936	2092.7	6025.21	4633.23	3554.11	5725.96	2355.96	5298.14	3567.33	3675.93	3022.68
snoRNA:Psi28S-2622	0.403636	0.999936	165.821	257.913	247.937	7.0478	0	1071.67	334.935	228.384	0.973756	1.10438
Corin	0.403752	0.999936	2457.93	1422.14	1554.81	1098.45	8328.18	1915.02	1217.3	1160.69	754.661	4939.88
CG1542	0.404262	0.999936	1927.93	4790.28	4297.31	3635.66	4784.18	1839.39	4684.36	3381.18	3687.61	2143.6
wus	0.40436	0.999936	1296.13	290.855	214.346	2626.82	138.255	3259.24	652.492	900.241	2339.94	336.835
nmdyn-D7	0.40447	0.999936	146.93	127.751	168.757	179.216	31.4839	172.665	217.234	129.053	225.911	108.229
CG9988	0.404592	0.999936	1331.82	1012.37	1198.9	517.51	381.913	899.002	1113.03	757.892	191.83	115.96
bchs	0.404637	0.999936	9231.4	1816.64	3076.82	2011.64	12412.9	5687.97	1708.64	3873.93	1649.54	6681.48
CG1273	0.404855	0.999936	1398.98	69.0982	53.5865	1875.72	436.668	3958.46	303.338	721.131	1249.33	450.586
PIG-T	0.405007	0.999936	2278.47	2614.48	2641.73	2779.86	762.458	2475.82	2760.85	2702.29	3605.82	2131.45
Spn28Dc	0.405071	0.999936	2301.55	1354.65	1332.46	2414.38	2665.18	1712.38	1331.05	2292.45	4064.46	3153
Nepl21	0.405442	0.999936	3127.51	3855.04	3368.75	2316.71	1166.27	4613.45	3798.04	3383.53	2404.2	2811.74
CG15021	0.405451	0.999936	541.542	322.994	535.865	3779.64	8753.89	516.569	221.184	256.541	2399.33	4335.78
dyl	0.405507	0.999936	7226.86	3663.81	835.789	12898.5	227.232	22727.6	6426.97	3891.92	11628.6	239.65
CG30334	0.405878	0.999936	532.097	984.248	1017.34	1097.44	340.848	502.299	858.667	1040.24	352.5	151.3
zyd	0.405975	0.999936	1146.05	878.19	1125.32	1138.72	2670.66	891.867	688.039	966.723	1261.99	1728.35
Ets97D	0.406004	0.999936	616.057	740.797	615.844	763.176	421.611	637.863	699.888	636.66	1017.58	648.269
CG10814	0.406025	0.999936	4938.95	3090.14	1609.19	1097.44	28.7462	2485.81	1337.37	1854.45	380.739	146.882
mAChR-A	0.406085	0.999936	759.838	185.601	200.749	2284.5	7825.8	412.399	208.545	204.92	1735.23	3570.45
beat-Ib	0.406247	0.999936	475.424	154.266	187.953	666.521	1601.57	306.802	128.761	199.445	312.576	1069.04
Cpr49Ad	0.406367	0.999936	2837.85	4279.27	2600.14	4882.11	2730.89	2468.69	3674.02	2832.12	3645.74	2061.87
Ufd1-like	0.40639	0.999936	1620.43	2239.27	2055.48	2208.98	854.172	1763.76	2105.2	2161.05	2859.92	1842.1
CR15821	0.406435	0.999936	576.176	15.2659	70.3822	52.3551	82.1319	199.778	34.7574	85.253	41.8715	122.586
tsl	0.406596	0.999936	2107.4	3793.17	2876.07	1307.87	1234.72	2959.57	5783.16	5579.77	1043.87	738.828
CG2444	0.40663	0.999936	695.819	444.318	483.078	452.066	1548.19	379.578	951.09	1141.92	1580.41	755.394
Pisd	0.406657	0.999936	4721.7	8797.17	5848.12	6489.01	5970.99	5770.73	7490.23	4374.5	4676.95	5312.05
dgrn	0.406714	0.999936	396.711	562.428	555.06	395.684	579.03	537.974	571.918	348.051	312.576	371.071
CG14247	0.407123	0.999936	1013.82	367.988	568.656	553.756	543.44	981.767	364.163	532.636	1139.29	818.343
CG5828	0.407184	0.999936	1071.54	662.861	659.033	1750.88	802.155	907.564	832.599	575.654	2117.92	2045.31
CG12540	0.407341	0.999936	216.197	298.087	22.3943	355.411	0	696.37	609.045	165.031	335.946	3.31313
side-III	0.407586	0.999936	982.332	202.474	275.13	1839.48	7415.14	595.053	220.394	228.384	1502.51	3499.77
CG6617	0.407643	0.999936	863.739	986.659	992.549	1230.35	948.624	907.564	1043.51	951.862	1512.24	1252.36
CG5447	0.407717	0.999936	1876.51	1929.93	1787.55	2101.25	1668.65	1979.23	1898.23	2009.31	2137.39	1961.37
CG10916	0.407968	0.999936	1589.99	1406.07	1296.47	1717.65	223.125	2123.36	1861.1	1941.27	2025.41	562.128
RpL14	0.407973	0.999936	95383.8	102705	98933.4	110388	215191	84817.2	106316	104175	102259	129080
okr	0.407981	0.999936	463.879	440.3	515.07	427.902	317.577	483.748	381.542	522.468	628.073	438.438
vig	0.408115	0.999936	11724	27528.4	24106.7	16940.9	31095.1	14823.5	23601.9	18939.5	14786.5	20770
mthl13	0.408269	0.999936	193.108	120.52	97.5753	44.3005	299.782	174.092	117.701	134.528	35.0552	83.9326
Proc-R	0.408298	0.999936	1270.94	1307.24	1384.45	1053.14	1872.61	1234.34	1128.83	1358.57	1015.63	1376.05
Sem1	0.408475	0.999936	2176.66	3539.28	3101.62	4781.43	1976.64	2836.85	3407.81	2998.72	5945.75	3721.75
bdg	0.408499	0.999936	3008.92	3221.1	3368.75	2337.86	3060.78	3707.31	3579.23	4174.27	2556.11	2842.67
Spn47C	0.4085	0.999936	316.949	357.543	352.711	508.449	543.44	254.004	394.971	308.162	396.319	437.333
RpS3A	0.408532	0.999936	179488	224859	220318	175239	303264	157418	225379	228058	136844	208576
mRpS9	0.408555	0.999936	4549.58	5985.03	5625.78	6653.13	9033.14	4793.25	5524.06	5511.73	5706.21	6471.65
Act42A	0.408848	0.999936	21488.5	17011.8	30002	13790.5	9113.91	19532.6	15306.7	20235.5	9936.21	6569.94
beat-VI	0.408879	0.999936	555.186	238.63	195.95	1690.47	5653.41	515.142	218.814	181.456	1324.31	2547.8
CG33511	0.408883	0.999936	234.039	773.74	760.608	334.267	228.601	229.745	466.856	564.704	213.253	288.242
CG12017	0.408886	0.999936	1203.78	627.508	249.537	2758.71	52.0169	3992.71	1373.71	989.405	2172.45	54.1145
NetB	0.409	0.999936	2753.89	1246.18	1725.96	1447.82	11428.7	2468.69	1214.14	1576.01	1215.25	5875.29
RpL17	0.409143	0.999936	84458.5	83690.8	81821.7	121973	211360	67761.9	77401.7	79968.9	115064	133547
tun	0.409448	0.999936	1194.33	733.566	902.972	1888.81	5427.55	1080.23	646.172	667.164	1414.87	3171.77
Nelf-E	0.409452	0.999936	463.879	536.717	515.87	618.193	302.519	542.255	665.131	469.283	761.477	416.35
Obp99a	0.409468	0.999936	1465.1	1058.17	1161.31	11845.3	3923.17	1274.3	1813.71	1311.65	5322.55	3077.9
Mlc1	0.409507	0.999936	153780	165518	153404	145202	155010	165969	145601	145349	117065	142515
whd	0.409518	0.999936	15734.1	7665.08	7143	24581.7	25402	15882.4	10303.2	15642.8	19193.7	48418.1
spn-F	0.409685	0.999936	981.283	981.034	986.951	1464.94	676.22	1048.84	959.779	979.237	1845.27	1189.41
CG34347	0.409728	0.999936	2022.39	785.792	731.815	2290.54	9777.81	1905.03	655.652	943.258	1612.54	4895.7
CG46466	0.409729	0.999936	1012.77	768.115	744.612	681.623	355.905	1021.72	788.362	898.677	718.632	786.316
Nsf2	0.409738	0.999936	4051.07	5681.32	5349.05	4153.17	3174.4	4740.45	5783.16	4965.01	5210.57	4547.82
CG1764	0.409892	0.999936	550.988	744.815	611.046	1038.04	785.729	602.188	475.545	432.522	986.415	636.121
Jon74E	0.410011	0.999936	290.712	489.312	385.503	289.967	261.453	214.048	439.998	419.226	116.851	146.882
beat-IIIb	0.41008	0.999936	438.691	174.353	143.964	719.883	1787.74	276.835	127.181	141.567	474.219	1065.72
CG5225	0.410193	0.999936	1672.9	61.0636	18.3954	7821.05	71.181	7289.05	644.593	830.631	12264.5	115.96
Karybeta3	0.41036	0.999936	47778.5	62542.7	60503.1	27325.3	41868.1	42458.6	50626.6	47504.7	25267	35415.2
Myo28B1	0.410361	0.999936	11113.2	6780.47	8816.97	3933.68	13249.2	9182.66	6193.93	7677.47	4180.33	8191.16
lncRNA:CR45345	0.41045	0.999936	272.87	167.925	131.167	65.4439	525.644	154.115	154.039	221.345	111.982	217.562
CG4835	0.410494	0.999936	7793.59	1811.02	2784.9	710.821	4603.49	5105.76	1510.37	2130.54	319.392	2639.46
CG4797	0.410586	0.999936	1044.25	895.867	965.356	444.012	532.489	928.968	989.797	1002.7	1222.06	557.71
CG5504	0.410727	0.999936	3323.77	6019.58	5571.39	5590.92	7567.09	3593.15	4944.25	4104.66	6224.25	5156.34
Vmat	0.410768	0.999936	2680.42	975.41	894.174	2270.4	11183.6	2062	1026.92	1075.44	2338.96	5287.76
Cyt-c1	0.410824	0.999936	36373.6	54843.9	53078.6	42055.3	52146.9	37118.8	53134.6	47012	34610.2	40069
CG9628	0.411012	0.999936	2043.38	1117.62	1629.19	3298.37	4261.28	1795.15	998.487	1642.49	1956.28	3185.02
rn	0.411044	0.999936	62.97	36.9595	54.3863	187.27	685.802	52.7985	18.1687	45.364	89.5856	393.158
SLC22A	0.411082	0.999936	1278.29	1927.52	1260.48	3066.8	3465.97	1398.45	1930.62	1235	2296.12	2025.43
CG15343	0.411263	0.999936	140.633	469.225	266.333	297.015	219.018	248.296	342.045	305.816	484.931	326.896
Jon44E	0.411361	0.999936	97968.8	15703.8	31037.8	50926.4	43278.1	66209.3	21923.3	24144.6	35199.3	31172.1
plx	0.411372	0.999936	6709.46	3321.54	3383.94	5425.8	15132.8	5599.5	2862.75	4164.1	4872.68	8209.94
CG43373	0.411647	0.999936	819.66	252.289	297.525	556.777	4418.7	527.985	245.672	320.677	478.114	2293.79
zda	0.411984	0.999936	6369.42	8350.44	7884.41	7543.16	4989.51	7020.77	8265.16	8071.66	8776.46	7077.95
CG8646	0.412038	0.999936	165.821	122.127	202.349	401.725	91.714	271.127	180.107	197.881	363.211	248.485
CG34198	0.412542	0.999936	823.858	671.699	788.601	1158.86	1189.54	690.662	736.226	814.988	1011.73	796.256
CG6511	0.412707	0.999936	1065.24	1091.11	930.965	636.316	840.483	1317.11	989.797	735.992	695.262	1757.06
TMEM216	0.412946	0.999936	935.105	1479.99	1384.45	1127.65	1014.33	1214.37	1091.7	1086.39	820.876	1076.77
CG9555	0.412948	0.999936	2311	3573.83	2809.69	1534.41	5523.37	1929.29	3125.01	3658.06	1523.93	2284.96
IFT54	0.413612	0.999936	391.464	178.37	322.319	327.219	1994.44	442.366	151.669	394.98	269.73	895.65
Dbp73D	0.413949	0.999936	1005.42	2582.35	2405.79	1347.14	2262.73	1134.45	2461.46	1840.37	1253.22	1073.45
Eaat2	0.414278	0.999936	749.343	388.075	376.705	2208.98	8393.88	656.414	288.329	363.694	1619.36	4124.85
Taf8	0.414308	0.999936	475.424	335.046	379.904	667.528	399.709	600.761	280.429	420.79	890.987	573.172
eIF3i	0.414368	0.999936	19413.7	20686.1	20646.8	21126.3	29323.8	16369	20068.5	19167.1	21454.8	23101.4
Gnmt	0.414677	0.999936	10346	14638.4	10570.1	16734.5	4050.47	7338.99	14796.4	9660.97	21017.6	19660.1
kappaTry	0.414741	0.999936	7244.7	5764.88	7061.42	3474.57	3757.54	4663.39	6198.67	6110.06	2419.78	2540.07
CG13604	0.414813	0.999936	1036.91	1017.99	1026.94	1164.9	3259.27	1131.6	954.25	1331.98	3247.48	3422.46
CG32344	0.414956	0.999936	1839.77	4080.01	3362.35	3463.49	5798.51	2170.45	3845.44	2671	3620.42	3054.71
D	0.415009	0.999936	881.58	560.017	718.219	1101.47	689.908	760.584	591.666	743.813	1191.88	1479.87
CG12301	0.415083	0.999936	1215.32	3105.4	2448.18	1277.67	2113.53	1529.73	2865.91	1806.74	917.278	819.448
TBCB	0.415086	0.999936	1154.45	1533.82	1475.63	1955.26	711.81	1261.46	1648.61	1299.91	2700.23	1410.29
mRpL37	0.415153	0.999936	1848.17	4207.76	3345.55	3178.56	4467.98	1953.54	3689.82	3068.33	2630.12	3048.08
mRpL12	0.415254	0.999936	2156.72	5285.21	4464.47	5263.7	6498	2474.39	4801.27	3652.58	4580.55	4067.42
ND-15	0.4154	0.999936	6372.57	10997.9	8888.15	9120.86	11206.9	6749.65	10494.4	8328.99	7617.69	7864.27
l(2)34Fd	0.41543	0.999936	1561.66	3033.09	2970.45	1499.17	1972.54	1551.13	2782.97	2265.85	1353.52	1010.5
CG13101	0.415432	0.999936	2064.37	2003.05	1409.24	829.627	869.23	2071.98	2604.44	2585.75	883.197	1040.32
MED7	0.41556	0.999936	576.176	923.988	719.018	917.221	381.913	599.334	853.137	638.225	1423.63	787.421
mge	0.415629	0.999936	3162.14	7302.72	5609.78	11825.2	17867.8	4018.39	6527.29	4562.99	9980.03	9502.06
CG14881	0.415668	0.999936	423.998	543.948	562.258	599.063	365.487	388.14	707.788	663.253	660.207	466.047
CG7183	0.415835	0.999936	580.374	522.254	588.651	657.459	465.414	630.728	609.045	503.697	939.675	527.892
ACC	0.415915	0.999936	88871.7	162636	168737	30474.7	151242	119544	120540	129635	17096.2	36093.2
PIG-H	0.41593	0.999936	224.593	318.977	392.701	364.472	162.895	238.307	408.4	258.888	474.219	389.845
Txl	0.415997	0.999936	2453.73	4436.75	3523.91	5091.53	3051.2	3095.13	4309.92	3454.7	6502.74	4654.95
Octbeta1R	0.416203	0.999936	1940.53	687.769	953.359	1035.02	7383.66	1418.42	557.699	1308.52	844.246	3794.64
dgt2	0.416352	0.999936	244.534	296.48	302.324	611.145	254.609	275.408	393.391	285.48	867.617	355.609
CG15279	0.416369	0.999936	3183.13	2808.12	2592.15	2473.78	3509.77	2856.83	2576.79	4099.19	2978.72	3860.9
bru3	0.416624	0.999936	3851.67	1408.48	1446.03	1354.19	15499.7	3223.56	1219.67	1653.44	1026.34	7762.67
CG4858	0.416639	0.999936	1609.93	1836.73	1805.14	1895.86	1312.74	1475.5	1782.11	1844.28	2487.95	1892.9
AQP	0.416826	0.999936	1392.69	1315.28	1434.04	513.483	581.768	1322.82	845.238	926.834	494.668	530.101
Oct-TyrR	0.417159	0.999936	517.404	278	283.128	607.118	1665.91	406.691	325.456	329.28	534.592	858.101
CG5056	0.417193	0.999936	1120.87	951.306	817.393	1026.97	614.621	987.475	1045.09	1003.48	1070.16	963.017
alpha-Man-IIb	0.417264	0.999936	1874.41	1551.5	1496.42	726.931	3820.5	1591.09	1314.46	1510.31	654.364	2183.35
CG32198	0.417337	0.999936	7209.02	6528.18	10377.4	52206.1	8092.73	14366.9	5588.05	6110.06	67362.5	40471
CG42784	0.417358	0.999936	446.038	140.607	162.359	119.813	1537.24	373.871	126.391	159.556	57.4516	774.168
Best1	0.417395	0.999936	7485.04	2983.28	4127.76	4014.23	8432.21	5328.37	2862.75	4639.64	3764.54	5468.87
CG44008	0.417545	0.999936	16935.8	12162.9	13053.5	10996.6	12549.8	13105.4	11636.6	12461.8	11087.2	11689.8
fend	0.417721	0.999936	398.81	212.116	176.755	478.244	1329.17	308.229	155.619	265.145	387.555	720.054
CG7406	0.417817	0.999936	18221.4	19979	3560.7	8131.15	35.5905	30821.5	47695.9	22207.2	4171.57	5.52188
Pvf3	0.418174	0.999936	854.293	535.913	481.478	516.503	3550.84	814.809	432.098	742.249	339.841	1729.45
CG12288	0.418236	0.999936	656.987	3041.13	2396.99	1858.61	2466.7	986.048	2684.22	2035.91	1500.56	731.098
fra	0.418249	0.999936	3037.25	1834.32	2398.59	1956.27	6751.24	2501.51	1966.96	2056.24	1447.98	4353.45
Ugt37D1	0.418325	0.999936	6390.41	29153.8	15940	3364.82	4151.77	6761.06	34100.2	17806.2	13448.5	13120
Tg	0.418333	0.999936	5645.26	2992.11	3510.31	4222.64	7300.16	2644.21	2282.93	4520.76	4538.68	5342.98
koko	0.418336	0.999936	333.741	410.572	363.908	835.668	310.732	555.098	429.728	426.265	917.278	462.734
Cpr64Ad	0.41847	0.999936	8348.77	19529.1	6495.16	12339.7	325.79	32556.7	23566.3	14561.1	12285.9	114.855
PH4alphaNE1	0.41875	0.999936	1245.76	4975.07	4722.81	1088.38	1112.89	953.227	2831.94	3086.32	1152.93	1420.23
CG4666	0.418803	0.999936	1595.24	987.462	508.671	3723.25	521.538	3518.95	2120.99	1116.11	2951.45	778.586
CG5849	0.418924	0.999936	3908.34	3745.77	4593.24	2288.52	4366.68	3464.72	3447.31	4439.42	2245.48	2514.67
Tm2	0.418984	0.999936	154866	174123	181057	137755	167269	161585	158072	165776	112338	143593
cnk	0.419052	0.999936	2254.33	2466.65	2125.86	1724.7	2313.38	2632.79	2457.51	2265.07	1815.08	2961.94
tyn	0.419246	0.999936	5085.88	1978.94	2007.49	5334.18	2952.64	11083.4	2697.65	4255.61	3291.3	2057.45
CG43778	0.419304	0.999936	1368.55	670.092	633.44	531.606	5876.54	1104.49	530.051	624.146	422.61	3140.85
CG4324	0.419397	0.999936	363.127	126.144	100.775	855.805	99.9272	947.519	217.234	334.755	635.863	175.596
Gadd45	0.419884	0.999936	2752.84	1013.17	2132.26	4407.9	7771.05	2591.41	1656.51	2947.1	2990.4	3427.99
CG6607	0.419926	0.999936	1201.68	1192.35	1430.84	1787.12	811.737	1377.04	1348.43	1294.44	1980.62	1431.27
CG8152	0.419962	0.999936	491.166	441.104	436.69	507.442	160.157	493.737	451.847	482.579	634.889	395.367
Cul1	0.420102	0.999936	9248.2	11942.7	10820.5	7633.78	3901.27	11074.8	12590.9	12146.6	9636.29	7107.77
Ccs	0.420192	0.999936	550.988	862.925	655.834	1363.25	574.924	613.604	714.897	482.579	1887.14	1505.27
CG2765	0.420386	0.999936	10563.2	15739.1	10373.4	14151	15506.5	18338.2	16644.1	12325.7	12433.9	15234.9
Cyp6u1	0.420393	0.999936	1775.75	2488.34	2058.68	2018.69	1594.73	2208.98	2473.31	2233.79	2440.23	1706.26
CG4935	0.420433	0.999936	288.613	199.26	207.148	202.373	104.034	289.678	198.275	235.424	302.838	171.178
RpLP0-like	0.420558	0.999936	1918.49	5253.88	4187.74	4244.79	7077.03	1825.12	4802.85	3406.99	4648.71	3463.33
Cyp4aa1	0.420603	0.999936	502.711	1018.8	882.977	896.078	558.497	769.146	1413.21	1181.81	828.666	508.013
CG8170	0.420645	0.999936	2025.54	1606.13	656.634	3706.14	624.203	5145.71	1973.27	1610.42	2352.59	963.017
futsch	0.42068	0.999936	14152.5	5459.56	6372.79	3068.82	17746	11100.5	5155.95	6028.72	2743.07	9400.46
CG32855	0.420721	0.999936	755.64	238.63	164.758	729.951	19.1641	1708.1	567.968	463.808	527.776	15.4613
CG8736	0.420827	0.999936	159.524	322.994	416.695	65.4439	82.1319	162.676	192.746	247.938	62.3204	82.8283
Nhe2	0.420847	0.999936	1851.32	1283.94	1398.05	1083.35	5181.16	1395.59	852.347	1144.27	785.821	3613.52
CG32202	0.420994	0.999936	359.979	442.711	443.888	605.104	372.331	398.129	506.353	475.54	749.792	438.438
Dop1R1	0.421061	0.999936	729.403	183.994	224.743	502.408	2626.85	527.985	227.503	177.545	313.549	1475.45
GlyT	0.421254	0.999936	658.037	219.347	168.757	866.88	1980.75	388.14	206.965	194.752	676.76	1130.88
CG2225	0.421318	0.999936	2254.33	1212.43	1597.2	1109.53	2604.95	1648.17	1111.45	1274.1	766.346	2289.37
sns	0.421593	0.999936	1573.2	961.751	950.16	2459.68	8789.49	1426.99	985.847	995.662	2028.33	4519.11
RpS28b	0.421727	0.999936	87962.8	96907.9	93612.3	113339	192456	82633.9	99272.8	95643.7	103252	120637
RhoGEF3	0.421808	0.999936	5145.7	2188.65	2350.61	4178.34	14144.5	3614.56	2037.26	2986.98	3179.31	8313.75
Fsn	0.421842	0.999936	1046.35	1232.52	1354.86	1579.71	754.245	1147.3	1376.08	1517.35	1889.09	1032.59
CG7990	0.421987	0.999936	728.353	317.37	393.501	1992.51	7041.44	603.615	263.841	378.555	1577.48	3437.93
CG11403	0.422002	0.999936	391.464	307.728	335.115	448.039	715.917	343.904	233.823	339.448	517.064	396.471
CG10877	0.422028	0.999936	3145.35	4860.98	4003.79	3800.78	6092.82	3403.36	4043.71	4590.37	5540.67	8648.38
RpL39	0.422064	0.999936	47798.4	54120	43349.8	68751.3	115373	43363.3	53101.5	49740.1	61723.5	67516.1
RPA3	0.422089	0.999936	327.444	554.393	513.47	756.129	327.159	293.959	550.589	502.133	1215.25	579.798
sm	0.422158	0.999936	4632.49	1640.68	1917.92	2361.01	18520.7	5232.76	2046.74	2337.81	1578.46	8003.42
CG7728	0.42216	0.999936	3516.88	6976.51	6240.82	3285.28	4517.26	3503.25	6533.61	4340.87	3005.01	2892.36
Eaf6	0.422224	0.999936	353.682	433.069	441.488	572.886	281.986	442.366	421.039	398.89	816.008	398.68
CG34370	0.422228	0.999936	886.828	375.22	380.704	745.054	4789.66	583.638	251.991	387.158	567.7	2700.2
CG32147	0.422242	0.999936	1236.31	906.312	1098.92	938.365	525.644	823.371	852.347	1017.56	710.842	633.912
DppIII	0.422411	0.999936	7622.52	18195.3	15130.6	9926.33	4829.36	9961.79	17862.2	14093.3	15059.1	12081.9
CG10657	0.422509	0.999936	103.901	149.445	35.1911	302.049	142.362	251.15	248.042	177.545	213.253	92.7677
Dim1	0.422539	0.999936	650.69	1034.06	827.791	1035.02	622.834	787.697	1006.39	964.376	1252.25	776.377
GEFmeso	0.42278	0.999936	5470	2277.03	2462.58	3715.2	15551.7	4740.45	2444.87	2885.31	3069.28	8015.57
Pgm1	0.422811	0.999936	44863	31409.2	29370.2	26873.3	26817.4	40088.3	27030.2	26769.5	18407.9	24727
CG6225	0.422947	0.999936	2263.77	2373.44	2928.06	1112.55	4107.97	2307.44	1671.52	2877.49	1318.47	2185.56
Osi14	0.422988	0.999936	3165.29	3434.02	747.811	8933.59	227.232	10081.7	5537.49	4753.83	6927.3	228.606
scramb1	0.423039	0.999936	2303.65	2033.58	1777.15	4548.85	3627.49	3016.65	1902.97	2204.06	6058.71	4978.53
DIP-iota	0.423113	0.999936	276.019	49.815	93.5764	267.817	61.5989	211.194	43.4468	143.913	71.0842	56.3232
CG13458	0.423487	0.999936	510.057	568.855	643.837	253.721	580.399	480.895	507.143	560.011	256.098	307.017
Pino	0.423563	0.999936	10706	8744.14	8056.36	13054.5	31163.6	11244.7	10420.1	6443.25	6723.79	19945
CG13218	0.423875	0.999936	115.445	829.179	427.092	1415.6	507.849	429.523	566.388	630.403	544.33	215.353
CG18765	0.42394	0.999936	378.87	654.826	473.48	339.301	546.177	365.309	968.469	635.096	407.03	516.848
CG8326	0.424159	0.999936	471.226	1287.16	1142.11	1236.39	1308.64	639.29	1244.95	863.48	1113	599.677
DNAlig4	0.424283	0.999936	734.65	823.555	780.603	602.084	290.199	684.954	908.433	739.903	940.648	586.424
CG1317	0.424449	0.999936	5944.37	6030.03	5594.59	5359.35	4927.92	5640.88	5709.7	5763.57	6185.3	6288.32
pum	0.424464	0.999936	7551.15	4112.15	4310.11	4817.68	24854.5	8129.54	3751.43	4536.4	3056.62	12854.9
CG8668	0.424557	0.999936	4581.07	4261.59	4194.94	4205.53	3745.22	5211.36	4124.29	4796.07	3617.5	5176.21
Ada1-2	0.424741	0.999936	98.653	140.607	104.774	173.175	99.9272	118.44	162.728	138.438	195.725	106.02
CG13311	0.424894	0.999936	2822.11	5891.83	3800.64	2231.13	3140.18	2234.66	4102.96	4947.8	663.128	1295.43
kraken	0.425258	0.999936	9466.49	8343.21	7082.21	10556.6	9317.87	8894.41	8074	7706.41	14142.8	12468.4
CG1523	0.425328	0.999936	1539.62	1508.11	1665.18	1928.08	1188.18	1599.65	1644.66	1759.81	2595.06	1349.55
eIF3c	0.425387	0.999936	47453.2	48723.9	46724.2	46015.1	66930.7	46770.9	44168	40871.4	44559.1	55663.9
CG14669	0.425594	0.999936	589.819	223.364	263.134	653.432	3151.13	306.802	238.562	419.226	494.668	1687.49
ChAT	0.425864	0.999936	1069.44	301.3	383.103	2026.75	8852.45	730.617	358.634	510.736	2143.24	3811.2
RpL32	0.426172	0.999936	81171.5	88380.7	90485.9	104698	191855	72124.2	91785.7	86868.2	97797.2	121868
CG4951	0.426204	0.999936	517.404	777.757	712.62	1040.05	817.213	762.011	964.519	702.36	1154.87	854.788
CG12877	0.426206	0.999936	816.511	831.589	685.427	1341.1	1185.44	938.957	703.048	710.181	1818	1849.83
ics	0.426219	0.999936	5540.31	5500.54	5564.19	6584.66	8309.01	4332.33	5170.17	5198.87	5428.69	7658.85
snoRNA:Dek-a	0.426561	0.999936	283.365	339.867	315.12	2.01366	5.47546	1501.19	383.912	211.177	0.973756	2.20875
Hsp70Ba	0.426574	0.999936	554.136	57.8497	41.5895	1770.01	364.118	1197.24	30.8077	20.3356	160.67	79.5151
CG11345	0.42666	0.999936	470.176	1766.02	796.599	1396.47	3196.3	479.468	1635.18	1247.51	782.9	1501.95
eIF3k	0.42686	0.999936	11082.7	10384.8	10628.5	13943.6	17806.2	11002.1	9296.04	9348.11	13147.7	13315.5
RpLP1	0.426997	0.999936	138922	142092	136818	176292	303242	118397	141520	143153	165949	192864
CG8064	0.427115	0.999936	1980.41	4202.14	3824.63	1949.22	3145.65	1959.25	4152.72	2815.7	1841.37	1493.12
Den1	0.427271	0.999936	1576.35	1934.75	1689.97	2482.84	1185.44	1573.97	1883.22	1852.88	2865.76	2118.19
CG5892	0.427475	0.999936	3235.61	617.867	1362.06	1426.68	4741.75	1800.86	1643.08	2092.22	1296.07	1772.52
CG15431	0.427615	0.999936	789.224	298.89	354.31	1010.86	5486.41	644.998	369.693	307.38	935.78	2693.58
CG8929	0.427809	0.999936	1641.42	1470.35	1340.46	5423.79	2117.63	1855.08	1429.79	1368.74	7073.36	4982.95
CG6523	0.427855	0.999936	4157.07	7638.57	6852.67	6901.81	10044.7	4864.6	7569.22	6303.25	5898.04	6106.1
Tsp42Ee	0.427996	0.999936	21898.9	21117.5	21316.2	21715.3	28720.2	19137.3	19150.6	24182.1	19615.3	22993.1
CG9281	0.427999	0.999936	13435.7	21258.2	20660.4	23222.5	42189.8	14532.4	17718.4	15225.1	21905.6	29642.6
Spc25	0.428266	0.999936	145.881	188.011	251.137	123.84	39.6971	222.61	328.616	241.681	150.932	65.1582
UQCR-C2	0.428275	0.999936	35909.7	44372.3	43562.6	33140.8	45813.2	36499.5	43025.8	38366.2	29571	36854.2
CG4613	0.428348	0.999936	1050.55	121.324	87.9778	1936.13	2.73773	2915.33	462.116	721.913	2168.55	19.8788
CG5641	0.428479	0.999936	875.283	1279.12	1196.5	1683.42	933.566	1185.83	1462.97	927.616	2286.38	1241.32
snoRNA:Psi28S-2442b	0.428501	0.999936	968.689	354.329	524.667	33.2254	17.7953	2806.88	380.752	472.411	24.3439	15.4613
RpS8	0.428709	0.999936	150753	155907	159831	184065	318665	139618	159442	152916	175963	205840
Rel	0.428773	0.999936	26063.3	8648.53	14812.3	12131.3	23685.5	15843.8	8128.5	18602.4	11383.2	15253.7
v	0.428784	0.999936	1829.28	3499.1	2596.14	2651.99	1518.07	1703.82	4255.42	3685.43	2423.68	2545.59
Oseg1	0.429007	0.999936	413.503	302.104	442.288	576.913	501.005	323.926	372.853	362.13	465.455	442.855
CG6724	0.429194	0.999936	1864.96	5608.21	4594.84	2876.51	3758.9	2281.75	4744.39	3156.71	3040.07	2039.78
CG7182	0.429481	0.999936	2967.99	7504.39	7071.81	4902.25	7271.41	3313.46	7057.34	5053.39	5200.83	4107.18
CG12702	0.429569	0.999936	193.108	204.081	259.934	188.277	703.597	255.431	229.873	239.334	276.547	227.502
Rad9	0.429676	0.999936	193.108	338.26	277.53	293.994	128.673	242.588	323.876	201.792	571.595	200.997
Ppt1	0.429864	0.999936	448.137	674.11	498.274	536.64	265.56	459.49	636.693	458.333	760.503	537.832
Dap160	0.429901	0.999936	5870.9	4057.51	4123.76	4693.84	12393.7	5606.63	3531.83	3994.38	4729.53	7249.13
CG43896	0.429953	0.999936	88204.2	26908.9	34881.6	48994.3	107778	56948.2	28670.1	31569.4	46616.6	74199.8
CG1492	0.430028	0.999936	253.979	171.942	144.763	238.619	62.9678	188.362	143.769	245.591	327.182	188.848
CG32204	0.430334	0.999936	348.434	159.087	159.16	768.211	2180.6	235.453	109.012	114.192	507.327	1281.08
Clk	0.430523	0.999936	341.088	65.0809	231.941	8.05463	280.617	154.115	69.5149	228.384	9.73756	111.542
sei	0.430543	0.999936	771.383	280.41	237.54	540.667	546.177	272.554	198.275	232.295	494.668	643.852
CG6443	0.430563	0.999936	452.335	500.561	434.29	826.607	542.071	522.277	585.347	513.083	1040.95	590.842
CG6983	0.430684	0.999936	4414.2	3600.34	4256.52	1690.47	1916.41	3314.89	2662.1	3812.92	1351.57	1408.08
CG6845	0.430695	0.999936	584.572	339.867	302.324	1221.28	268.298	772	446.317	296.43	1245.43	896.754
Rrp4	0.430714	0.999936	1585.79	2854.72	2398.59	2271.41	2843.13	1700.97	2556.25	2181.38	2220.16	1901.74
CG16903	0.430981	0.999936	1949.97	2348.54	2169.85	3458.46	2506.39	2170.45	2307.42	2044.51	4679.87	3564.93
EMRE	0.431009	0.999936	2642.64	3709.61	3523.91	4101.82	3530.3	3177.9	3354.88	3277.94	3304.93	2957.52
nwk	0.431096	0.999936	2570.23	1115.21	1249.28	3719.23	14210.2	1964.96	1119.35	1312.43	3458.78	7167.41
ABCA	0.431179	0.999936	12590.9	20867.7	28102.5	4911.31	13351.9	10108.8	14631.3	21160	4660.4	9462.3
Ssadh	0.431254	0.999936	4502.36	7624.91	6623.13	6314.83	4357.1	4911.69	7831.48	6633.31	7655.67	6532.39
CG18417	0.431257	0.999936	10158.1	1423.75	2928.06	1666.3	1691.92	4897.42	1540.39	2548.21	1309.7	2393.18
Pbp45	0.431372	0.999936	159.524	212.116	168.757	252.714	65.7055	212.621	188.796	191.624	382.686	114.855
SH3PX1	0.431494	0.999936	5481.54	4872.23	5034.73	5913.11	5658.89	5616.62	4628.27	4911.04	8472.65	6699.15
RpL37A	0.431551	0.999936	51292.2	58488.4	53320.9	60684.6	102479	44076.8	59184.8	56173.2	59138.2	65395.7
Mdr49	0.432054	0.999936	5578.09	7076.14	7365.34	6726.63	26464.3	3991.28	8745.45	8620.72	14722.2	40493.1
CG11670	0.432319	0.999936	535.245	682.144	601.448	515.497	592.719	522.277	685.67	592.861	702.078	692.444
zfh2	0.432616	0.999936	7121.91	3180.93	3279.97	1018.91	15794	6537.03	2707.92	3391.35	635.863	6959.78
Gdh	0.432678	0.999936	33440.2	54153.7	52306.8	87715	85183.1	30349.2	43233.5	34409.4	58730.1	85564.9
m	0.432839	0.999936	1004.37	94.0057	61.5844	1925.06	75.2876	2729.83	458.956	477.104	1754.71	108.229
wde	0.432893	0.999936	3309.07	3971.54	3447.13	1570.65	4665.09	2993.82	3425.98	2785.19	1369.1	3329.7
CG30349	0.432921	0.999936	2308.9	6091.89	5263.47	4673.7	9501.3	2301.73	5917.45	4233.71	5201.8	4646.11
VhaM9.7-b	0.432986	0.999936	15422.4	17209.5	17457.2	14585.9	22591.8	13951.6	16426.1	16558.6	14320.1	17963.8
Nup93-2	0.433174	0.999936	978.134	1106.38	1228.49	1033.01	763.827	1028.86	1241	1041.81	1332.1	1018.24
Syt12	0.433424	0.999936	372.573	151.052	239.14	594.029	1197.76	266.847	203.015	229.166	380.739	759.811
Smyd5	0.433456	0.999936	1235.26	2581.54	2448.98	1962.31	2949.91	1225.78	2782.18	1905.29	1926.09	1536.19
Gad1	0.433464	0.999936	3601.89	1839.14	1617.99	6352.08	22872.4	2550.03	1756.04	1965.51	5441.35	11785.9
Ns1	0.433484	0.999936	4484.51	10974.6	10347.8	4759.28	8024.29	4433.65	10033.1	7693.11	4660.4	4413.09
obe	0.433504	0.999936	3212.52	2892.48	2728.11	2067.02	1942.42	2848.27	2663.68	2909.55	2778.13	3052.5
CG12723	0.433593	0.999936	983.382	106.861	91.177	4921.38	95.8206	1521.17	297.018	119.667	1315.54	39.7576
CR30029	0.433601	0.999936	307.504	0	15.1962	4538.79	1030.76	289.678	22.9083	128.271	995.179	1232.48
CG9663	0.433684	0.999936	1344.41	1934.75	1544.41	1699.53	3403	1294.28	2022.25	1448.52	1639.81	1980.15
CG5028	0.433805	0.999936	23442.7	24411	27183.5	13181.4	21994.9	22730.5	19355.2	21474.4	9753.14	20010.2
Aladin	0.43385	0.999936	621.304	1132.89	990.15	934.337	580.399	692.089	1095.65	1026.17	1392.47	800.673
mesh	0.433873	0.999936	39908.3	15691.7	20026.1	31522.8	121763	29320.3	16722.3	17950.1	36141	63713.7
Akr1B	0.433956	0.999936	15682.7	72125.7	46543.4	28420.8	28495.7	25095	92733.6	47148.1	42764.4	40869.7
CG8134	0.433969	0.999936	691.621	842.034	667.831	1512.26	620.096	817.663	835.758	678.114	1865.72	1155.18
CG32971	0.433969	0.999936	341.088	166.318	299.924	95.6488	119.091	458.063	397.341	420.79	61.3466	96.0808
CG18476	0.434054	0.999936	698.967	643.578	639.039	636.316	409.291	689.235	738.596	695.321	623.204	612.929
CG5728	0.434072	0.999936	5220.21	12408	11260.4	2820.13	8329.55	5208.5	11475.5	7395.11	2398.36	3625.67
Npc1b	0.434237	0.999936	4153.92	10637.9	9700.75	3103.05	6188.64	3290.63	9657.04	7966.08	1724.52	2133.66
rogdi	0.43442	0.999936	4795.17	3717.65	4257.32	4079.67	6751.24	3501.83	3498.65	4754.62	3353.62	5453.41
CG7582	0.434537	0.999936	126.99	368.792	316.72	670.548	951.362	142.699	382.332	326.934	435.269	523.475
dpr8	0.434791	0.999936	232.989	80.3468	79.9798	682.63	3727.42	139.845	118.491	41.4533	430.4	1866.4
JHDM2	0.434859	0.999936	1270.94	1067.81	1179.7	881.982	1205.97	1182.97	928.182	1238.12	675.787	938.72
mRpL44	0.434875	0.999936	2119.99	4318.64	3915.01	3510.81	4848.52	2507.22	4218.29	3503.2	3243.58	2589.76
mtt	0.434954	0.999936	960.293	325.405	452.686	1637.1	5675.32	677.819	326.246	398.89	1334.05	3016.05
CG1103	0.435004	0.999936	1124.01	1124.86	962.157	1237.39	524.275	1521.17	1113.03	1263.93	1200.64	758.707
CG17751	0.435011	0.999936	2094.8	1932.34	1357.26	889.03	116.354	811.955	2041.21	912.755	53.5566	123.69
CG17739	0.435271	0.999936	226.692	132.572	136.765	420.855	1045.81	152.688	116.121	155.645	409.951	525.683
CG42674	0.435292	0.999936	7127.16	3620.43	4165.35	5453.99	18160.7	5625.18	3572.91	4618.52	4386.77	10862.7
CG4038	0.435431	0.999936	1124.01	1924.31	1174.9	4371.65	11330.1	947.519	1713.38	1249.86	4508.49	4976.32
Mtpbeta	0.435448	0.999936	10824.5	13753.8	13077.5	17388.9	11430	12824.3	13275.8	12021.5	18010.6	19099.1
CG13562	0.435788	0.999936	358.929	249.879	221.544	452.066	73.9187	557.952	308.867	328.498	472.272	131.421
CG1628	0.435887	0.999936	695.819	1056.56	1029.34	1414.59	2566.62	773.427	969.259	937.001	1052.63	1711.78
Surf6	0.435966	0.999936	719.957	2518.87	1879.53	2682.19	3657.61	967.497	2300.31	1342.93	2774.23	1545.02
CG10116	0.436203	0.999936	3554.66	1999.03	2329.81	2392.23	2242.2	2507.22	2025.41	2493.46	2070.21	2087.27
CG8635	0.436238	0.999936	4300.85	9593.41	8276.31	8739.28	12582.6	5836.38	8908.17	6325.15	8112.36	7709.66
Ugt302K1	0.436364	0.999936	111.247	92.3988	111.172	133.908	157.42	64.2144	132.71	97.7672	328.156	145.778
CG10286	0.436386	0.999936	2927.06	6687.26	5750.55	3311.46	3847.88	2901.06	5723.92	4196.17	3327.32	2554.42
CG9391	0.436551	0.999936	1668.71	2248.91	2273.83	3571.22	2860.93	1722.37	2517.54	2179.82	4999.26	3960.3
CG11980	0.436675	0.999936	2381.32	6249.37	5502.61	4803.58	5891.6	2736.96	5633.08	4286.9	4638.97	3514.13
slo	0.436935	0.999936	8475.76	3830.13	4012.59	3393.01	22884.7	6203.11	3888.88	4384.67	3187.1	12707
St1	0.436964	0.999936	1043.2	566.445	314.321	691.692	253.24	1813.7	933.711	581.129	574.516	131.421
CG9752	0.436977	0.999936	396.711	973	895.774	921.249	507.849	623.593	1054.57	836.888	1016.6	863.623
CG31441	0.437015	0.999936	167.92	203.277	151.162	246.673	114.985	215.475	248.042	143.913	254.15	173.387
lncRNA:CR44922	0.437158	0.999936	1072.59	333.439	469.481	1061.2	3196.3	850.484	270.95	417.662	853.01	1852.04
grnd	0.437229	0.999936	1328.67	908.722	874.179	1212.22	785.729	1365.63	794.682	1055.89	1167.53	1488.7
Dyb	0.437258	0.999936	5197.13	2880.43	3767.85	6039.97	12530.6	3764.39	2323.22	3444.54	4416.96	9252.47
CG32335	0.437308	0.999936	162.673	212.919	193.551	859.832	598.194	279.689	326.246	329.28	745.897	1128.67
Hr38	0.437433	0.999936	722.056	879.797	1313.27	161.093	2444.79	831.933	668.291	918.23	207.41	1258.99
tadr	0.437577	0.999936	309.603	208.098	434.29	639.336	829.532	266.847	191.166	329.28	520.959	575.38
Hacd1	0.437578	0.999936	3094.98	3897.62	2381.8	5477.15	2149.12	4526.4	4827.33	3878.62	4761.67	2402.02
CG11414	0.437836	0.999936	5098.47	4067.96	4073.37	5809.4	8918.16	5111.47	4166.94	3640.85	4762.64	6218.75
CG14573	0.437892	0.999936	1649.81	8070.84	2415.39	108.738	49.2792	5072.94	12311.2	6122.58	864.695	11.0438
olf413	0.437961	0.999936	1924.78	748.832	749.411	1302.84	10235	1729.51	748.865	775.881	813.086	5434.64
pb	0.437962	0.999936	193.108	65.8844	50.3873	421.861	810.368	104.17	66.3551	93.8566	333.998	405.306
CG13297	0.437969	0.999936	1308.73	1049.33	339.114	816.538	43.8037	2314.57	1952.74	716.438	716.684	50.8013
CG6937	0.437991	0.999936	1407.38	4105.72	3648.68	3168.49	4651.4	1836.53	3795.67	2668.65	3417.88	2223.11
Vha68-1	0.438116	0.999936	4475.07	5144.61	4705.21	7139.43	19688.4	4413.67	4777.57	4525.45	7844.58	9931.66
Grip75	0.43829	0.999936	486.968	464.404	427.092	437.971	264.191	413.826	689.619	480.233	375.87	437.333
CG9953	0.43833	0.999936	4361.72	6278.3	6029.68	3338.65	1678.23	4303.79	7063.66	6453.42	4564.97	4283.88
RpS29	0.438458	0.999936	112769	116575	106155	143774	240477	106119	119319	111722	129555	151109
snoRNA:Psi28S-1180	0.438799	0.999936	1160.75	284.428	643.837	2.01366	1.36887	6023.31	451.057	357.437	0	0
nAChRalpha4	0.438913	0.999936	1396.88	582.514	660.633	908.16	3439.96	1181.55	426.569	622.582	509.274	2241.89
Rgk1	0.438936	0.999936	984.431	305.318	390.301	1959.29	7806.64	734.898	366.533	700.796	1564.83	3725.06
RpS19a	0.439079	0.999936	66076.5	72400.5	68066.8	102845	167704	58806.1	72775	66649.1	94242.1	104836
Arts	0.439122	0.999936	4334.44	6402.03	6106.46	3559.14	6335.11	4149.68	6059.64	4820.32	3199.76	4934.36
CG4563	0.439145	0.999936	10680.8	15016.8	16956.5	5788.26	22368.6	13707.6	14049.9	16816	5734.45	3717.33
Gba1b	0.439276	0.999936	502.711	396.11	329.517	795.395	698.121	465.198	628.004	406.712	872.485	937.616
Rhau	0.4394	0.999936	1384.29	1502.48	1330.86	1248.47	1096.46	1265.74	1226.78	1814.56	1391.5	1520.73
Papst2	0.439433	0.999936	701.066	1088.7	845.386	1092.41	370.963	887.586	930.552	847.838	1431.42	827.178
Scsalpha1	0.439602	0.999936	22156	30782.5	29137.4	24452.9	23328.2	21503.3	27084.7	26460.5	20798.5	22770
levy	0.439648	0.999936	24477.5	30641.9	29223.8	22990.9	28261.6	25133.5	30553.4	26880.5	19242.4	20428.8
CG3568	0.440084	0.999936	525.8	604.208	755.809	602.084	209.436	635.009	619.314	818.898	830.614	394.263
CG13204	0.440196	0.999936	216.197	126.144	147.963	954.474	1394.87	245.442	173.787	244.027	786.795	464.943
sick	0.440336	0.999936	4340.73	1823.07	1865.93	7080.02	26128.9	4422.23	1688.9	2100.82	5648.76	12985.3
Tsp42Ec	0.440393	0.999936	9579.84	4294.54	7245.37	7557.26	15692.7	7741.4	5135.41	6487.83	8043.22	9128.78
CG8042	0.440445	0.999936	2342.48	2767.95	2323.41	4389.77	2171.02	2812.59	2832.73	2304.96	5442.32	3272.27
CG2004	0.44051	0.999936	2839.95	6844.74	3991.79	4921.38	3706.89	3175.05	5217.57	2744.52	4693.5	2950.9
Mmp2	0.440625	0.999936	980.233	401.734	508.671	2126.42	5159.25	918.979	397.341	493.529	1930.96	2377.72
CG14232	0.44066	0.999936	1082.03	1002.73	1134.91	1691.47	1095.09	1215.79	998.487	1097.34	2311.7	1433.48
CCAP-R	0.440841	0.999936	181.564	115.699	79.18	188.277	266.929	154.115	94.0031	107.935	162.617	161.239
Cpr66Cb	0.44095	0.999936	1921.64	928.809	357.51	616.179	6.84433	2497.23	1986.7	2380.83	392.424	2.20875
Pex6	0.441032	0.999936	1683.4	2521.28	2176.25	1717.65	1901.35	1759.47	2594.17	2186.08	2047.81	2532.34
Sirt7	0.441091	0.999936	654.888	386.468	482.278	492.339	307.995	575.076	393.391	477.104	603.729	630.599
CG2975	0.441091	0.999936	439.741	81.1503	136.765	587.988	268.298	236.88	159.568	226.038	810.165	703.488
CG31637	0.441171	0.999936	3474.9	2941.5	2718.51	2556.34	1511.23	4607.74	3121.06	3353.03	2463.6	2065.18
CG42269	0.441317	0.999936	493.265	901.491	480.679	38.2595	164.264	388.14	902.114	925.269	210.331	608.512
CG7298	0.441469	0.999936	124544	39611	50023.4	76728.4	204645	61784.2	47774.9	39619.2	91892.4	132639
CG31849	0.441713	0.999936	170.019	192.029	214.346	173.175	83.5008	179.8	225.923	188.495	195.725	177.805
Hs3st-A	0.441742	0.999936	1640.37	368.792	455.085	1078.31	7430.2	1271.45	414.719	517.775	1045.81	3691.93
CG9095	0.441844	0.999936	7076.78	1310.46	789.401	10182.1	1448.26	18196.9	2266.34	2143.84	7518.37	2383.25
GstE2	0.441867	0.999936	126.99	90.7919	85.5784	188.277	327.159	111.305	115.332	176.763	332.051	337.939
CG1304	0.441942	0.999936	2465.28	5232.99	6024.08	3964.89	2646.02	2962.42	2654.2	5826.15	2806.36	2369.99
CG17684	0.441968	0.999936	788.175	324.601	383.103	272.851	472.259	592.199	313.607	372.298	199.62	336.835
MED24	0.442297	0.999936	1219.52	1163.42	1191.7	990.72	684.433	1237.2	1199.92	1052.76	1191.88	1169.54
CG13046	0.442574	0.999936	567.78	1678.44	692.625	287.953	46.5414	1434.12	1915.61	1428.97	453.77	49.697
Dscam3	0.442594	0.999936	1006.47	231.399	173.556	1459.9	6760.83	582.211	178.527	247.156	1372.02	3274.48
sno	0.442787	0.999936	3309.07	3605.16	3765.45	2560.37	7886.03	3431.9	3429.93	3035.48	2239.64	5177.32
Rtc1	0.44288	0.999936	983.382	2537.35	1962.7	1414.59	1883.56	879.024	2210.26	1507.18	1499.58	1207.08
CG16779	0.442907	0.999936	2845.2	1084.68	1512.42	1087.38	5375.53	2514.35	987.427	1138.79	723.501	3310.92
bonsai	0.443228	0.999936	2771.73	6838.32	6044.87	4163.24	5762.92	2875.38	6437.24	5133.17	3204.63	3624.57
DnaJ-H	0.443277	0.999936	1593.14	1628.63	1773.15	1829.41	743.294	1802.28	2008.82	1429.75	2315.59	1344.03
upSET	0.443427	0.999936	10926.3	5216.11	6186.44	2661.05	24025	10628.2	4725.43	5712.74	1905.64	11792.5
CG14636	0.44351	0.999936	1878.61	1859.22	1210.09	1629.05	824.057	2518.63	2230.8	2304.18	1289.25	784.108
RpS5a	0.443564	0.999936	145538	162418	165568	179767	299910	135210	165508	159501	170869	201102
CG42365	0.44369	0.999936	527.899	572.069	575.855	1215.24	239.551	490.883	706.998	599.9	1765.42	543.353
CG15127	0.443726	0.999936	855.343	553.589	700.623	574.899	639.26	573.649	612.995	636.66	628.073	582.007
CG4250	0.443794	0.999936	452.335	453.959	405.498	540.667	959.575	539.401	384.702	389.505	546.277	533.414
CG3982	0.443811	0.999936	165.821	94.0057	191.152	84.5736	124.567	189.789	232.243	167.378	75.953	142.465
NP15.6	0.44386	0.999936	8472.62	10999.5	10460.6	9768.26	12998.7	8432.06	11022.8	9917.51	9137.73	9688.7
wmd	0.444189	0.999936	2114.74	3127.9	2473.77	3505.78	1783.63	2624.23	3512.87	2484.07	4062.51	2378.83
CG5890	0.444209	0.999936	919.362	261.127	257.535	572.886	4388.58	622.166	276.48	379.337	351.526	2398.71
CG14453	0.444229	0.999936	0	0	3.19919	730.958	6840.22	0	0	0	472.272	1167.33
CG4210	0.444253	0.999936	874.234	1168.24	1108.52	1764.97	1492.06	840.495	1357.91	1214.66	2144.21	2112.67
sha	0.444344	0.999936	583.522	40.9769	55.1861	955.481	98.5583	1611.07	56.8758	323.805	650.469	248.485
spn-B	0.444352	0.999936	100.752	135.786	113.571	153.038	138.255	105.597	162.728	119.667	205.463	140.256
aub	0.444584	0.999936	624.453	430.659	467.082	346.349	521.538	657.841	572.708	520.904	371.001	598.572
CG13773	0.444667	0.999936	470.176	1277.51	878.178	1062.2	766.565	549.39	1130.41	678.114	896.829	377.697
AstC	0.444759	0.999936	1348.61	310.942	404.698	1919.02	4974.46	1195.81	287.539	441.908	1592.09	2381.04
RpL9	0.444819	0.999936	95223.3	109799	104343	131920	233266	88477.5	109570	106040	121935	146707
beat-Ic	0.44491	0.999936	625.502	160.694	204.748	631.282	1969.8	490.883	150.879	236.988	406.056	1144.13
Spn43Ad	0.444993	0.999936	426.097	113.289	255.136	592.016	1143	285.397	205.385	198.663	557.962	587.529
trbl	0.445132	0.999936	3830.68	2149.28	2085.87	4947.56	3088.16	3596.01	2354.82	2873.57	4934.02	5792.46
Dref	0.445371	0.999936	2872.48	3523.21	3207.99	3088.95	2670.66	3356.27	3637.68	3241.96	3307.85	2939.85
CG6154	0.445392	0.999936	332.692	128.555	169.557	627.255	1942.42	262.566	161.148	179.892	515.117	993.939
ZnT77C	0.445468	0.999936	2015.04	2955.15	2643.33	1761.95	4361.21	2829.71	2948.06	3312.35	2670.04	4362.29
Vps15	0.445471	0.999936	2443.24	1959.66	2028.29	1756.92	1099.2	2363.09	2231.59	2167.3	1942.64	1847.62
Tmc	0.445477	0.999936	405.107	85.1676	72.7816	843.723	4524.1	308.229	124.811	138.438	806.27	1986.77
CycY	0.445535	0.999936	3306.98	3849.41	3548.7	5125.77	4400.9	3645.95	3407.02	4029.57	5925.31	6165.74
Tango14	0.445632	0.999936	835.402	1401.25	1285.28	946.419	873.336	779.135	1228.36	957.337	979.599	742.141
GstE8	0.445775	0.999936	1813.54	2855.52	2098.67	1751.88	4377.63	2233.23	3290.11	2675.69	2802.47	4427.45
CG13086	0.446116	0.999936	344.236	548.769	443.088	595.036	537.964	398.129	398.921	316.766	520.959	535.623
CG8372	0.44613	0.999936	984.431	1156.19	970.155	1947.21	844.59	1215.79	1268.65	1177.9	2069.23	1223.65
fipi	0.446178	0.999936	705.264	388.075	420.694	809.491	2243.57	630.728	423.409	415.315	690.393	1250.15
Pus7	0.446287	0.999936	818.61	2158.11	1998.69	1293.78	1054.03	968.924	1729.18	1191.2	1451.87	640.539
CG14417	0.446451	0.999936	2105.3	89.1849	45.5885	2075.07	72.5499	4338.04	409.98	915.101	1774.18	295.973
CROT	0.44666	0.999936	1820.88	1634.25	2406.59	4141.09	2175.13	1484.07	1941.68	2294.79	4493.88	5125.41
CG1648	0.446668	0.999936	33753	12216.7	15660	26910.5	32027.3	26630.4	9814.24	14701.1	21547.3	24824.2
nrv3	0.446675	0.999936	11855.2	5017.66	5072.32	6120.51	46932.9	9906.14	4710.42	6035.76	4836.65	25147.8
[truncated: 8,001 more rows]
