# Supplementary material for: Alternative Characterizations of Methyl Lucidone-Responsive Differentially Expressed Genes in Drosophila melanogaster Using DEG-by-Index Ratio Transformation
Source: Insects. 2025 Aug 27;16(9):898. doi: 10.3390/insects16090898 (PMC12470851; doi:10.3390/insects16090898)
Supplement: Supplementary file 1 [file insects-16-00898-s001.zip › Data S3.xlsx]

## Sheet: edgeR
Geneid	p-value (t test)	p-adjusted	C1	C2	C3	C4	C5	T1	T2	T3	T4	T5
CG7414	0.00104278	NA	425.422	412.383	420.809	445.558	423.007	405.172	390.544	385.4	388.251	375.627
CG13197	0.00398838	NA	20.381	18.0888	18.9476	20.4511	18.9025	17.7912	16.63	15.2474	17.5744	16.6975
CG10597	0.00510559	NA	30.0278	22.4444	29.8906	17.0854	23.4461	14.0437	16.7702	15.3356	12.9516	15.4274
CG30431	0.00569564	NA	6.5102	6.67184	6.23142	5.54193	8.66141	7.49494	10.9297	10.6388	9.62009	9.85594
CG14265	0.00824214	NA	119.832	107.211	119.035	169.975	145.487	54.394	69.0645	53.557	61.7106	122.979
yin	0.0121696	NA	11.0409	11.294	6.39354	13.7197	20.3046	24.4699	18.5935	24.788	16.5285	25.368
Sec8	0.0159009	NA	55.274	60.3643	57.6736	56.9332	52.5364	62.7608	59.4071	59.803	60.9875	61.6928
CG3690	0.015985	NA	24.0334	28.2656	27.0636	21.992	20.4643	18.7559	19.9961	20.7776	14.4882	10.2116
CG11585	0.0171906	NA	12.8392	23.0594	22.808	13.4358	19.2752	5.86238	12.9534	11.1487	9.40057	13.2598
GstD4	0.0172263	NA	0.836429	7.297	4.04283	1.64906	3.15928	2.89409	26.7182	10.982	20.893	21.9642
spn-E	0.0180364	NA	4.48883	3.75099	4.75209	3.79825	4.01122	5.88093	5.24946	6.21661	4.29998	4.96184
Ugt49B1	0.0191929	NA	100.134	167.39	105.276	177.95	160.13	118.899	327.34	274.266	390.304	302.977
CG6145	0.0198349	NA	50.9385	42.6752	40.7525	61.9615	52.4477	63.54	52.3444	72.4617	77.7096	66.028
Npc2a	0.0200898	NA	19.7676	19.0726	20.0824	24.1142	25.8955	17.0677	18.884	17.8752	17.8714	17.0532
GstD6	0.0210959	NA	0.627321	6.78457	2.69522	1.39224	6.10558	2.41174	19.976	11.4233	26.9362	26.943
ntc	0.0221011	NA	3.23419	2.76712	2.60403	3.14944	2.04111	3.45064	4.29775	2.82395	4.39037	3.94576
CG34445	0.023568	NA	14.6933	18.0478	18.9172	15.5985	19.0444	10.1664	14.8969	15.2376	10.6531	15.0887
CG14566	0.0237386	NA	49.7257	75.1427	86.9258	49.7422	70.2142	48.9397	41.6651	51.0566	21.6549	43.4203
CG12895	0.023919	NA	18.499	23.2541	23.345	24.7224	21.2275	16.7894	19.6454	19.395	19.86	14.5807
CG7203	0.0247002	NA	25.2183	43.9972	52.7999	34.0491	33.6517	17.4944	26.2072	32.6029	7.59277	17.7475
ERR	0.0253285	NA	5.86894	7.19452	6.64685	6.52866	7.348	7.66191	8.77582	7.13831	7.4249	9.2463
t	0.0263307	NA	11.1942	9.72592	9.40287	13.3952	8.34193	13.3017	12.6728	13.6099	11.5958	14.242
CG11353	0.0265498	NA	10.0371	14.512	5.04593	12.5302	6.15883	23.8205	23.9832	20.1697	12.4351	11.7357
CG10560	0.0273761	NA	17.8578	59.3394	55.1506	38.1041	45.1529	37.0851	83.22	88.7387	130.058	104.216
Alp8	0.0281523	NA	306.244	228.544	253.057	280.678	267.137	255.533	164.537	219.523	34.1933	83.5554
Mdh2	0.0288615	NA	554.942	606.902	502.506	652.258	698.734	499.749	523.143	427.975	440.264	558.486
CG6739	0.0295854	NA	26.459	24.4224	27.2156	28.1422	22.115	21.0378	22.0798	25.5038	17.4582	16.6467
mnd	0.0308121	NA	39.5631	60.4667	50.054	60.8666	64.5878	45.9714	48.9583	34.0835	32.2047	40.8632
Keap1	0.0308486	NA	24.9813	28.3476	24.9257	21.7892	28.2561	29.5716	33.6907	29.1906	51.5869	45.9267
CG43799	0.0325845	NA	5.1301	5.78021	6.57593	4.94719	5.07615	6.49314	5.38972	8.06002	8.25132	7.16334
CG31104	0.0332356	NA	2.43958	18.5192	4.98514	15.2065	16.0449	5.19451	53.817	25.6215	59.3346	51.4643
AOX3	0.0337066	NA	117.156	131.356	105.458	73.7752	98.488	106.859	144.501	140.482	205.676	200.116
TwdlO	0.0338535	NA	115.288	236.404	228.81	289.843	167.744	109.103	103.477	138.275	163.735	112.26
CG30047	0.0346056	NA	41.5147	37.2332	34.0449	29.2911	40.0058	34.9145	25.7164	27.8473	31.5074	27.0107
Cyp4e2	0.0350761	NA	70.9849	142.968	89.7528	84.4401	76.2843	87.9542	167.352	179.252	134.927	155.968
ND-SGDH	0.0357374	NA	223.982	232.09	220.937	265.796	268.947	216.852	225.406	215.395	206.102	210.87
CG1494	0.0384352	NA	5.08827	2.40842	3.16131	1.43279	2.80431	9.73971	17.9223	25.8274	4.4162	6.58756
ATPsynC	0.0385443	NA	2309.69	2962.83	2473.66	2886.06	3063.26	1744.47	2367.87	2646.61	1989.91	2295.49
CG43139	0.0388008	NA	0.446095	1.68077	1.58065	0.770463	1.63289	1.48415	1.98358	2.21602	4.0159	2.57406
CG3270	0.039777	NA	26.1663	24.4942	28.5328	25.7632	42.5616	20.4998	23.4322	25.3175	6.09487	10.618
Cyp6w1	0.0399078	NA	17.4814	111.597	21.9873	53.554	73.3912	27.735	193.819	120.439	228.971	201.437
NaPi-T	0.0401721	NA	36.8447	56.3981	51.8677	64.2188	57.5416	32.206	43.0777	51.0076	24.2245	37.2053
CG33301	0.0417064	NA	23.7267	37.9916	24.6521	8.54268	14.2878	23.969	68.9944	46.0362	57.1136	30.5331
CG7920	0.0427259	NA	543.358	432.225	460.588	556.842	559.637	466.207	386.387	382.547	318.78	497.471
CG10175	0.0443532	NA	17.7044	19.7593	10.2844	27.0068	21.405	61.3695	45.462	53.6452	23.9534	17.5951
CG7627	0.0444286	NA	55.2182	60.6717	64.9791	41.605	63.7181	60.5903	67.1911	67.9317	89.2537	90.4816
Gel	0.0452739	NA	499.613	419.24	432.4	432.487	347.61	554.7	457.715	491.406	487.06	484.245
Cyp6a21	0.0464079	NA	23.197	59.0217	45.5857	13.7737	14.3588	23.2269	80.986	83.8262	97.8924	57.2559
Alp5	0.0494504	NA	267.574	195.021	224.777	199.401	216.517	177.615	199.039	189.224	93.6312	178.813
pio	0.050564	NA	132.811	134.841	132.907	125.139	122.183	123.054	103.657	125.205	99.6744	125.333
snsl	0.0524533	NA	18.5966	22.8134	8.01473	18.7074	13.8795	41.4448	37.9284	48.7131	15.9216	17.9338
CG31100	0.0531759	NA	30.4042	34.3533	30.9849	46.1602	34.4681	47.3257	43.9092	40.6041	48.462	36.6634
CG14439	0.0533227	NA	36.6635	55.8651	38.6044	35.617	38.4084	43.4855	55.6704	57.5674	72.4928	47.0782
CG9673	0.0541949	NA	193.856	177.414	187.409	158.783	215.719	135.67	185.795	156.886	143.359	166.349
Adgf-A	0.0559375	NA	105.808	108.625	125.409	80.4931	124.863	82.6855	90.6134	105.496	61.3749	83.6739
neb	0.0573669	NA	5.08827	5.79046	6.29222	6.90714	6.60255	5.0461	5.35966	4.77522	4.32581	6.19807
CG13907	0.0587686	NA	96.2032	84.2742	104.931	76.3029	54.3823	67.2318	70.6173	70.687	38.1446	48.8225
CG12523	0.0595102	NA	0.460036	2.67488	0.435693	0.702879	0.195237	4.84203	3.87699	2.74551	8.47084	0.203215
CG8303	0.0595434	NA	33.5826	72.8471	37.2974	74.4916	39.704	101.052	130.826	130.637	71.9505	39.9995
Cyp12d1-p	0.0597101	NA	2.71839	4.62212	3.99216	5.08235	9.06963	2.93119	14.6063	8.48165	21.2546	27.2478
eEF1beta	0.060018	NA	817.637	864.48	871.66	891.007	908.596	675.231	823.304	803.521	802.948	863.733
GstD9	0.0603178	NA	19.3354	33.5334	27.9857	28.6558	33.4565	25.1934	45.7124	41.4081	94.109	88.568
mRpL45	0.0606329	NA	56.5844	72.8471	66.8637	67.0979	68.0488	50.2198	67.2512	61.0483	56.2484	52.3449
CG10550	0.0629849	NA	66.8864	79.7751	70.2175	48.9041	50.5663	75.2648	69.355	103.927	153.637	88.9914
CG12746	0.065895	NA	43.2573	55.7421	43.2045	55.5545	48.4719	55.7111	68.5436	56.2829	124.945	79.8636
Idh3b	0.0661782	NA	267.769	263.789	259.562	234.37	206.543	236.703	220.518	227.406	199.659	165.587
Best2	0.0664273	NA	42.5882	39.7133	32.2312	45.9845	38.6923	51.7782	40.0823	58.0086	47.2869	43.4034
Cyp309a1	0.0676856	NA	12.8531	47.328	37.3582	29.2911	51.6135	24.878	95.5723	52.6647	76.7283	125.926
mtg	0.067851	NA	20.618	18.5295	10.639	38.8205	38.6923	49.8117	31.0159	32.0538	39.423	47.2306
CG12171	0.0697487	NA	71.4728	155.307	120.9	94.4561	115.74	93.965	187.548	135.393	213.424	216.103
Ugt37A2	0.0698963	NA	33.6663	245.925	65.9822	27.223	35.1603	48.7913	437.108	210.6	319.542	198.287
CG14961	0.0707639	NA	2.84386	69.3318	8.90638	2.51414	36.9707	107.619	82.5088	60.3031	17.2129	58.9494
Orct2	0.071889	NA	21.8308	22.0037	22.575	17.4503	15.3349	18.8672	13.0936	14.659	19.1627	11.5325
MTPAP	0.0719602	NA	18.3596	25.7342	25.2297	23.8573	21.2275	16.7338	21.078	18.4341	22.7525	15.4952
MSBP	0.072129	NA	142.416	224.157	187.733	169.664	140.588	165.111	220.007	204.834	307.649	275.78
CG13043	0.0732299	NA	22.5139	37.0794	41.3301	28.0746	22.7894	17.3831	26.4777	29.2004	14.1396	11.8712
amd	0.0737078	NA	19.8512	17.4329	8.40989	25.0468	5.28914	64.616	43.3682	21.4836	42.2767	9.50032
ATPsynE	0.0742296	NA	226.575	315.196	296.737	277.597	263.108	197.132	283.481	255.891	186.475	211.462
CG3191	0.0743917	NA	6.17563	11.1812	12.2501	5.20401	8.35968	4.71216	4.96896	6.96182	3.56395	7.21414
CG14892	0.0756046	NA	1.26858	1.10685	0.618076	0.78398	1.02943	4.0072	3.39612	5.14782	0.464863	0.999142
st	0.0756189	NA	14.4284	15.2192	14.2968	18.4911	9.79733	20.6667	18.283	17.2967	17.6132	15.1734
GstD2	0.0757945	NA	5.08827	48.0249	15.5634	39.4018	28.2561	12.2442	106.101	49.0955	295.511	292.308
fal	0.0762841	NA	14.763	10.679	14.3171	11.8273	14.4475	16.7338	13.2539	16.9241	14.3075	15.8677
CG32284	0.0763403	NA	80.3808	31.8834	50.1858	74.9107	57.79	18.2179	60.9699	25.8078	37.6927	37.1037
snk	0.0776202	NA	1.6868	2.84911	2.47231	3.01427	3.92248	2.98684	3.20578	4.95172	4.00299	3.87803
Lst	0.0778563	NA	125.715	81.2714	77.7763	76.0596	72.5393	122.609	121.679	188.224	81.0153	120.676
Rrp47	0.0786868	NA	11.6124	15.6189	15.2898	16.0851	11.3947	9.49854	12.6228	12.041	13.0162	10.4825
Smvt	0.0787987	NA	30.7109	54.5328	46.6192	58.758	68.883	53.6333	60.9399	81.8063	192.131	157.847
CG12766	0.079518	NA	3.88939	14.512	6.95083	4.51464	11.377	6.10355	18.8139	12.0802	46.4605	37.2561
Mpcp2	0.0805742	NA	1613.76	1439.05	1478.01	1281.69	1728.45	1272.97	1190.82	1356.98	966.915	1539.41
NaPi-III	0.0808222	NA	114.535	80.308	91.9515	113.501	80.1712	95.8388	71.4889	77.0899	74.546	73.3946
CG4752	0.0808824	NA	118.369	135.148	147.943	130.073	147.297	123.5	152.395	200.392	160.003	198.999
Spn88Ea	0.0814738	NA	73.6754	95.394	58.5957	84.9132	63.2212	102.313	118.213	110.85	80.8862	73.1575
GstD7	0.0820696	NA	10.2323	128.794	57.5926	20.3565	28.3981	22.188	202.195	91.9352	204.837	128.381
CAH9	0.0822208	NA	31.1848	41.4761	78.982	40.402	46.5728	32.2616	20.527	36.3289	27.8531	35.3087
GstE3	0.0825306	NA	50.4227	165.289	122.45	99.552	157.094	82.4443	209.408	242.467	553.523	305.399
Cyp12d1-d	0.083059	NA	0.27881	4.63237	1.27668	3.31164	3.78049	0.964695	12.5827	2.31407	15.5342	21.236
CG11248	0.0838198	NA	18.5269	16.1415	18.3802	17.18	19.4527	20.2957	18.4332	17.8164	20.5056	21.9981
TwdlC	0.084458	NA	1.04554	17.7403	3.74899	4.36596	4.38395	22.5405	21.8093	12.7372	46.8091	3.79335
AOX1	0.0846208	NA	221.584	325.977	209.295	320.121	361.685	285.253	481.578	305.741	1063.85	857.128
Alp7	0.0847844	NA	44.2192	225.746	183.305	104.283	82.9401	66.564	109.407	71.6773	1.66576	4.87717
CG9394	0.0847962	NA	151.7	134.308	166.85	82.5747	110.948	96.451	116.891	119.469	44.1362	60.4396
CG6071	0.0848999	NA	4.14032	4.60162	4.73183	2.58173	6.65579	3.89588	2.98538	2.43173	2.41471	3.82722
CG33054	0.0850915	NA	4.08456	3.90472	4.14415	5.60951	5.98134	3.35788	4.23764	3.16714	4.23542	3.92883
CG44040	0.0854359	NA	33.0668	33.9844	49.9831	19.978	18.086	22.1138	24.4841	23.4054	10.2528	10.0084
GstD10	0.0859087	NA	9.40982	22.9979	13.547	13.0033	29.0903	12.0216	36.4457	22.4935	44.6527	51.1764
CG5194	0.0861393	NA	1.93773	0.778894	2.05688	1.00025	0.940685	2.76422	2.48448	2.81414	1.63993	1.16849
ord	0.0863031	NA	1.28252	1.08635	1.45907	1.89237	1.20692	1.78098	1.31237	1.61789	2.14354	2.16763
Ctr1B	0.0864924	NA	170.185	226.72	170.599	119.746	78.5384	146.43	136.566	79.3745	21.2546	24.2165
Cyp9b1	0.0879422	NA	8.22488	10.8738	8.6632	8.78599	7.41899	7.45784	13.324	10.8546	11.6861	17.4257
Baldspot	0.0881766	NA	220.887	260.694	229.235	231.22	214.317	246.795	201.664	201.893	179.515	191.7
Cpr64Ab	0.0882866	NA	14.9581	45.76	5.71467	6.799	0.550212	114.149	91.6853	112.919	10.4078	0.321758
Cyp6a8	0.0883488	NA	15.5158	58.827	43.4883	33.3327	48.5607	29.8128	89.2309	128.431	351.178	133.936
CG10512	0.088389	NA	163.368	170.147	183.103	177.18	137.606	119.251	161.221	172.986	125.771	110.481
Ugt37E1	0.0888325	NA	0.501857	4.99107	0.851121	0.0946183	3.17703	0.519451	6.02086	3.92215	6.98586	7.38349
CG32808	0.0901264	NA	3.10873	4.81684	2.58376	2.60876	2.85755	5.5841	5.00903	4.86347	4.32581	2.57406
CG43208	0.0905612	NA	3.54088	2.71588	2.43178	3.33867	2.85755	2.89409	1.70307	2.80434	2.56966	1.77813
CG2187	0.0905708	NA	29.8466	34.7633	34.288	26.385	37.5209	30.0354	14.7967	27.6217	20.1312	32.9209
CG11878	0.0919167	NA	2.67657	1.63978	2.51283	1.77071	1.01168	3.5063	1.26228	3.35344	3.70599	2.91275
CG13775	0.0922039	NA	2.43958	2.16245	2.37098	1.94643	2.53808	2.48595	2.02365	1.07859	1.74324	1.7104
Spn31A	0.0923314	NA	8.07154	6.85631	7.79181	8.19124	8.46617	6.97549	6.39152	7.78547	7.23121	7.50203
CG8611	0.0928394	NA	22.2908	34.958	34.1766	29.183	40.0058	20.7409	31.3666	23.0328	28.9765	21.3715
CG42397	0.0946701	NA	7.38845	2.98234	4.10362	2.46008	0.834193	2.61581	1.76318	1.34334	0.413212	0.592711
CG42675	0.0947681	NA	10.9154	10.6688	13.8206	12.1247	10.951	9.68406	11.2302	10.7467	10.1495	10.5672
asRNA:CR45479	0.0954022	NA	1.84014	2.2342	1.30708	1.28411	1.66839	1.59546	1.10199	0.990343	0.697295	1.59185
CG10264	0.0963678	NA	6.55202	4.60162	1.90489	4.8796	0.283981	20.2586	20.547	18.8557	2.29849	0.4403
CG9449	0.0965506	NA	275.492	241.785	243.623	261.065	298.499	113.63	136.486	199.775	204.579	317.541
blanks	0.0969197	NA	10.5111	9.35697	11.6725	1.25707	0.922937	17.9953	21.4387	16.3161	8.65162	5.21586
phu	0.0973033	NA	64.1123	3.14632	10.791	58.1632	30.9716	20.407	3.80686	8.18749	7.90267	9.19549
CG5326	0.0979626	NA	33.9172	52.811	25.7971	100.404	84.0582	95.5976	79.6236	92.5922	101.301	71.5487
tilB	0.0982538	NA	3.77787	2.75687	3.48554	3.09537	2.43158	2.5045	2.79504	3.01025	2.29849	2.33698
r-l	0.0996381	NA	33.9172	42.9211	47.1562	54.7434	97.0681	29.7757	34.2117	29.9456	37.1632	40.4737
CG11899	0.0999203	NA	74.247	56.7363	61.6252	56.3925	37.5387	57.1211	44.4902	44.6831	42.0572	31.1258
COX4	0.100383	NA	446.597	552.666	523.531	497.787	603.281	417.231	519.697	459.343	414.865	499.537
GstD5	0.100615	NA	2.52323	13.4154	7.45744	11.6245	22.6474	7.27232	53.0056	16.6593	271.183	231.987
Cpr11B	0.101173	NA	27.9367	24.5556	45.9707	17.8288	22.3812	11.4836	17.752	29.7789	8.92279	14.6654
CG7084	0.102077	NA	34.196	34.6813	34.2374	57.1359	46.0581	28.1617	31.3165	23.1799	37.1245	37.4594
JhI-26	0.10264	NA	8.36429	9.83866	9.26101	13.3006	10.9332	7.01259	14.426	14.0315	19.6792	18.4079
CG44002	0.103062	NA	2.342	1.79351	2.39125	2.13567	1.33116	1.35428	1.82329	1.22567	1.93693	1.43944
Ugt35C1	0.103344	NA	54.9534	85.6066	50.5708	50.8641	86.5076	57.8817	82.9896	102.535	87.3814	121.032
dsb	0.103618	NA	2.30018	7.52247	3.81991	2.66283	3.44326	6.71576	14.5963	13.051	2.9054	5.09732
Ser6	0.103705	NA	70.3715	86.6724	95.9031	60.2989	60.3814	59.6256	44.2398	81.6788	49.3659	48.4669
CG10341	0.103808	NA	18.025	31.5964	26.5874	25.182	31.5928	17.012	25.9969	21.562	20.6993	21.2529
GstO2	0.103825	NA	79.0286	117.695	93.7247	106.243	109.687	103.241	132.289	97.3478	144.456	180.421
mRF1	0.104018	NA	10.7202	13.7024	12.2298	11.5299	10.4008	9.05329	9.32682	9.59946	13.0807	7.70525
CG13216	0.104167	NA	7.45815	10.7918	2.52297	23.6816	1.63289	33.8571	29.4431	28.8082	17.8972	1.18542
CG9826	0.105145	NA	34.7536	16.0596	30.9139	18.9912	9.81508	19.2011	11.2803	19.8461	3.35735	2.16763
CG10445	0.106229	NA	2.69051	2.9106	2.40138	1.68961	0.816444	2.91264	3.58647	3.0985	3.88677	1.79507
Arc1	0.106502	NA	551.778	303.072	395.63	427.418	231.302	611.821	390.634	523.362	1362.55	643.126
Cpr66D	0.106503	NA	18.6524	59.4726	15.5938	17.8423	0.301729	123.592	132.118	189.048	11.8928	0.254019
CG5973	0.106563	NA	19.907	77.9304	38.9084	22.83	23.2154	98.8813	157.083	158.386	27.4011	25.6898
CG31288	0.107529	NA	21.3429	57.5971	30.3364	54.4866	62.8484	34.3394	76.6682	54.7924	161.191	119.829
salt	0.107704	NA	58.787	69.6802	51.6651	38.0501	80.2422	75.4874	79.6236	60.0187	71.9247	93.9363
TrxT	0.10798	NA	2.11895	1.39381	3.80978	0.0675845	0.159739	3.22802	4.92889	3.94176	3.8093	0.66045
CG15712	0.108272	NA	0.432155	6.96905	1.08417	1.33817	0.0354976	8.36688	19.8358	20.1697	1.92402	0
CG13893	0.108396	NA	14.3448	21.1429	14.2867	10.2593	17.4471	22.355	25.7865	26.1019	12.2156	19.3393
CG15650	0.108443	NA	1.56133	2.73638	0.486355	1.28411	0.266232	4.24837	4.64838	5.6577	1.27837	0.457234
CG3397	0.109126	NA	1.84014	4.28392	2.82694	2.21677	2.2541	2.0778	5.75037	2.41212	8.58706	12.0066
lncRNA:CR44273	0.109561	NA	2.38382	1.71152	0.729533	3.29812	1.27791	3.82168	1.84332	3.4613	3.47356	2.16763
TwdlV	0.109949	NA	30.5436	81.1792	20.7917	58.7444	0.550212	132.887	135.414	94.6807	83.0426	0.389496
CG6908	0.111116	NA	12.6858	131.11	47.0346	90.1712	43.8395	33.2449	211.511	150.581	214.496	83.4707
CG8012	0.111232	NA	8.28064	8.37311	15.8268	13.6386	11.5367	7.56915	5.05912	9.86421	11.8411	6.09646
CG12920	0.111506	NA	5.68771	9.32623	5.68428	3.78473	1.56189	18.7745	15.5781	14.7963	6.45643	1.42251
CG9514	0.111536	NA	11.7658	8.75231	3.80978	9.74569	3.12379	24.0803	16.8103	19.0028	10.4852	2.89582
CG10638	0.113072	NA	28.9544	51.2635	44.9473	42.7134	30.9716	35.8421	56.021	45.497	94.7159	64.0298
CG9521	0.11344	NA	26.5845	149.507	121.67	40.6859	36.0478	204.052	439.773	392.137	56.1322	46.1299
Fatp2	0.113824	NA	20.9804	25.7342	16.8704	15.1795	15.0865	43.3742	42.4165	43.6732	18.4525	11.0922
CG31198	0.114186	NA	1667.35	1114.98	1214.22	868.474	1070.3	1044.41	1137.21	950.386	699.826	664.954
CG44249	0.114271	NA	2.30018	2.02922	1.59079	1.81126	1.63289	1.39139	0.921662	0.539296	1.8078	2.01522
CG15930	0.114278	NA	3.40148	2.2342	1.36787	2.32491	2.71556	3.13526	3.6065	3.15733	2.14354	4.14898
bgm	0.114413	NA	387.754	340.356	334.116	276.421	353.165	330.408	298.468	318.528	238.488	293.24
CG15739	0.115001	NA	23.88	17.6481	20.9741	20.6538	21.4228	16.7894	21.1982	29.6711	40.908	45.1985
ATPsyngamma	0.115463	NA	606.773	748.773	722.399	613.451	767.475	523.941	693.961	661.608	514.952	625.31
CG1441	0.115569	NA	39.0612	162.912	32.5858	27.6826	36.882	185.351	219.596	218.17	51.135	43.505
CG42335	0.116717	NA	56.668	41.6606	56.2753	42.0781	16.6129	33.1892	31.4968	39.751	17.1999	14.8855
Ddc	0.116927	NA	40.1346	47.2665	30.2047	45.0924	42.8278	34.0983	60.0984	75.7858	70.2976	41.1003
GstE10	0.117183	NA	18.6942	21.2863	23.0411	20.8025	33.208	13.413	18.4132	16.6888	19.4726	22.8448
Alp11	0.117308	NA	6.28715	4.59137	2.66482	5.96095	1.4554	19.6093	9.9279	9.56024	4.90689	3.26838
CG15615	0.118081	NA	70.037	128.271	30.5289	92.7935	1.06493	252.861	235.735	308.85	72.8157	0.8806
CG7330	0.118348	NA	14.6375	12.6878	3.77938	10.9487	2.69781	33.7272	25.3758	26.8177	9.31018	3.5732
bdg	0.119886	NA	39.9673	41.0866	42.6777	31.3862	39.0296	48.1977	45.3918	52.3313	33.8963	46.0113
CG15249	0.120387	NA	10.2602	15.4651	3.75912	8.01552	2.62682	22.0952	25.4359	27.6217	6.24983	5.19893
TotA	0.121004	NA	0.348512	2.35718	1.7529	0.243304	0.212985	0.333933	4.36787	5.22627	4.3129	0.524973
Idh3a	0.121327	NA	513.525	508.197	540.016	391.517	563.861	473.072	442.999	477.767	250.755	427.074
CG15358	0.121827	NA	1.95167	2.03947	2.5331	1.81126	2.32509	4.95334	3.61652	5.14782	2.44053	1.15155
CG4415	0.122115	NA	10.1905	5.05256	7.33586	6.21777	6.49605	10.9085	10.0481	8.33457	6.93421	8.63665
CG5665	0.123034	NA	1.0316	5.04231	0.952445	1.16245	0.496966	6.38183	8.07456	6.81474	2.02732	0.254019
muc	0.123267	NA	404.455	597.565	496.558	441.665	549.431	500.881	445.633	433.917	279.125	390.563
CG17807	0.12334	NA	13.8011	12.9132	12.2399	12.9357	9.10513	10.1479	11.3605	11.3154	10.6402	10.1777
CG10063	0.124271	NA	3.69423	2.38792	2.45204	2.39249	1.54414	5.34293	4.74856	3.60838	2.55675	2.2015
CG8854	0.125244	NA	17.802	25.683	12.6554	20.1131	29.108	35.6195	26.9486	23.4054	23.3594	27.3833
lute	0.125425	NA	67.0816	85.955	75.8714	48.0931	68.8298	91.4049	94.6807	114.605	55.0476	88.06
Ccp84Af	0.126076	NA	5.38102	56.2648	16.9008	12.422	0.14199	49.1995	81.7774	57.1457	44.614	0.0169346
CG9360	0.126444	NA	1.44981	3.83298	2.77628	2.58173	8.67915	3.0425	8.60552	5.48121	72.3637	50.9054
CG18641	0.126817	NA	14.8048	7.62496	4.64064	11.9895	3.21253	19.3681	16.6701	12.7764	14.23	5.97792
CG15096	0.12685	NA	58.9125	102.168	61.4226	57.7577	105.428	79.0122	105.2	98.9853	97.5051	107.179
tim	0.127079	NA	2.84386	2.51091	2.1278	3.21702	6.01684	1.28008	1.00181	0.647155	1.17507	4.36913
Cpr23B	0.127203	NA	8.72674	28.2451	5.12699	11.1514	0.106493	40.6656	48.277	47.2129	10.8985	0.338692
Cyp6d5	0.127241	NA	46.7564	239.551	83.8861	60.7179	114.125	58.0116	498.699	238.349	170.605	263.028
CG31810	0.127666	NA	0.0975833	0.994114	0.668738	0.378473	3.12379	0.463796	2.10379	2.3631	23.4498	16.579
aay	0.12805	NA	212.815	102.957	134.133	68.1792	108.285	113.389	68.8241	75.8936	37.8089	97.1708
sesB	0.128682	NA	4727.59	5251.61	5368.76	3707.13	4617.9	3692.7	4809.98	4660.29	2831.26	3728.36
Eip74EF	0.130421	NA	21.5659	18.1605	10.4769	9.90789	11.1462	51.2402	27.7901	34.1325	8.96153	14.9533
TpnC47D	0.130802	NA	417.127	603.263	505.465	644.54	727.452	414.633	521.019	465.51	508.238	504.702
CG15201	0.131257	NA	12.5185	6.58985	15.1986	8.58323	3.88698	8.23701	4.39793	6.16758	6.08196	3.5224
CG30022	0.132363	NA	37.5556	40.154	39.486	46.2413	37.5919	36.6213	49.1286	49.2132	47.3902	42.8276
CG12164	0.13284	NA	25.6226	147.252	31.2078	26.6688	0.7277	190.212	213.535	212.512	49.3659	0.406431
CHKov2	0.133085	NA	4.85129	4.81684	5.40057	7.47485	5.8571	3.26512	2.68484	4.17709	4.36455	6.77384
CG32687	0.133678	NA	120.32	132.658	122.926	182.194	125.431	120.383	116.871	121.547	103.109	120.947
CG14147	0.133851	NA	24.6328	62.8239	2.96879	10.2728	0.14199	67.9554	111.711	137.138	20.9963	0.0508038
CG32037	0.134324	NA	2.21654	4.52988	2.219	2.02754	0.905188	5.76962	7.45344	7.08929	2.2081	1.16849
Ilp3	0.135346	NA	2.98326	0.860882	0.871386	1.27059	1.24241	2.52305	0.991788	2.9122	5.53962	2.26924
CG10425	0.135385	NA	57.6299	54.4508	55.8802	40.0776	38.5326	45.8601	37.5176	48.7523	38.5578	35.5965
CG13226	0.135457	NA	0.390333	26.1647	3.27276	3.63605	2.00561	21.9468	52.0338	58.6754	5.48797	2.16763
Adck5	0.135497	NA	15.6273	15.9468	14.0435	17.5179	17.4116	14.9157	18.0025	17.6987	19.8213	18.7127
CG31548	0.135746	NA	69.2005	84.8174	79.5697	89.3062	66.9484	57.7704	75.8167	75.217	73.0352	58.78
CG30495	0.136023	NA	5.45073	11.4374	8.92664	6.09612	7.47224	5.71396	12.0918	11.2566	41.2179	21.7271
Cyp4c3	0.136639	NA	52.1792	158.689	89.2462	55.7978	57.0623	174.981	246.334	319.126	61.5944	62.2686
ocm	0.136684	NA	32.4116	27.9787	33.2545	25.4388	35.2491	28.8666	24.8648	24.3762	18.6204	32.8701
CG33970	0.136751	NA	32.2025	45.596	22.3217	16.1797	22.0262	58.0116	83.4004	77.3644	16.7609	23.4375
GLaz	0.137014	NA	9.4377	7.06129	4.94461	13.3412	4.72118	16.27	11.4006	12.698	12.4997	5.85937
CG13675	0.137864	NA	2.7881	10.4126	2.47231	1.23004	0.550212	15.027	16.4597	18.4635	1.67867	0.66045
Cpr30F	0.137904	NA	8.81038	15.5574	5.01554	7.21802	0.0532463	26.8074	25.1554	13.855	15.5342	0.0169346
CG2065	0.139336	NA	3.0669	12.6058	8.70373	11.0433	39.4378	5.80672	27.4896	33.103	211.19	112.53
CG7548	0.139437	NA	5.64589	32.8263	4.0023	12.03	0.319478	27.9205	64.0655	38.7803	21.9906	0.203215
etaTry	0.139533	NA	37.9599	39.7133	39.6987	27.6961	23.4639	26.4364	33.27	31.6616	21.6936	20.6264
Cpr5C	0.139796	NA	2.07713	29.9977	12.2197	2.46008	0.266232	27.1042	59.1567	38.0449	16.1023	0.169346
mab-21	0.139919	NA	22.946	18.1195	22.9499	21.8298	26.5344	22.021	18.9041	18.4341	18.0909	21.8456
Fum1	0.140093	NA	250.636	309.395	300.871	287.031	256.434	235.33	297.246	270.648	225.42	222.639
yellow-c	0.140441	NA	5.08827	5.36002	6.24156	7.36671	10.312	7.68046	6.20118	10.2466	9.64591	11.6171
CG11912	0.140584	NA	26.71	40.7484	33.1532	54.7705	19.9851	36.9552	42.8973	49.6642	114.034	55.6979
Tom40	0.141252	NA	79.2795	167.483	130.951	159.418	184.889	83.2235	123.733	104.427	129.723	115.951
CG30203	0.141384	NA	7.10964	8.11689	8.27817	7.77222	6.42506	10.4447	8.57546	9.27589	7.81228	7.0956
CG6337	0.141469	NA	23.2527	20.5075	17.1643	74.6809	10.6138	84.2624	37.9785	30.6712	135.585	43.5558
Dbp45A	0.142552	NA	21.0641	30.92	28.2795	31.6566	28.1141	19.2197	26.7683	19.4833	28.744	24.081
CG8180	0.142647	NA	22.4442	28.3271	27.3372	32.2919	24.3513	20.1658	24.1235	24.7684	26.6263	22.7093
Pgant4	0.142822	NA	48.4153	41.0047	40.8032	45.3762	28.753	42.0199	38.7098	34.0247	27.2978	21.8626
CG10407	0.143057	NA	5.53437	3.44353	4.48865	4.7985	4.29521	5.89948	3.51634	6.81474	5.66875	5.89324
GNBP2	0.143484	NA	5.64589	4.81684	4.32653	5.54193	6.69129	4.47099	2.97536	4.52028	4.68737	5.62229
mAcon1	0.14403	NA	1097.78	1168.09	1151.65	887.385	961.718	1059.35	1028.12	976.292	658.814	766.985
blot	0.144208	NA	40.6783	37.7149	28.2491	35.6981	27.9543	57.2509	40.6433	46.8011	33.1602	34.0555
sprt	0.144671	NA	14.526	12.534	5.0662	18.4506	20.6418	23.9504	14.5763	17.1496	18.4783	23.319
CG9399	0.14497	NA	54.0054	103.398	83.035	72.356	102.002	56.7315	82.6791	63.6173	49.7275	73.293
Max	0.145728	NA	25.0929	24.4942	24.875	28.0611	38.4794	19.4609	20.8977	22.7583	22.0035	29.9743
Rpt6R	0.146142	NA	2.81598	1.63978	3.16131	1.50038	0.461468	3.32078	3.04549	3.17694	3.53813	1.43944
CG2064	0.146188	NA	36.2871	44.7761	39.8001	52.5807	70.4449	42.0384	53.3161	58.1655	262.351	187.398
CG3285	0.146584	NA	23.6988	30.7151	26.3341	27.98	20.6418	25.045	27.9905	31.6321	121.807	73.7164
topi	0.147296	NA	3.52694	1.10685	2.10754	1.14894	1.95237	3.37643	2.73493	2.50037	1.8078	4.403
Vajk1	0.147813	NA	30.8921	35.2347	4.98514	18.8155	0.195237	95.0967	63.0837	74.4228	13.2873	0.169346
CG42832	0.147864	NA	4.1682	3.41278	2.83707	1.52741	1.5264	3.02395	1.99359	1.47081	1.07177	0.508038
CG7214	0.148167	NA	5.08827	6.5796	9.11916	1.32466	2.27184	2.72712	3.68665	4.12806	0.0903901	0.694319
Twdlbeta	0.148472	NA	32.1607	28.2349	7.84248	14.9902	0.408222	96.0428	50.6413	68.9122	15.3792	0.169346
CG13045	0.148659	NA	5.59013	5.65723	1.72251	3.78473	0.0709951	16.7523	11.7412	15.4337	1.92402	0
Cyp18a1	0.149767	NA	102.128	37.8378	28.7963	56.352	29.0725	97.7867	79.844	106.8	54.092	54.9528
ND-B14	0.150488	NA	57.9645	84.6022	77.1481	80.9122	72.5748	62.4826	71.2985	66.2353	72.9319	56.4769
CG31272	0.15075	NA	13.7035	16.3363	17.3568	11.2325	27.9011	17.4016	15.6182	19.5813	118.669	88.5341
Hsc70-4	0.150997	NA	3529.69	4333.57	3536	3286.99	4081.31	3093.5	3647.67	2441.71	3399.36	3756.4
lncRNA:CR43685	0.15149	NA	5.1301	5.59574	4.38733	5.69062	3.05279	4.52665	4.53818	3.19655	3.66725	3.48853
MsrA	0.151754	NA	164.414	65.9702	40.8234	34.1031	52.5896	78.4742	161.171	111.791	201.079	75.4776
lncRNA:CR44830	0.152002	NA	3.02508	2.38792	1.20576	2.77096	3.40777	3.39498	3.62654	3.0985	2.29849	4.47074
Oatp58Dc	0.152141	NA	28.4665	51.8477	50.9964	45.7682	35.959	38.5321	56.5319	44.3791	90.1447	63.3016
ND-PDSW	0.152322	NA	155.631	199.458	181.897	190.629	215.736	177.096	185.945	169.966	154.373	166.721
CG18190	0.153319	NA	2.9275	2.20345	3.12078	2.78448	1.84587	3.98864	3.63656	4.13787	2.51801	2.21843
Opa1	0.154619	NA	160.776	183.911	182.981	145.293	149.285	148.841	161.211	156.768	138.232	145.502
CG4998	0.154845	NA	78.2618	82.8292	46.9535	81.8313	32.9417	226.573	134.172	207.678	52.9686	26.2486
mal	0.155178	NA	20.8689	29.8952	30.5796	22.2218	14.341	26.1581	29.8638	29.573	70.5688	31.1936
CG1463	0.155285	NA	16.9377	25.3448	21.7543	21.4648	18.9912	17.0862	20.7274	16.9535	20.8414	12.7179
Cyt-b5	0.155289	NA	179.512	371.543	250.139	342.626	263.445	236.091	393.239	298.995	579.517	435.982
Apl	0.155346	NA	10.9154	14.2148	14.8338	10.2864	11.6609	11.2424	13.0335	10.531	8.9357	8.72132
CG7724	0.155479	NA	17.802	96.9723	11.5408	20.4105	8.25318	93.2044	177.099	122.518	26.3422	10.2962
CG10345	0.155924	NA	9.38194	7.53272	6.79884	7.39374	3.47876	14.8415	22.0798	34.4757	5.43632	3.20064
CG18135	0.156405	NA	227.592	207.596	231.424	337.179	85.4249	160.548	169.746	167.162	154.877	112.988
Agpat2	0.156439	NA	86.7655	112.355	108.477	55.0814	76.4972	69.4024	66.7103	88.4935	53.5238	67.586
Mlc1	0.156652	NA	2042.66	2111.25	1943.42	1949.37	1849.51	2157.71	1846.52	1822.18	1552.38	1615.19
CG14777	0.156767	NA	24.3261	31.5247	30.306	28.5882	32.7288	23.4124	27.199	23.327	32.3855	23.0311
CG14752	0.156947	NA	19.907	85.3094	10.6086	10.6108	0.106493	117.619	123.052	118.086	14.4108	0.084673
Cat	0.157241	NA	91.2962	233.381	154.489	283.274	108.41	126.486	239.632	201.687	491.231	418.59
RpL37b	0.157296	NA	2.14683	1.76276	1.89476	0.878599	0.763198	4.73072	3.20578	3.20636	1.08468	1.10075
CG14397	0.158148	NA	2.52323	5.85195	1.99608	0.554193	0.159739	9.35012	12.3523	9.23667	0.800598	0.152411
CG42779	0.158565	NA	4.53065	10.6585	7.10281	5.01477	13.9505	4.0814	6.00082	7.68742	1.84654	5.75777
SP1029	0.158792	NA	73.773	89.7163	47.1866	153.065	106.635	162.755	124.945	115.194	134.875	95.2233
Jon25Biii	0.158939	NA	2033.94	1416.17	1190.3	1736.94	743.798	1966.05	1827.77	1601.77	2514.73	1450.01
Pdha	0.159011	NA	473.502	680.958	540.148	573.819	717.424	534.033	591.977	507.458	427.571	519.181
CG5255	0.159628	NA	4.87917	3.69974	2.11767	5.48786	1.29566	14.693	7.85416	8.30515	4.80359	0.694319
CG14095	0.160687	NA	0.167286	37.3766	3.55647	0.108135	0.0177488	38.9032	52.3744	32.9853	10.1237	0
CG3009	0.160963	NA	11.7239	13.7434	13.4862	18.1126	9.44235	16.1957	17.3713	24.6605	15.6375	12.0574
PHGPx	0.161861	NA	136.031	166.499	144.559	201.361	100.831	122.739	169.876	173.634	388.135	289.074
ftz-f1	0.162441	NA	58.6197	67.7433	26.942	30.2373	56.8139	161.253	81.2866	106.261	19.4597	63.437
CG10553	0.163116	NA	6.11987	17.8018	13.9523	7.62353	16.2756	7.43928	21.1982	20.0422	17.5098	23.6238
Nep2	0.163367	NA	114.535	148.369	73.5308	133.98	53.2641	237.129	200.111	177.987	133.842	53.4287
Ance	0.163428	NA	493.674	342.457	353.479	354.819	334.05	427.267	391.726	445.429	464.941	400.233
CG11413	0.16405	NA	3.87545	6.94855	6.90016	0.459575	1.54414	2.80133	1.50271	3.19655	0.36156	0.795927
CG13618	0.164174	NA	7.55574	15.9058	11.1254	3.21702	5.67961	17.9582	39.9721	44.889	4.09338	4.67395
CG34375	0.164978	NA	8.11336	10.802	4.73183	7.69112	3.94023	13.3573	15.3777	15.7278	6.86965	4.21672
CG9518	0.165434	NA	19.0845	19.9028	6.26182	8.58323	1.70388	49.5334	40.9739	46.3304	3.2153	1.52411
MCU	0.165985	NA	57.839	55.4347	50.1452	44.3084	71.9181	42.1869	47.676	48.8112	37.9767	58.7462
CG6733	0.166605	NA	50.813	48.1377	48.6152	38.7259	40.9642	47.7339	38.4293	49.0171	9.20687	20.8973
TwdlH	0.16695	NA	35.7434	243.415	19.8696	52.8511	58.7307	248.817	400.592	231.74	79.0655	35.8336
sit	0.167485	NA	35.5482	232.992	82.2649	108.433	44.2477	211.899	365.86	346.748	111.645	30.5839
CG4766	0.168042	NA	1.25464	0.819888	0.992975	2.75745	1.24241	1.70677	2.01363	1.78458	2.2081	2.06602
CG15497	0.168469	NA	4.90705	6.65134	3.07012	4.89312	0.390473	12.0772	13.6847	11.6586	3.77056	0.270954
Cpr65Ea	0.16867	NA	69.5909	107.282	12.5034	141.9	1.02943	217.594	198.979	169.113	105.782	1.13462
CG34458	0.169442	NA	12.8671	17.8121	6.31248	11.6651	0.44372	36.4358	28.832	23.631	12.4867	0.457234
Cp1	0.169678	NA	419.051	265.07	257.758	420.457	235.81	452.832	306.603	367.564	414.271	422.214
CG15370	0.16978	NA	5.74348	1.25033	0.0810592	7.44781	0.0532463	19.8134	6.101	4.39281	12.8741	0.0508038
CG6012	0.170281	NA	5.86894	6.2619	8.11605	7.58298	11.6964	4.0443	10.1884	4.58892	3.49939	5.24973
MFS10	0.170646	NA	1.7565	1.36306	1.36787	1.62203	1.91687	1.61401	1.00181	0.666766	1.51081	1.59185
GstD1	0.170759	NA	199.586	563.089	324.551	560.289	460.19	300.298	631.238	370.535	1631.1	1143.76
asRNA:CR44892	0.170825	NA	1.77044	1.86525	1.33748	1.18949	3.10604	1.5398	1.30235	0.980538	0.787685	1.77813
TwdlL	0.171057	NA	41.445	263.748	83.5518	26.0876	5.98134	230.432	352.245	280.326	128.728	4.8433
CG10126	0.171456	NA	17.5929	18.5705	20.589	26.6553	19.5414	21.5943	18.6636	25.0723	32.4113	26.418
CG42235	0.172251	NA	89.2748	130.352	98.3248	96.0646	151.06	87.5275	98.0868	84.3655	80.1243	114.681
CapaR	0.172459	NA	3.15055	5.08331	3.81991	4.97422	6.08783	3.78457	3.76679	3.59857	4.27416	3.74255
CG2233	0.172779	NA	1287.46	477.933	837.048	1320.91	715.027	1283.79	824.126	1292.32	1305.76	1366.79
CG6901	0.173071	NA	14.7769	17.7403	20.2141	13.0708	12.7436	13.2275	13.4142	16.071	11.8928	11.7526
Elp1	0.173194	NA	47.551	62.291	58.5146	45.3898	70.5692	32.6512	53.5766	49.3701	45.9182	56.189
Snap24	0.17323	NA	53.6708	47.369	50.9457	46.3359	48.1702	45.4334	46.6241	48.3601	47.429	47.9419
NtR	0.173403	NA	10.7481	17.2279	17.752	16.1121	12.3354	15.4908	15.7985	16.7672	31.9593	19.5256
CG3323	0.174021	NA	1.92379	2.48016	2.33045	1.71665	0.425971	4.0814	3.67663	3.14753	2.22101	0.84673
CG15221	0.174202	NA	21.1756	17.3509	23.3349	46.2008	29.3387	23.6165	20.6172	36.5544	87.0844	89.6349
CG14107	0.174593	NA	67.0537	61.8811	11.865	135.642	0.124241	303.267	158.967	95.3083	127.721	0.152411
CngB	0.174605	NA	19.2657	26.2159	19.9406	17.0718	23.9609	27.6237	32.4986	29.6711	16.2056	24.6568
Alp10	0.174632	NA	195.418	158.874	174.439	81.8043	72.699	63.373	154.879	125.891	42.5866	44.1485
CG11905	0.174871	NA	35.8131	48.1274	9.36234	131.844	24.2448	147.914	83.5306	102.682	135.521	15.7661
CG33483	0.175026	NA	1.84014	2.20345	1.61105	1.10839	1.33116	4.82348	2.9954	7.31481	0.955552	1.06688
ND-B14.7	0.175101	NA	131.361	184.219	165.594	146.875	151.965	119.381	165.188	153.444	120.219	124.774
cysu	0.176144	NA	48.8893	46.6209	13.2532	42.5512	3.37227	144.018	77.9906	88.5131	33.341	3.26838
CG3348	0.176259	NA	19.5445	113.083	80.5222	89.8468	143.872	50.9062	81.9578	25.7783	50.541	69.3134
AANATL2	0.176732	NA	19.4888	33.8306	27.1346	52.4185	38.0001	22.7631	33.8811	25.4744	21.7711	22.794
CG14606	0.176777	NA	12.421	11.9089	12.3311	20.6538	9.54884	12.2071	12.6027	19.8265	45.0401	23.8101
Esp	0.177261	NA	54.9673	56.9002	19.6163	29.9805	94.5123	58.6794	101.894	113.468	30.5906	102.675
CG5050	0.178346	NA	0.989774	0.635413	2.28992	1.02728	0.514715	1.83663	3.42618	3.8241	0.787685	0.829796
Cpr76Bb	0.178602	NA	14.6654	25.97	34.3184	7.36671	28.6643	4.56375	17.4314	18.944	7.29577	19.7119
CG43386	0.179034	NA	61.3939	103.767	19.6062	38.4556	3.28352	142.033	223.333	161.818	28.8603	2.86195
CG15715	0.179045	NA	37.709	57.2589	48.6659	49.9585	41.4257	35.601	54.1476	43.83	29.5834	28.3485
lncRNA:CR45517	0.179064	NA	2.52323	2.08047	2.41151	1.95995	2.32509	3.02395	1.54278	2.58862	3.48647	5.40214
ND-19	0.179067	NA	99.2004	138.828	124.132	109.865	131.093	79.4389	131.758	120.42	85.7543	94.3088
TwdlB	0.17923	NA	32.565	300.13	81.1402	17.8693	2.69781	244.383	482.32	262.157	149.169	1.87974
CG16959	0.180342	NA	11.3754	7.61471	6.505	14.7199	4.3307	13.1904	12.8131	12.1587	20.0795	6.85852
Orct	0.180378	NA	27.4627	40.5742	43.4275	21.7352	17.2341	28.8295	23.5825	27.2688	14.0105	10.364
T48	0.180728	NA	13.5362	9.05976	9.16982	12.6518	13.5778	17.2161	10.1182	13.2176	14.7723	13.988
CG18268	0.181237	NA	4.00092	2.05997	2.23926	3.05482	2.27184	3.24657	1.74314	1.99049	0.878075	1.93055
CG7430	0.181762	NA	391.058	556.643	490.834	426.702	459.658	414.67	468.475	445.007	369.153	378.37
CG1440	0.181973	NA	79.6001	73.257	65.587	89.9279	59.6714	102.183	80.1545	72.3637	91.9525	76.8831
CG12947	0.182444	NA	1.00371	1.22983	0.516752	1.81126	1.63289	2.13346	2.34423	1.81399	1.0072	1.35477
Prosalpha6	0.18257	NA	71.4171	130.588	102.824	128.113	49.0221	97.36	141.124	116.184	203.7	105.655
RpL22-like	0.182821	NA	9.84198	6.79482	6.52526	5.23104	6.5493	12.6709	10.7794	7.91294	6.00448	7.85766
ND-B22	0.182865	NA	115.539	175.108	163.638	141.982	149.498	103.315	169.776	138.923	105.279	108.839
Cyp6a14	0.184393	NA	13.9265	13.2207	19.8291	21.8974	37.3967	12.5781	19.8057	21.2777	165.995	114.867
CG5506	0.184441	NA	190.734	103.798	116.745	99.6196	66.6822	111.626	97.8063	78.9725	71.0337	50.0926
Cyp304a1	0.184744	NA	25.6226	24.2379	28.1681	15.5174	1.17142	75.9697	67.7922	72.6382	4.3129	2.04909
CG34215	0.185302	NA	41.3893	41.4863	47.2879	44.7409	20.7483	43.0773	53.9372	61.1659	58.0563	31.6
CG8172	0.185747	NA	3.90333	4.52988	3.03972	8.70488	2.69781	9.85102	8.27492	6.197	6.14652	3.47159
Hil	0.18582	NA	39.2564	35.7574	36.0713	46.1332	55.9797	64.2635	46.3636	46.5461	39.7716	59.0849
CG18178	0.186031	NA	16.4079	38.6782	34.6933	20.8431	34.8231	16.0659	33.5505	23.4839	14.527	17.2564
CG6055	0.186058	NA	28.2713	67.897	23.6693	26.8986	16.6484	70.2743	106.222	71.7459	33.9479	14.3097
CG9498	0.186341	NA	60.3483	141.543	85.558	86.5757	55.0567	82.0733	140.042	111.262	181.762	87.264
Nep1	0.186541	NA	45.0556	51.12	53.114	52.9322	56.9381	40.0163	35.0532	36.7996	60.3935	49.8724
CG34038	0.18659	NA	7.24905	18.4885	9.34207	8.42103	0.958434	20.9636	35.3337	31.2105	7.8252	0.931404
CG2663	0.1872	NA	65.3251	59.6059	15.5634	68.3685	9.15837	143.944	107.604	95.3671	51.4707	10.5672
CG32074	0.187233	NA	67.2489	181.021	32.2514	126.261	4.22421	380.795	233.251	164.828	133.674	2.2015
UQCR-C1	0.187922	NA	738.789	1009.94	968.11	793.415	874.216	701.166	930.748	840.644	674.542	733.827
CG6753	0.188008	NA	1.99349	4.32491	2.37098	2.0816	0.266232	7.16101	6.96255	7.95216	1.4075	0.169346
CG3448	0.188125	NA	2.64869	4.3659	2.908	2.68986	2.39609	2.65291	3.64657	3.25539	4.85524	4.38606
CG32267	0.18844	NA	29.6514	55.24	52.344	36.8606	51.5602	27.4382	46.1232	44.5458	23.7338	35.5457
CG32694	0.188645	NA	46.4497	59.1139	30.1844	61.164	32.356	120.179	77.4997	63.431	47.7389	35.5288
CG9512	0.189023	NA	69.312	483.498	407.707	113.501	137.855	134.927	647.878	427.936	482.218	371.562
CG7231	0.189849	NA	28.4246	41.8245	42.5054	22.1677	37.2902	25.1377	31.627	36.878	18.3492	23.573
NTPase	0.190085	NA	123.987	264.578	174.247	130.6	184.534	137.191	272.221	203.913	278.285	246.06
Vajk4	0.190554	NA	63.2898	78.9655	17.7418	62.9752	0.461468	153.776	142.938	139.246	37.3827	0.423365
bond	0.19089	NA	53.2526	189.199	139.523	46.3089	30.4214	225.869	378.312	437.153	43.2194	19.0684
SdhA	0.193376	NA	496.588	557.288	574.051	372.85	435.786	412.723	507.084	484.68	309.457	338.777
out	0.19341	NA	31.3382	46.4467	32.8796	32.0351	73.7994	28.9409	53.266	41.163	137.251	126.603
ND-24	0.193478	NA	154.335	209.922	205.485	165.149	180.168	153.553	196.614	170.908	150.022	138.271
CG14314	0.193574	NA	4.5446	3.22831	3.55647	4.10914	3.86923	4.87913	4.28773	4.36339	4.04173	3.79335
MFS12	0.193581	NA	11.6542	21.7988	20.589	12.0436	21.2275	14.7487	27.6799	28.0826	17.5873	24.3858
CG18622	0.193609	NA	10.6645	12.2471	11.0646	12.7329	8.87439	14.693	15.4378	18.6596	10.4723	9.33097
CRIF	0.193673	NA	23.0436	41.6196	39.1009	46.7685	47.9572	30.2766	36.4758	29.7789	37.4473	30.6855
CG7497	0.195188	NA	15.4321	27.3228	31.4408	5.36621	5.59087	7.66191	9.32682	17.6889	3.84803	4.65702
Acox57D-p	0.195325	NA	23.2109	49.9107	33.214	67.9765	40.1122	29.6458	61.2304	42.8691	96.4204	91.5316
CG16898	0.195386	NA	31.394	29.4852	15.0263	16.9637	54.5065	25.4346	32.4685	26.0333	127.424	249.481
CG13324	0.19588	NA	104.888	103.111	101.131	167.623	44.8334	113.259	145.653	102.917	218.847	139.338
TwdlS	0.196067	NA	26.0687	35.3679	3.32343	6.12316	0.248483	53.3922	57.7842	48.3405	9.54261	0.084673
Ctl2	0.196395	NA	73.3687	51.5505	54.8163	50.756	47.975	58.6794	56.1512	54.0963	89.9769	79.6096
CG13086	0.196408	NA	4.57248	6.99979	5.61335	7.98849	6.79778	5.17596	5.05912	3.97118	6.90838	5.52068
CG7737	0.197024	NA	22.8345	47.4818	42.5561	23.4113	38.7278	23.0599	37.167	30.9164	14.0621	25.0294
MtnD	0.197208	NA	17.091	12.4521	21.6225	14.9497	6.49605	8.73791	15.3777	13.198	8.71619	4.30139
CG6472	0.197714	NA	6.32898	10.4536	7.68036	1.27059	3.14153	12.003	27.3493	35.2699	1.67867	1.69346
CG11825	0.197837	NA	2.55111	2.56215	2.5027	9.4348	6.72679	1.44704	1.83331	2.01991	2.72461	4.87717
CG13658	0.198391	NA	15.2648	33.8204	21.3388	14.7469	19.6124	16.4555	45.2516	23.9741	29.8675	30.3468
lncRNA:CR44993	0.198677	NA	5.04645	5.5035	4.41773	3.06834	2.59132	4.02575	8.5955	7.06968	4.14503	4.38606
CG11381	0.198688	NA	1.96561	8.91628	3.11065	2.9602	9.51335	7.60625	12.9934	8.83464	5.60418	6.06259
TwdlY	0.199082	NA	22.026	175.374	17.8736	19.167	0.745449	133.109	282.97	219.856	35.5491	0.609646
CG11752	0.199132	NA	35.9943	50.8228	42.9715	43.1189	48.4719	40.5729	45.6223	41.3591	31.714	38.0182
CG10165	0.199269	NA	32.0352	47.6048	38.7058	26.804	26.3037	27.735	52.3344	41.7219	61.6073	37.7642
CG31233	0.200692	NA	265.887	437.923	479.901	425.904	829.862	331.15	419.516	283.572	314.674	415.152
CG10182	0.200962	NA	185.952	114.241	134.427	149.375	227.415	123.425	138.41	189.391	457.968	425.55
Edg91	0.200965	NA	12.5604	10.0744	8.88611	18.5993	6.47831	5.32438	7.46346	10.0309	11.6603	5.16506
CG5958	0.201309	NA	161.849	319.213	266.148	219.65	215.417	158.859	272.201	218.787	138.116	131.497
CG12825	0.201506	NA	61.0593	84.4382	77.5939	55.3652	44.4607	62.5568	91.3848	76.2956	95.7231	65.6894
CG11426	0.201762	NA	18.4293	8.02465	8.59227	21.0728	19.6657	18.4591	8.9862	15.1591	57.0361	42.8276
Ccp84Ad	0.202755	NA	5.855	17.0844	5.0054	15.166	3.39002	20.6296	16.2693	13.5903	34.387	2.54019
CG14273	0.202877	NA	2.9275	1.68077	1.71238	2.36546	2.50258	2.18912	1.39251	1.81399	2.27266	1.42251
CG15554	0.203016	NA	7.27693	14.922	14.8136	14.5172	13.7731	4.97189	14.5062	8.23652	13.3777	8.28102
COX6B	0.203194	NA	294.771	357.205	338.057	402.344	492.369	296.087	328.172	321.195	315.139	374.34
CG14851	0.203389	NA	4.0288	35.2654	14.1043	5.85282	0.301729	13.3017	72.4707	54.0472	22.1197	0.0508038
blw	0.204	NA	2590.22	2743.42	2831.72	2057.47	2248.06	2545.31	2429.55	2453.43	1391.83	1772.38
Prosbeta7	0.204637	NA	76.1708	133.693	105.002	144.212	62.2627	95.208	147.716	114.154	225.136	128.839
CG4017	0.204904	NA	5.93864	6.77433	1.97582	4.70388	1.08268	17.5686	9.56725	9.81518	3.96425	0.795927
CG17127	0.205125	NA	45.432	54.2356	13.0708	25.2766	0.58571	83.9099	92.4767	84.3164	23.8759	0.372561
Mal-B1	0.205523	NA	9.45164	4.20193	3.34369	6.21777	7.77397	11.8546	6.80226	5.98128	6.41769	12.2607
spz5	0.20612	NA	12.7416	17.3201	9.66631	14.1252	4.29521	26.121	26.8083	18.5812	13.9846	4.70782
Pdss2	0.207055	NA	23.4061	23.0594	17.7216	28.0476	11.8739	46.2868	31.1161	25.0331	30.7584	12.701
alpha-Est5	0.208075	NA	52.3744	84.5305	78.3741	45.214	72.9475	51.5555	100.892	80.4923	78.6652	105.994
Cchl	0.208236	NA	94.2516	167.841	146.2	131.668	169.181	93.0374	159.588	114.35	105.653	114.664
Cpr	0.208254	NA	199.851	397.512	284.376	280.827	294.488	254.086	394.261	312.948	410.836	378.793
CG5903	0.208336	NA	174.033	213.232	200.469	227.895	269.799	166.725	172.872	170.349	223.69	214.832
uzip	0.208401	NA	88.4941	71.4942	77.4115	70.4501	72.202	59.4586	65.2276	76.178	62.7436	80.5071
CG14907	0.208444	NA	22.8763	22.4547	22.4433	13.625	27.1911	17.346	24.1736	21.9444	41.7602	41.964
AdenoK	0.208469	NA	123.485	176.778	174.774	153.255	111.959	107.545	152.475	157.621	106.467	81.2692
ND-B12	0.208697	NA	81.1196	96.5213	80.8869	113.434	113.77	71.0164	89.7218	82.7378	97.5567	86.5867
CG33110	0.209026	NA	12.644	212.812	42.4547	17.2476	10.0813	169.545	318.374	274.325	28.1759	8.58585
CG12025	0.209107	NA	35.8967	38.8934	39.3137	44.8491	30.5634	37.1408	32.0177	33.0931	37.1761	32.2604
GstO3	0.209169	NA	51.1058	79.0475	87.4629	85.4268	149.409	50.4795	102.575	78.6685	532.604	332.46
Gpdh1	0.209299	NA	376.295	820.862	589.878	634.389	1054.49	441.812	574.255	491.249	376.216	715.352
CG17669	0.209357	NA	4.05668	3.13607	4.55958	4.66333	3.69175	5.73252	1.86336	4.64775	11.3504	7.41736
CG5715	0.209863	NA	17.8996	18.2733	7.08255	13.99	0.283981	41.1665	33.9512	27.6316	10.7822	0.406431
Lip1	0.210343	NA	14.7769	11.212	3.2525	19.0453	6.69129	34.8403	18.7738	8.91309	16.3348	12.176
mRpL9	0.210643	NA	24.9256	42.1935	37.0238	35.6576	43.5378	26.9929	41.9056	28.6611	30.8618	24.5721
CG13028	0.210704	NA	1.60315	4.37615	2.78641	0.635294	0.479217	5.36148	7.62375	9.08958	0.800598	0.152411
CG3119	0.21074	NA	2.2723	4.14043	5.57282	6.09612	5.14715	1.78098	3.25587	2.94161	4.40329	4.91104
PGRP-SD	0.211336	NA	2.98326	5.47275	7.64996	5.65006	2.16535	3.69181	14.7566	6.06953	16.3606	3.23451
Cyt-c-p	0.211429	NA	418.423	935.349	858.559	526.132	831.921	410.979	808.407	662.059	371.077	414.017
CG14507	0.211561	NA	1.04554	1.66027	1.14496	0.892115	0.816444	1.52125	3.57645	2.20621	1.18798	0.643515
CG6403	0.212216	NA	315.515	143.398	164.864	176.666	210.98	172.94	130.806	141.747	164.523	184.875
dgt6	0.212463	NA	2.21654	2.32643	2.65469	2.64931	1.65064	2.61581	2.21399	3.38286	3.17657	2.18456
CG42700	0.213128	NA	7.52786	6.32339	5.62348	7.38023	7.61423	7.0868	4.6584	5.85381	6.1207	6.82465
CG5149	0.213177	NA	28.2295	28.3169	25.0068	35.171	20.5708	26.659	25.8767	21.5718	24.7411	20.203
CG12909	0.213474	NA	8.0576	26.8308	20.7917	22.1812	26.7474	8.27412	20.7975	14.4531	19.124	14.4452
CG3719	0.213496	NA	26.1663	30.797	32.8999	40.2533	25.3985	24.2843	26.7482	28.3277	32.3984	22.0319
CG7675	0.213544	NA	130.413	165.187	80.7349	187.709	94.4413	201.324	208.065	176.811	171.78	94.3088
ND-ACP	0.213782	NA	212.369	337.64	296.018	250.698	292.624	202.456	306.483	267.167	195.385	213.139
hpRNA:CR18854	0.214058	NA	175.901	179.976	140.182	155.093	79.9938	199.803	165.018	172.879	218.731	132.446
CG18605	0.214443	NA	1.86802	0.983866	1.48946	0.946183	1.11817	2.15201	2.64477	2.17679	1.04594	0.948338
Nnp-1	0.214446	NA	34.3075	85.5348	79.0327	69.5985	73.3202	40.9068	75.5662	49.8505	56.1064	47.0443
Qtzl	0.21461	NA	0.738845	1.04536	1.13483	1.47334	0.656705	0.797729	1.59287	1.43159	2.41471	0.965273
CG31262	0.215168	NA	33.2759	21.7373	27.9654	22.5327	14.5008	19.2939	16.3996	23.68	20.6218	17.0023
Cyp4p1	0.215175	NA	36.6913	32.0986	22.5345	31.0889	32.7465	24.0617	32.8492	36.1426	46.6671	55.4608
VhaM9.7-b	0.215222	NA	204.855	219.515	221.16	195.819	273.03	181.381	208.316	207.59	189.897	223.926
CG43182	0.215564	NA	26.2639	76.9362	26.2834	12.9222	2.48483	92.5365	128.993	90.886	15.0177	2.67567
Pvf2	0.216064	NA	1.6171	1.58853	2.34058	1.56796	2.57357	2.33753	1.4426	2.30426	5.13932	2.89582
CG8541	0.216386	NA	13.2435	101.328	31.6739	6.01502	1.4909	56.9356	192.657	117.125	41.9152	0.8806
Mvd	0.216507	NA	14.1914	12.1548	9.65618	16.369	4.61468	27.1413	15.6983	14.257	19.7696	6.55369
CG6878	0.216648	NA	25.3159	44.151	35.5748	46.6063	37.2724	28.0133	37.5176	29.877	38.8806	21.9134
CG2811	0.217248	NA	19.4191	23.1413	18.9678	24.8846	21.263	16.7523	21.5188	20.3462	21.4095	17.6967
COX7A	0.217841	NA	262.722	356.569	322.261	334.246	404.211	254.327	345.964	331.569	221.533	306.313
CG10469	0.218163	NA	1.36617	2.1727	2.41151	2.41953	0.922937	1.91084	2.30415	2.95142	2.59549	1.94748
Usp1	0.218242	NA	52.0677	47.6662	54.0462	46.3089	52.7671	52.3347	44.9811	40.7511	42.2122	52.8699
GstD3	0.218778	NA	10.9154	22.5879	17.4683	22.6949	8.89214	14.6374	25.6663	21.6601	50.3344	17.087
CG14570	0.219194	NA	3.09479	36.7925	10.4161	1.45983	1.77488	35.5824	46.9046	31.0732	10.369	1.25316
CG12522	0.219602	NA	2.4117	16.6642	11.7333	81.0879	38.9231	1.37284	11.7011	4.77522	4.5195	29.0259
TwdlM	0.219636	NA	64.4886	928.995	165.199	46.8631	0.958434	740.515	1100.13	692.436	367.061	0.8806
GstE6	0.219768	NA	47.8716	160.708	114.334	87.6301	109.226	107.174	213.495	129.725	117.623	127.856
Hr78	0.21997	NA	33.3456	45.842	41.9279	47.4443	33.5629	40.5543	46.6641	42.9574	49.1464	44.9614
Ggt-1	0.219978	NA	75.2507	32.4573	32.221	36.2523	30.8474	69.458	43.8991	57.6164	82.9652	34.1571
Tnks	0.220091	NA	43.8289	36.4748	32.7479	44.2138	43.5378	57.7704	40.6232	37.6428	44.4461	48.3314
Cyp4ad1	0.220285	NA	99.312	51.3967	62.0812	29.4398	60.8073	61.2767	45.2516	54.5473	11.8024	35.5627
Ugt37A3	0.220644	NA	14.6236	102.558	42.2014	10.2458	21.7068	23.2083	251.013	75.8054	60.161	68.8731
CG8543	0.221039	NA	9.84198	35.4909	11.3483	1.09487	0.496966	19.1269	62.0218	33.7893	22.7783	0.169346
Achl	0.221081	NA	8.53157	58.1198	21.3388	3.52791	1.50865	57.2695	86.5761	65.7254	11.5312	0.931404
Alp4	0.221333	NA	242.439	146.412	166.009	100.214	117.905	186.242	146.995	119.93	22.5717	23.1665
CG3335	0.221402	NA	24.828	39.8158	36.8617	26.2633	54.0095	22.7631	35.2936	31.5145	22.5459	30.7871
CG7432	0.221911	NA	29.4562	29.0138	10.4364	29.1019	3.40777	68.4934	41.625	43.7026	24.1729	3.77642
CG6287	0.22203	NA	62.5649	88.7836	89.1955	126.234	56.9913	67.4173	78.7921	75.0798	69.5487	39.5084
Ccp84Ae	0.22217	NA	9.61893	130.588	28.624	0.473092	0.195237	120.605	167.352	110.977	31.1846	0.118542
CG33263	0.222644	NA	5.50649	14.758	7.04202	3.47384	0.266232	19.4794	31.2463	16.2475	4.02881	0.22015
Drsl5	0.222928	NA	0.0975833	0.604667	0.830857	0.716396	0.248483	0.111311	0.110199	0.568712	11.0663	4.69089
Nopp140	0.223511	NA	68.9496	162	126.483	98.9302	177.754	72.2408	140.113	88.17	82.1387	98.6441
Tsp74F	0.223687	NA	11.933	28.942	20.2141	27.588	19.6124	23.7834	34.9831	30.7889	24.8573	20.457
Cpr51A	0.224222	NA	73.4803	199.653	47.9972	54.7164	3.10604	192.197	355.351	263.176	50.1407	1.96441
Sod1	0.224237	NA	181.477	264.547	237.402	265.445	213.145	193.514	295.332	249.066	345.251	274.883
Art3	0.224706	NA	14.4842	41.3941	36.811	32.373	35.7815	16.0288	36.9266	21.915	26.7296	20.7618
CG43315	0.22495	NA	2.66263	46.3544	14.1347	2.28436	0.44372	34.9888	75.2557	47.86	11.4279	0.508038
Mpc1	0.225497	NA	95.0322	155.553	121.781	176.517	179.547	90.5329	138.319	117.312	123.524	137.272
CG10280	0.225702	NA	7.65332	8.46534	3.12078	5.05532	0.177488	20.9636	16.1291	11.1095	3.31861	0.203215
CG2444	0.226056	NA	9.24254	5.66748	6.11997	6.06909	18.0505	4.93479	12.0617	14.3159	20.9576	15.9524
Cyp6d2	0.226616	NA	1.60315	1.8345	2.14807	1.97347	1.26016	1.46559	1.58285	2.53959	9.99456	3.67481
roh	0.227035	NA	280.468	424.241	370.197	320.324	348.568	260.82	389.923	348.316	237.403	256.576
TwdlK	0.227149	NA	6.4405	120.626	24.5508	0.594744	0.354976	120.42	190.413	87.5326	23.2948	0.22015
CG7367	0.227394	NA	2.16077	1.96773	0.901783	1.90588	0.532463	6.49314	2.56462	2.82395	2.22101	0.287888
VhaAC39-1	0.227449	NA	435.152	460.623	491.431	397.532	540.344	368.143	429.254	427.622	366.428	504.245
CG9839	0.227645	NA	10.5808	12.7493	14.1854	9.17798	9.83283	8.10715	12.5626	9.98187	9.87834	7.65444
CG4199	0.227724	NA	87.9086	106.606	108.842	86.3189	87.6257	84.0769	96.5641	105.065	150.035	123.555
Tsp42Eq	0.227729	NA	52.7786	54.2971	57.3392	42.7404	39.8815	41.9271	47.9565	53.302	38.2737	33.9031
Ugt305A1	0.228001	NA	34.7954	22.4137	34.0854	25.8713	21.76	22.6889	23.6927	28.8082	23.1915	19.949
CG14329	0.228009	NA	12.4628	9.27498	2.49257	14.2468	1.77488	17.5315	17.201	14.5218	14.8756	1.57492
CG7600	0.228122	NA	59.5258	58.9192	53.1748	53.0809	41.4257	58.0116	62.9735	55.2533	61.8268	52.7344
Agpat3	0.228257	NA	65.9524	134.554	135.166	118.273	131.785	66.1187	105.891	103.143	106.764	104.029
Cyp6a2	0.228413	NA	51.287	49.4188	41.2693	65.4488	107.043	72.649	36.4557	99.7697	246.687	104.402
snu	0.228623	NA	123.568	142.169	104.424	78.0736	62.2805	205.016	201.503	221.062	65.7007	65.9434
UQCR-C2	0.228697	NA	476.987	565.989	551.881	444.922	542.598	474.519	545.654	480.983	392.138	468.225
CG1640	0.228922	NA	331.309	376.308	393.451	299.832	318.236	273.287	351.063	356.543	220.384	315.492
wfs1	0.229012	NA	10.8457	9.80791	10.1324	12.3004	7.56098	10.1664	11.2603	9.89363	22.1068	12.8534
Nab2	0.229354	NA	23.6709	26.1544	25.483	29.4804	28.2028	23.635	24.1736	21.7777	26.2002	27.7389
CG7458	0.229755	NA	16.4916	33.0005	27.8236	14.4766	43.7152	15.6206	22.8512	22.6308	11.6732	24.1996
CG34409	0.229811	NA	1.79832	2.13171	1.69211	2.20325	1.06493	1.85518	2.0537	2.65726	3.07326	1.50718
CG12730	0.22993	NA	13.2853	13.149	13.2228	20.4105	11.4657	14.8415	15.9788	18.0125	25.8386	14.0388
RhoGEF64C	0.230809	NA	31.6031	31.6989	28.1681	23.5194	31.3976	58.6794	32.6589	38.0645	25.0122	30.9057
CG7694	0.231382	NA	8.60127	10.72	10.0716	11.2866	5.1294	10.723	10.0381	10.6192	17.8327	9.04308
CG14787	0.231613	NA	5.72954	5.58549	5.59308	8.19124	6.05233	7.82887	5.25948	6.35388	8.45793	8.4673
disp	0.231846	NA	21.4126	13.9074	17.0123	19.7482	17.2518	16.27	13.2339	16.3652	17.8843	15.9524
Tm2	0.232203	NA	2057.08	2221.02	2293.75	1849.4	1978.95	2100.72	2004.67	2078.27	1489.71	1829.04
CG5033	0.232344	NA	33.1644	78.4735	67.4919	62.6643	117.603	32.1874	63.1438	44.8302	57.8496	64.5209
Ass	0.232506	NA	8.23882	11.7756	8.51121	9.56997	13.5246	7.5877	10.2585	8.40321	8.45793	9.66966
TwdlJ	0.232797	NA	11.5009	133.662	25.6147	0.527159	0.266232	147.023	170.908	70.2261	45.3887	0.101608
CG10237	0.232847	NA	13.9962	52.8008	29.4144	11.0433	26.3392	47.0289	82.9796	77.2173	12.9516	18.3063
Osi2	0.232872	NA	54.7582	70.6129	23.7402	83.0749	1.17142	126.041	120.768	116.753	54.5569	0.812861
Phf7	0.233065	NA	4.15426	4.03795	4.78249	6.39349	3.6385	5.60265	5.47988	5.55965	7.96724	3.74255
CG15890	0.233248	NA	22.6393	29.6697	19.4745	23.1545	12.8146	36.3059	38.0686	37.3487	21.9648	12.0236
CG14515	0.23374	NA	1.28252	3.38204	2.42164	2.55469	0.337227	4.93479	5.21941	4.20651	2.49218	0.118542
Mp20	0.234874	NA	950.601	1048.17	1107.18	991.654	1266.07	1023.65	1106.64	917.156	893.79	991.792
CG34278	0.235167	NA	7.90425	54.6763	26.9826	0.824531	25.1855	4.71216	20.9979	18.2478	0.335735	5.97792
CG11583	0.235271	NA	17.6765	50.5461	45.2006	34.3464	49.5369	18.8301	45.2215	30.3771	29.8933	24.4197
RFeSP	0.235289	NA	347.536	433.167	438.287	323.824	380.374	325.659	413.255	388.107	267.619	302.249
Pop1	0.235308	NA	7.65332	13.1695	14.4387	10.8811	10.8445	7.73611	12.3022	8.21691	11.5441	7.0956
CG11378	0.235411	NA	90.7246	117.469	110.747	96.6999	179.209	64.3006	97.9967	90.0036	104.039	120.913
CG14143	0.235442	NA	27.9367	138.848	18.0559	40.01	0.816444	138.953	230.676	97.7694	52.9169	0.677384
Adck1	0.235682	NA	20.9386	31.5042	19.8595	34.0761	20.1271	32.948	37.7781	26.0921	35.9107	21.6086
CG30344	0.236301	NA	27.17	27.5585	22.7979	27.196	13.9683	36.8068	33.1097	35.2896	25.8645	16.6806
CG11975	0.236329	NA	19.2239	16.3465	15.7255	20.0591	11.1817	19.5907	15.2375	18.7773	23.8759	18.4418
Ugt35E1	0.236658	NA	23.3085	13.2412	14.0942	7.27209	10.8978	15.3795	10.6191	12.345	2.14354	5.45294
CG5028	0.237055	NA	311.388	311.373	344.38	176.963	267.403	295.512	245.463	269.216	129.335	210.683
Kaz1-ORFB	0.237114	NA	4.34943	5.02181	8.40989	10.0025	9.38911	6.085	7.82411	7.71683	19.5372	13.5816
ATPsynF	0.237718	NA	287.899	440.239	381.059	380.055	391.361	269.54	410.3	345.806	332.687	305.483
CG30458	0.237784	NA	4.65612	41.0969	12.6554	8.23179	3.35452	25.2119	54.3981	27.4649	29.6479	2.26924
CG16868	0.23782	NA	24.0891	20.5075	19.9102	20.3024	18.938	21.8355	18.9942	15.5219	21.1125	16.6975
Ccp84Aa	0.238032	NA	5.52043	16.9409	10.9025	6.25832	2.80431	10.5745	19.946	13.7766	22.0294	2.99743
CG15024	0.238096	NA	2.06319	5.74947	2.26966	1.27059	1.08268	3.5434	10.2485	7.34423	2.99579	0.524973
gkt	0.238147	NA	6.21745	5.96469	5.82613	5.52841	2.60907	6.17776	7.44342	6.48135	9.91708	3.75948
CG43117	0.238185	NA	22.0817	24.1047	15.7964	19.7076	1.24241	19.3125	11.3805	14.61	2.22101	0.965273
CG16820	0.238646	NA	23.0157	29.7107	16.07	23.6275	20.7306	27.2712	37.5978	36.9761	22.2101	17.8321
yellow-b	0.238652	NA	30.683	55.3629	45.15	34.779	48.8092	37.6231	70.3969	67.461	38.8677	52.8868
mRpL24	0.238802	NA	32.5092	51.9809	43.7618	52.7024	50.3533	31.872	46.053	35.7112	49.4821	35.9352
meso18E	0.239481	NA	15.9758	21.8398	15.5431	19.1264	16.2046	17.1233	15.3877	14.3943	17.7552	15.4274
Zip89B	0.239572	NA	14.3726	13.5282	29.1813	27.8854	35.6218	11.9659	13.3941	17.8556	23.4885	22.523
CG9825	0.239639	NA	65.5621	25.888	36.1929	28.6153	41.3547	39.7751	28.301	39.3294	11.9573	22.2521
CG8036	0.240166	NA	499.432	963.891	840.158	828.235	710.732	797.358	617.934	721.323	593.966	530.815
mRpL27	0.240237	NA	27.3094	42.6957	39.03	32.0486	27.9366	23.969	39.8518	31.8577	23.6305	19.8643
Urod	0.240493	NA	34.9627	60.8767	50.2162	70.2203	44.6914	40.9068	69.0044	56.4005	108.868	67.1796
CG31674	0.240709	NA	17.4395	28.4399	22.9397	20.6133	38.5326	17.8469	32.2481	34.662	39.8878	37.1207
Snmp2	0.240818	NA	14.3726	46.9283	17.7013	8.69137	14.1635	46.6207	59.2969	46.4677	6.3273	18.899
Cpr65Ec	0.24114	NA	6.97024	44.0587	8.04512	11.0568	8.60816	44.5244	48.828	35.9367	16.2056	3.82722
udt	0.24151	NA	51.3985	36.4645	44.998	57.8388	35.6928	42.762	31.0059	42.016	44.9497	33.4797
CG31626	0.241688	NA	7.29087	14.6248	1.79343	11.2866	0.44372	22.5961	21.6991	19.4735	5.25554	0.287888
CG4806	0.242209	NA	25.7899	49.8389	44.6028	44.5652	62.103	28.644	44.951	33.5246	40.7014	38.0521
CG13445	0.242729	NA	32.6068	245.157	50.6417	15.4633	0.408222	178.784	389.372	261.362	44.3428	0.406431
CG11417	0.24278	NA	24.2285	35.5114	34.3286	40.2804	39.5088	24.9522	33.1898	21.1502	39.6425	27.6203
CG6762	0.243219	NA	4.89311	6.14916	5.0662	5.89337	2.55582	4.73072	7.8742	7.02065	6.90838	4.09818
TotC	0.243366	NA	0.250929	0.112735	0.283707	0.229787	0.212985	0.500899	0.400722	0.25494	6.63721	1.01608
CG8545	0.24397	NA	48.6941	135.2	130.819	71.0583	162.455	58.6423	122.09	73.8639	55.4349	84.3174
cona	0.244214	NA	2.31412	1.74226	1.73264	1.09487	1.98786	2.87553	2.59468	2.79453	0.878075	2.35391
CG9330	0.244315	NA	96.9003	110.06	111.943	102.661	100.05	95.4121	100.09	102.878	101.74	101.557
Pura	0.244384	NA	44.4422	30.8278	23.9834	27.6826	39.2248	60.0894	39.381	35.2601	28.9765	42.9631
CG42553	0.244729	NA	8.93585	13.3949	11.0139	10.9081	7.36574	8.68226	15.2074	12.3057	18.1038	9.90675
Pfas	0.244827	NA	66.3427	92.4936	82.3156	78.8035	68.8475	61.3323	80.7756	52.0567	61.0649	84.4021
Edg78E	0.244911	NA	2.7881	11.1607	4.55958	1.01377	1.54414	8.44108	14.1455	12.394	3.75764	1.45638
CG11779	0.245518	NA	39.2843	64.5252	57.4811	76.5732	74.1544	43.6339	53.2059	42.4769	69.8586	50.7022
CG7530	0.245681	NA	36.2452	53.1185	38.1282	51.2291	42.1711	63.7441	63.3142	59.2441	37.0212	39.9995
y	0.245773	NA	21.2592	67.1898	27.2258	11.8138	16.2046	50.3868	90.1926	89.2191	21.9648	11.8712
CG13097	0.24645	NA	19.8931	40.2565	36.5476	29.8859	35.0716	21.8726	38.83	23.4937	25.2059	22.6754
coro	0.246478	NA	241.379	249.174	243.421	225.083	191.012	242.305	211.802	221.69	182.627	200.811
Chchd3	0.246489	NA	115.399	142.743	132.998	130.195	132.211	113.092	146.434	123.92	106.789	110.888
FeCH	0.246825	NA	39.2146	61.6761	55.5255	65.9219	44.9399	44.9511	69.866	56.6849	105.434	61.6589
CG8630	0.24756	NA	78.22	426.26	228.455	80.7229	107.558	452.034	660.26	606.09	59.4638	57.1374
GstE7	0.248254	NA	24.7304	26.2877	26.405	32.6163	103.813	32.9295	40.2626	38.0351	138.904	164.994
CG4360	0.248421	NA	31.9795	36.5465	30.539	32.6974	44.6559	32.5956	30.1443	28.0238	27.3236	38.2722
CG31954	0.248499	NA	1.78438	2.56215	0.861254	1.7572	0.0354976	4.45244	3.72672	2.89259	1.53663	0.0169346
CG15599	0.249158	NA	2.49535	1.12735	1.00311	1.02728	3.14153	3.0796	2.52455	2.06893	1.02012	5.50375
cl	0.249307	NA	38.8521	64.8531	54.0563	87.968	65.5285	49.2922	70.0964	57.0673	185.364	113.479
Trxr-1	0.249504	NA	234.214	364.871	279.34	356.549	452.665	262.787	378.953	290.357	764.442	668.172
CG9993	0.249655	NA	40.3019	21.2146	40.7018	38.7935	59.3697	18.7745	31.4968	25.7783	21.3321	51.1256
PPO2	0.249711	NA	35.1161	57.054	50.7633	79.6551	20.0384	29.9612	53.8571	46.6834	202.241	116.222
CR43186	0.249891	NA	2.09107	3.44353	5.63361	3.41978	3.62075	3.72892	7.3232	5.844	3.55104	3.64094
CG14598	0.250262	NA	8.16912	16.3773	11.176	13.1655	15.7787	8.64515	14.2256	12.09	8.97444	9.16162
CG3008	0.250345	NA	34.1123	34.7325	34.4299	52.1482	30.0132	37.5304	38.0887	31.7596	96.3558	59.2034
jumu	0.250419	NA	26.222	15.5779	17.6506	18.2613	19.8254	16.4184	13.7348	16.3848	13.4681	22.4722
CG11837	0.250935	NA	8.57339	21.1429	18.137	17.4503	19.2752	6.623	18.7939	13.3843	16.4897	10.2793
CG10324	0.251035	NA	6.02229	6.87681	4.96488	7.04231	9.17612	7.0497	7.38331	6.77552	8.92279	9.2971
GstZ2	0.251115	NA	51.287	45.555	49.3245	68.7064	49.6788	41.2593	35.7845	42.6632	60.019	48.958
CG5928	0.251358	NA	3.03902	5.4625	2.59389	9.02929	1.63289	9.1646	9.05633	6.57941	5.35884	2.70954
GstS1	0.252071	NA	147.532	194.129	169.008	232.748	214.405	153.553	232.78	165.201	310.438	369.784
wek	0.252095	NA	11.5148	13.1797	11.5408	12.0571	7.38349	9.49854	12.3823	8.95231	9.82669	6.80771
Rpt1	0.252452	NA	87.4765	118.505	102.773	119.26	67.5696	93.7053	132.549	111.144	163.567	95.4773
Inx2	0.252541	NA	175.789	155.574	157.235	156.823	139.86	181.511	125.176	146.963	129.981	127.924
Ipp	0.252678	NA	19.9488	15.7316	17.4784	29.1019	25.6825	14.6559	13.8349	14.1688	25.2188	19.4748
barc	0.253417	NA	22.2769	27.743	25.5944	28.2774	21.9552	26.9373	29.1125	23.2485	29.6609	27.6034
CG14826	0.253451	NA	4.11244	5.69822	4.6609	5.09587	3.17703	4.95334	5.1593	5.67731	17.5744	4.8941
Gr94a	0.254081	NA	1.92379	1.08635	0.314104	0.919149	1.02943	1.18732	0.661192	1.42178	3.92551	1.87974
Cluap1	0.254253	NA	0.89219	0.819888	0.547149	1.73016	2.09436	1.28008	0.991788	2.45134	2.37597	1.54105
CG13875	0.255115	NA	6.45444	10.6688	12.5946	9.70513	8.83889	8.19991	8.45524	8.43262	8.71619	8.21329
QIL1	0.255144	NA	78.8334	119.939	95.3661	87.3057	105.942	68.8273	102.144	92.8863	78.2778	88.7204
CG13047	0.255465	NA	12.3652	40.7689	18.7956	18.6668	5.46662	53.6704	41.9456	29.7593	33.6768	1.42251
CG32073	0.255533	NA	3.49906	24.0842	17.4277	13.9224	36.7932	3.30223	14.3358	13.2078	2.96996	21.6594
TMEM216	0.255832	NA	12.421	18.8779	17.5392	15.1389	12.1047	15.7876	13.845	13.6197	10.8855	12.2945
rdgBbeta	0.257262	NA	12.421	22.5469	18.9881	17.2746	19.6834	14.1365	19.2948	15.7474	14.6174	15.5121
Cpr97Eb	0.257727	NA	13.6617	32.3036	33.9435	3.6766	7.86271	9.70261	12.9233	20.0912	1.74324	3.89496
CG7630	0.257743	NA	260.798	353.761	327.834	286.477	328.264	244.866	343.439	314.645	233.62	255.137
CG8087	0.257931	NA	4.78158	0.994114	0.678871	11.7192	0.301729	2.22622	1.27229	1.20606	0.0258257	0.372561
CG34447	0.258096	NA	0.418214	3.32055	0.607944	0.486608	0.248483	2.93119	3.70668	3.34363	0.710208	0.084673
CG43667	0.258366	NA	12.3652	3.11557	1.20576	25.8849	0	38.7919	14.3859	11.7763	27.9176	0.101608
ver	0.258514	NA	1.70074	2.2137	2.42164	3.18999	0.603459	1.68822	3.31598	2.69648	5.93992	1.84587
mRpL49	0.258911	NA	30.8085	47.0103	42.4142	34.414	38.8876	27.4753	46.8144	35.1131	26.7167	28.6703
CG42846	0.259133	NA	32.7044	39.6416	34.055	35.4548	21.7423	42.3353	39.912	39.3196	33.7284	30.6516
Sec3	0.259966	NA	30.0278	34.63	31.299	30.1968	23.6769	33.4489	32.9394	34.2502	34.826	27.6542
CG13239	0.260063	NA	0.557619	29.8337	4.60011	0.135169	0.106493	24.4884	36.2153	32.5833	0.516515	0.084673
phtf	0.260392	NA	18.2202	24.0945	21.3692	22.2623	22.8604	24.6554	24.3138	21.4051	21.2029	25.0802
CG8654	0.260596	NA	36.7053	23.2643	26.1011	38.7665	13.5068	23.8391	23.9632	21.9542	20.0149	20.1183
Cyt-c1	0.26081	NA	483.149	699.559	672.437	564.601	615.279	482.57	673.855	589.372	458.962	491.798
D2hgdh	0.260916	NA	299.037	261.626	327.895	349.763	263.268	188.449	274.485	265.804	277.291	325.432
mbm	0.261083	NA	13.3271	38.5757	33.447	27.8178	39.0296	17.1048	33.6607	20.6501	25.9678	21.3884
CG6959	0.261195	NA	32.5092	29.4955	34.8656	27.8989	41.7451	26.9187	22.3804	30.2202	23.4239	39.6947
PSMG1	0.261295	NA	18.3038	26.0417	22.7776	28.5071	10.88	21.4459	30.0041	24.1604	45.0917	19.4748
ZnT35C	0.261695	NA	13.8429	11.5399	12.2298	13.3682	13.4003	11.5392	8.91607	7.99138	13.3777	14.5468
CG13679	0.26184	NA	4.89311	29.8542	10.4769	0.500125	0.354976	27.3825	40.6934	20.2285	10.8597	0.203215
CG4572	0.262444	NA	54.4794	53.2517	52.0501	69.7337	30.3859	55.674	55.2396	53.5962	104.891	60.6259
CG11357	0.262683	NA	36.8168	33.1952	32.6567	40.0235	46.2001	37.2706	30.4048	34.1031	32.4113	37.544
CG7536	0.263373	NA	39.1588	39.3546	39.5467	44.3354	39.491	36.0462	30.2545	35.1523	39.8878	44.7582
CG17600	0.263665	NA	37.7369	43.1056	34.4603	32.3459	17.6245	70.8865	46.6741	46.9481	41.2179	17.087
Mdr50	0.263671	NA	60.8502	140.18	69.873	42.8215	207.537	54.1342	125.747	117.665	251.414	310.056
CR10102	0.263733	NA	13.118	6.11841	7.37639	4.83905	3.603	10.4261	6.31138	9.17783	17.1225	7.19721
CG9737	0.264121	NA	10.9015	18.7037	6.43407	6.799	6.5848	17.3089	28.5114	20.0128	6.80508	5.92711
Alp9	0.264447	NA	97.653	115.912	110.676	57.555	33.1902	38.0684	109.077	82.1102	22.1327	20.1522
CG12540	0.265048	NA	2.87174	3.80223	0.283707	4.77147	0.0177488	9.05329	7.72393	2.06893	4.45494	0.0338692
ZnT77C	0.265084	NA	26.7657	37.6944	33.4876	23.6546	50.0338	36.7883	37.3874	41.5258	35.4071	57.5269
CG42249	0.265341	NA	154.781	74.9788	96.5516	78.1412	135.317	104.762	73.0717	99.5442	67.2115	90.4478
Ttc30	0.265628	NA	0.264869	0.225469	0.486355	1.02728	1.4909	0.482348	6.98259	0.647155	1.13633	1.67653
Scsalpha1	0.2659	NA	294.297	392.644	369.133	328.285	277.946	279.558	343.489	331.726	275.806	273.392
GstE8	0.26598	NA	24.0891	36.4235	26.5874	23.5194	46.8568	29.0336	41.7252	33.5442	37.1632	51.0409
CG10474	0.266222	NA	8.50369	41.5171	39.1617	13.8954	35.1603	10.3705	32.9995	28.6513	6.98586	5.80857
Gbs-70E	0.266929	NA	86.0685	98.5403	100.361	43.9164	125.697	110.884	73.1619	48.8798	8.74201	82.8441
Cyp9f2	0.267073	NA	125.827	137.751	120.535	126.153	134.021	107.23	129.614	138.579	79.2721	124.469
CG15914	0.267421	NA	2.64869	3.02334	3.24237	4.0821	1.95237	2.85698	4.29775	2.78473	5.08767	3.30225
CG15212	0.267649	NA	12.8531	166.663	19.3225	12.0706	0.780946	109.697	294.812	156.719	17.5615	0.558842
ND-ASHI	0.268087	NA	91.3519	141.912	123.869	91.1715	98.5767	73.2426	120.137	115.958	76.0568	73.7672
kz	0.268256	NA	9.98138	19.9848	19.1604	18.1126	25.576	11.9845	16.9706	11.0212	19.8342	15.275
Cyp12a4	0.268542	NA	100.079	101.912	104.303	108.176	113.379	92.1655	117.953	146.169	92.8952	171.598
CG5162	0.268655	NA	19.9349	28.9523	80.8059	2.27084	21.4583	13.5057	15.8285	29.3083	1.45915	9.95755
CG3746	0.268743	NA	12.7277	9.31598	13.5774	15.0173	20.5708	9.88813	10.3587	10.1976	7.74772	17.9507
Rev7	0.268841	NA	1.99349	2.34693	2.55336	4.28486	0.976183	1.96649	3.07554	3.17694	12.3318	3.35305
Irk3	0.269578	NA	14.1078	16.5207	18.1877	22.384	23.0912	14.2107	17.2411	14.5414	18.0264	18.7297
yellow-h	0.269904	NA	29.3308	23.6025	15.4316	26.6418	16.2401	46.1384	30.0241	27.4256	21.8357	18.5773
Adk3	0.270197	NA	54.2703	158.177	127.02	97.5244	156.26	69.0314	113.304	102.623	57.0361	115.511
Oseg6	0.270342	NA	3.28995	3.10533	2.76614	3.13592	3.58525	5.19451	3.37609	2.65726	4.06755	3.26838
lncRNA:CR42646	0.270548	NA	0.641262	0.14348	0.0911916	0.905632	0.44372	0.482348	0.0701264	0.392215	47.1836	8.027
CG45207	0.270684	NA	2.13289	22.6802	7.45744	0.148686	0.159739	13.5614	39.5914	33.8874	0.400299	0.135477
lncRNA:CR44874	0.271037	NA	0.334571	0.133232	0.314104	0.838048	1.61514	0.166966	0.140253	0.411826	7.94141	3.72561
CG34115	0.271156	NA	2.71839	3.51527	0.992975	7.29913	0.514715	13.0976	7.20299	5.35374	3.71891	0.169346
CG12971	0.27118	NA	4.5446	32.8775	10.5985	1.71665	0.692202	16.2329	49.1887	30.4163	14.2816	0.491104
CG14661	0.271185	NA	3.97304	7.89142	9.76763	2.50063	11.7674	3.0796	3.8269	5.49101	3.34443	8.3657
ND-B18	0.272135	NA	57.2954	70.1619	59.6798	85.3187	80.7392	58.531	68.5736	58.5479	70.7625	60.6259
r	0.272436	NA	108.136	91.9812	114.192	98.7815	199.425	78.0475	75.6163	70.3046	90.6871	152.141
CG32036	0.272628	NA	1.47769	1.37331	0.770062	1.14894	0.567961	2.02215	2.1639	2.87298	0.826423	0.355627
Fmr1	0.272735	NA	60.9059	67.5895	66.8232	66.0571	71.1194	72.7974	51.4528	55.8808	61.8139	66.3498
Ugt49C1	0.273052	NA	17.5092	13.5896	12.0778	32.3865	30.0487	11.1682	20.4469	20.3854	62.7049	59.559
gammaTry	0.273074	NA	3.86151	5.8827	1.24628	1.00025	0.656705	2.0407	1.02184	1.13742	1.74324	0.541908
mRpL1	0.273365	NA	31.38	47.5433	49.588	61.4749	60.5411	32.5399	46.3836	39.4372	50.0374	45.317
CG9945	0.273502	NA	15.5994	15.1782	15.0061	21.5459	22.3812	15.936	15.4679	15.5709	40.6239	37.0021
CG43672	0.274209	NA	2.11895	2.25469	3.43488	1.45983	0.976183	1.55835	1.46264	1.98069	1.57537	1.08382
CG10268	0.274239	NA	9.04737	9.39797	5.90719	12.814	3.19478	16.641	13.294	10.5898	13.9459	2.79421
Nep7	0.2743	NA	17.4953	28.1529	21.4503	22.8841	18.867	25.7499	33.4403	24.7194	26.6522	17.0701
f	0.274468	NA	29.4841	15.004	8.42002	24.79	12.9566	60.1079	28.9622	24.3271	15.7666	15.0041
Cyp6g1	0.274742	NA	1877.89	2711.25	1756.65	1861.05	1321.4	2273.99	1947.73	1604.51	3807.55	2467.25
Mocs1	0.274815	NA	22.9181	35.7779	23.345	43.2135	63.0614	23.2083	34.5423	31.9851	115.97	110.448
CG7637	0.274837	NA	5.08827	15.5061	11.632	18.8561	25.1678	6.30762	14.1756	8.9327	13.1066	12.1929
C1GalTA	0.275214	NA	26.3057	21.2453	22.96	32.0215	27.5106	21.8912	18.9542	23.6604	23.1657	28.2639
CG30334	0.27524	NA	7.06782	12.5545	12.8884	14.7334	5.96359	6.53024	10.8896	13.0412	4.67446	3.1329
ATPsynbetaL	0.275345	NA	1.99349	1.12735	2.1582	0.662328	0.834193	3.41354	3.72672	3.16714	0.232432	0.829796
CG13438	0.27696	NA	38.4478	1.86525	0	54.1082	0	109.159	24.9049	23.8075	67.8959	0.0169346
RluA-2	0.278001	NA	9.66075	13.5487	11.9157	7.98849	8.75015	7.29087	11.9415	11.0212	6.23691	5.92711
CG10353	0.278028	NA	115.831	112.53	115.013	108.568	187.267	109.641	85.9149	95.4848	85.6123	150.718
CG15649	0.278632	NA	1.47769	2.24444	0.537017	4.31189	0.621207	5.34293	3.8269	2.93181	2.7117	0.491104
MtnB	0.278658	NA	2.45352	3.07458	5.62348	8.73192	1.11817	1.57691	2.75497	2.70628	3.48647	2.43858
Prosbeta1	0.27876	NA	53.5733	93.1905	76.1348	75.8298	35.1071	62.835	98.5877	82.1495	109.127	61.5912
sni	0.278939	NA	27.0863	46.4979	36.1321	32.427	19.8254	27.0486	45.8326	39.9667	51.0704	33.8523
CG11581	0.278942	NA	110.994	103.716	24.8548	78.7224	2.68007	252.528	211.872	106.79	49.1593	2.74341
Lcp65Ad	0.279141	NA	3.13661	46.3237	7.34599	2.13567	0.14199	24.4328	74.9652	48.3209	6.3273	0.0508038
Nop56	0.27973	NA	82.43	240.719	237.118	123.22	214.175	82.1661	212.413	147.571	116.81	111.684
CG3819	0.280054	NA	1255.47	496.032	841.344	102.161	552.182	535.944	524.305	653.028	54.7247	183.876
CG9300	0.280158	NA	17.8578	42.6547	38.1079	32.1297	30.1019	20.0916	35.3838	25.141	31.2362	18.1708
CG17734	0.280272	NA	126.747	212.925	222.041	117.448	113.166	131.644	159.738	160.494	88.1303	80.6595
CG44013	0.280331	NA	9.13101	13.4667	13.1417	7.61001	5.7861	14.3962	12.7931	12.9725	14.1267	6.77384
Rpt4	0.280502	NA	60.4459	87.1541	72.1933	103.472	56.5121	75.5616	85.7346	78.3548	153.418	84.9779
Tina-1	0.280563	NA	212.843	278.075	248.001	390.828	321.839	229.301	275.477	195.343	271.687	277.88
Mct1	0.280661	NA	13.2713	22.9671	23.8314	36.0901	50.1048	15.7691	20.6873	14.7767	23.0753	31.3798
CG10337	0.280807	NA	20.6877	16.777	19.1806	13.5845	24.8483	16.2885	19.7857	24.837	26.7296	22.7262
knk	0.281067	NA	7.0957	12.2061	8.86585	4.32541	11.235	13.7655	17.4815	14.9042	4.27416	9.12775
CG8620	0.281777	NA	2.95538	2.76712	2.97893	14.0305	10.0636	4.50809	4.69847	3.39266	47.2998	23.9794
ATPsynD	0.281836	NA	336.272	425.829	373.034	506.627	593.697	360.592	386.727	335.736	392.564	464.093
Vha36-1	0.282466	NA	311.277	364.338	376.459	266.445	387.864	249.225	355.741	338.315	272.087	316.101
CG14695	0.282536	NA	5.35314	3.84323	5.28911	11.8814	3.21253	4.80492	6.11102	9.94265	18.2201	6.97706
CG34461	0.282625	NA	3.91727	6.46687	1.30708	3.87935	0.124241	13.1347	6.41156	6.43233	3.57686	0.0677384
Prosbeta5	0.283303	NA	97.0257	170.147	143.059	160.554	55.0212	126.171	186.777	149.346	245.926	106.214
levy	0.283529	NA	325.134	390.851	370.228	308.658	341.203	326.753	387.479	336.991	255.171	265.213
Vajk3	0.283698	NA	256.114	682.567	621.42	537.445	769.463	375.174	432.83	499.8	446.966	572.119
CG13058	0.283713	NA	1.21282	4.41715	1.74277	1.13542	0.603459	2.24477	7.60371	4.81444	2.04023	0.541908
CG15023	0.284882	NA	0.460036	3.32055	1.00311	1.29762	4.91641	4.26692	4.0473	2.56901	26.3422	1.13462
RpS10a	0.284937	NA	1.65892	1.20933	2.25952	1.16245	1.24241	2.70857	2.12383	2.24543	1.36876	1.13462
CG9657	0.285095	NA	4.44701	4.05845	4.51905	4.97422	10.312	3.97009	3.63656	3.39266	2.68588	6.79078
CG11668	0.285296	NA	4.12638	1.78326	2.22913	2.86558	4.18871	2.28188	1.45262	3.81429	1.98858	2.04909
CG10208	0.285574	NA	14.749	18.8164	17.4581	16.4771	17.589	10.6488	19.415	15.9337	16.0249	13.988
vig	0.285619	NA	155.729	351.138	305.401	227.435	364.631	192.716	299.32	237.437	196.082	227.855
ND-13B	0.285811	NA	80.1159	107.508	98.9327	117.57	106.138	85.7651	108.025	90.8468	100.385	78.8814
eco	0.285827	NA	44.1774	49.306	50.2466	48.2418	36.2075	42.6878	43.7489	41.5062	46.4088	36.2739
CG31381	0.285918	NA	4.6143	9.47996	6.62659	5.74468	4.72118	4.39678	7.16291	4.67716	5.52671	2.99743
CG14857	0.286165	NA	9.85592	7.26626	7.80195	10.6784	9.76183	7.64335	6.76219	9.72693	17.2903	18.6111
CG31974	0.286491	NA	106.937	166.468	136.321	92.3069	111.942	113.482	197.686	146.277	128.857	138.017
CG4267	0.287019	NA	34.9767	27.6302	25.4425	31.6295	30.2972	25.2305	26.9085	33.0343	48.9269	44.3009
Pis	0.287343	NA	54.5909	58.0891	52.0805	50.5397	51.7909	48.4945	48.9883	48.3503	52.1292	57.0019
CG4115	0.287396	NA	103.536	274.355	137	100.228	11.59	356.548	381.588	286.758	84.5276	8.50117
CG12325	0.287532	NA	15.9061	35.7881	30.4783	25.0468	55.7489	13.8582	32.1279	22.8956	19.8083	31.4645
CG11929	0.288029	NA	2.59293	1.96773	2.70535	0.229787	0.283981	5.0461	4.80867	4.99094	0.103303	0.203215
CG8004	0.288057	NA	24.7862	33.5437	32.6466	30.3049	31.8768	22.893	32.9194	31.9851	26.82	23.9117
Rpn1	0.288154	NA	109.238	151.228	130.89	160.027	101.896	134.668	146.875	124.401	217.336	143.69
Osi24	0.288162	NA	16.7983	6.43612	3.30316	22.3299	4.56144	37.5675	14.426	10.3643	24.5344	5.45294
mRpL37	0.288316	NA	24.5492	53.6719	42.3838	42.6729	49.4481	25.3975	46.7944	38.4665	34.8777	32.5314
Ugt35B1	0.288436	NA	8.94979	16.531	13.3444	1.89237	3.14153	4.0814	12.5025	5.20666	0.748946	1.25316
Cyp9b2	0.288443	NA	44.1634	310.809	107.14	82.3855	126.247	54.765	399.31	199.53	253.492	176.73
CG13024	0.288553	NA	12.1282	26.9641	28.0262	15.585	6.07008	29.4789	38.84	40.4374	17.6777	6.38435
CG18131	0.288654	NA	1.95167	1.31182	2.19873	1.77071	0.514715	3.0054	3.03547	2.58862	1.76906	0.524973
Wsck	0.288744	NA	20.5343	16.0801	19.3427	21.7081	15.3349	16.9007	11.5308	14.4825	21.5257	16.8499
CG12010	0.289025	NA	9.5074	8.15789	8.68347	9.70513	7.29475	6.23341	8.14468	8.43262	8.59997	8.39957
GLS	0.289033	NA	111.566	113.862	123.484	79.209	120.905	81.09	85.394	96.8967	102.696	121.963
CG15561	0.289244	NA	5.32526	8.88554	8.3187	9.54293	16.8613	6.66011	8.7658	6.83435	7.43781	8.16248
CG30043	0.289496	NA	129.256	43.1466	56.7009	24.1006	86.5786	78.4186	37.8482	51.2429	16.5672	36.3586
ND-15	0.289517	NA	84.6466	140.283	112.601	122.45	137.66	87.7502	133.09	104.417	101.017	100.084
CG18473	0.289645	NA	21.7053	23.2746	17.9039	33.0218	35.1603	28.7739	23.7829	30.3967	29.493	64.1483
nbs	0.289781	NA	12.5185	12.5033	11.328	10.435	11.3237	14.2293	13.0535	12.3156	9.5297	14.5299
mex1	0.289968	NA	242.495	126.837	166.222	127.113	119.343	134.352	122.641	143.002	120.542	128.923
RpS19b	0.290014	NA	4.83735	3.34104	4.83315	2.81152	1.98786	5.23162	6.00082	5.22627	3.43482	2.67567
CG42718	0.290073	NA	0.906131	1.63978	0.962578	0.0405507	0.106493	0.593659	6.77221	4.0202	0.0516515	0.0169346
CG17029	0.290527	NA	90.1112	127.616	122.045	92.9422	98.488	79.7914	120.026	108.595	69.0064	84.5037
NP15.6	0.290626	NA	112.541	140.303	132.522	131.141	150.669	109.623	139.792	124.332	121.174	127.331
CG18609	0.29111	NA	9.45164	18.181	18.3295	8.9617	15.5657	14.0437	20.8576	19.1793	11.5054	20.728
CG9143	0.291135	NA	20.6877	49.2343	42.2014	33.1705	43.4845	24.2287	45.7325	30.1908	29.5059	22.7262
Ugt37C1	0.291175	NA	45.6969	126.816	120.494	36.9958	91.3707	33.282	101.864	84.5616	11.6603	49.6692
CG1824	0.291805	NA	88.7172	95.2198	101.324	92.7259	159.597	76.0625	87.5278	86.856	95.2582	110.752
Zw	0.292657	NA	14.4702	56.2546	37.0339	39.1044	38.2309	28.8481	30.6653	31.1027	30.8747	25.7237
Nsun5	0.292665	NA	10.065	17.3406	16.7083	14.6794	19.6302	8.97909	17.8822	14.3747	11.7636	13.1413
Cyp313b1	0.292915	NA	10.8736	13.6614	18.9881	11.5299	11.6964	13.0976	8.47528	15.1591	9.82669	9.16162
CG12951	0.29343	NA	0.0139405	0.204972	0.790327	6.19074	3.10604	0.185518	0.430777	0.343188	0.245344	2.18456
Cpr64Ad	0.29344	NA	110.896	249.102	82.2852	165.663	3.90473	423.26	298.869	182.547	162.922	2.65873
ClC-a	0.294008	NA	51.524	56.3981	59.2847	41.9294	49.1996	53.689	53.4764	52.8216	27.9693	35.5796
ATPsynCF6	0.294016	NA	205.315	261.678	225.466	343.519	395.07	221.898	219.466	204.403	255.907	303.739
CG7406	0.29419	NA	242.035	254.842	45.1094	109.162	0.301729	400.701	604.881	278.404	55.3187	0.338692
CG8939	0.294519	NA	35.353	87.9535	79.4279	62.1777	71.8471	38.9774	81.4268	52.145	55.9256	42.3873
CG13659	0.294899	NA	10.9572	35.2347	16.7793	30.4806	19.3639	11.3352	60.7796	22.219	53.5109	24.335
elg1	0.294968	NA	14.052	22.3727	23.0613	12.76	16.2224	15.4722	19.2447	15.4042	12.293	12.0574
CG17636	0.295464	NA	130.134	158.946	151.469	60.9207	119.787	135.818	120.247	106.604	53.6659	77.2896
CG33939	0.295505	NA	8.48975	25.4165	12.1487	7.35319	6.07008	18.7559	39.2508	28.0042	7.16664	6.50289
nop5	0.295691	NA	98.5034	289.759	265.702	188.466	342.64	109.474	250.702	175.673	186.617	192.987
CG17598	0.295734	NA	43.2155	49.6955	45.0892	44.1732	41.6209	50.1641	47.8964	42.271	47.0803	46.8581
CG32195	0.296758	NA	16.8262	30.7356	24.8041	20.2213	48.1347	20.7595	35.7545	23.9447	46.3572	95.562
bgcn	0.296774	NA	2.82992	1.79351	3.00932	1.95995	1.81038	2.74567	2.1639	3.32402	2.87957	2.2015
Cyp301a1	0.297058	NA	19.2936	23.4386	16.3132	25.8308	11.4835	40.3873	28.6617	31.6027	18.7495	9.75434
CG2909	0.29775	NA	6.3708	5.78021	6.46447	13.3277	3.26578	5.63976	8.03449	8.12866	35.1746	10.1608
CG11961	0.298213	NA	365.24	454.361	455.157	202.051	458.38	254.921	423.173	377.742	189.69	328.938
FASN1	0.298677	NA	3789.98	5495.86	6180.83	986.991	3011.36	4010.46	3454.66	3505.49	389.865	1745.7
CG32147	0.299836	NA	16.4219	11.5604	13.9219	12.5978	6.70904	10.7044	10.8095	12.7568	9.42639	7.33269
CG14205	0.299943	NA	398.056	243.773	278.205	111.758	134.678	162.31	215.799	218.228	99.6615	158.66
edl	0.300077	NA	6.52414	4.87833	2.24939	5.6771	9.69083	9.31302	5.91066	6.5598	5.12641	11.4647
CG42272	0.30019	NA	9.15889	9.73617	4.89395	7.12341	2.43158	15.5279	11.3304	11.4037	6.27565	3.04823
vret	0.300531	NA	3.31783	2.49041	3.16131	2.21677	1.68613	3.61761	4.11742	3.72604	2.5051	1.812
CG11617	0.300545	NA	7.40239	6.28239	6.34288	6.69087	8.12894	6.80852	6.42158	7.16773	5.6171	6.41822
Obp56d	0.300764	NA	73.5221	427.572	162.595	45.9169	50.4598	213.346	738.892	349.444	115.828	103.708
CG2200	0.300833	NA	19.9628	24.0637	22.4433	26.1282	18.867	17.7727	22.9514	22.5818	22.236	13.0735
CG42728	0.300979	NA	15.0697	18.181	16.9414	16.5852	18.6007	11.1125	19.3749	18.1694	27.0395	26.1301
CG34437	0.300996	NA	7.24905	9.07001	8.12618	3.78473	4.11772	6.41893	9.85777	10.1486	6.77926	6.63837
Mtr4	0.301156	NA	28.4525	45.9547	41.7657	29.156	35.0893	29.9612	41.6852	29.171	29.2476	26.2317
Mys45A	0.30137	NA	34.0008	65.7653	62.8006	32.6298	74.4739	35.6195	61.3706	45.8205	27.5302	42.3196
CG1662	0.301408	NA	32.2443	70.4489	65.8201	46.6333	24.4578	35.6195	51.6431	45.7029	30.7197	14.9871
Myo61F	0.30235	NA	505.9	394.243	407.414	289.721	597.85	350.852	384.103	423.318	288.551	426.6
CG9903	0.302456	NA	7.38845	6.2004	5.97811	3.24406	6.46056	4.5823	7.16291	4.35359	2.72461	4.96184
TwdlD	0.302515	NA	10.4693	19.8823	0.830857	59.8934	0.425971	28.4214	49.6996	29.2887	76.1084	0.169346
CG6300	0.302547	NA	7.86243	15.2499	5.49176	21.7352	3.39002	6.67866	24.3239	5.03016	24.1212	24.9447
GstE5	0.302933	NA	10.1626	16.531	17.3568	21.0323	19.9496	12.0401	38.4894	18.993	23.0624	18.916
smp-30	0.303131	NA	66.8585	346.382	209.741	100.187	154.024	93.8537	390.494	297.015	216.549	260.2
stwl	0.3034	NA	15.2091	11.4477	13.8307	12.4355	13.2938	12.9121	11.9515	12.0116	9.20687	14.3436
CG1789	0.303474	NA	8.46187	16.49	13.932	21.7352	20.4111	8.36688	13.9151	10.7467	18.5687	13.3106
CG31344	0.303499	NA	15.5018	12.1958	8.68347	28.3314	3.47876	35.3598	17.1209	18.7283	31.6494	3.86109
CG9452	0.303758	NA	6.27321	4.67336	4.39746	8.02904	4.25971	5.76962	3.88701	4.66736	5.33301	3.28531
CG2260	0.30384	NA	12.1003	24.7094	20.8322	24.006	33.279	12.4297	23.0916	16.9633	23.0624	17.5781
regucalcin	0.303945	NA	492.419	1071.35	849.044	754.811	277.697	712.928	1267.06	1033.8	909.776	546.632
CG13920	0.303947	NA	17.0631	12.4008	17.4581	13.0708	13.5956	14.9899	12.8031	13.9629	11.7249	13.5646
Trc8	0.304585	NA	45.8223	40.7382	38.4322	60.1502	35.0006	45.8045	39.6114	38.1331	91.0486	65.6216
CG17109	0.304695	NA	209.762	195.267	208.282	218.176	190.036	153.813	202.305	236.986	175.951	166.721
Rpp30	0.305246	NA	7.33269	13.6101	12.9087	14.4766	9.61984	7.16101	12.0117	9.87401	12.9	5.14812
jar	0.305976	NA	217.904	195.246	207.532	155.417	219.091	219.041	191.916	195.735	222.992	253.968
Prosalpha2	0.306233	NA	71.8492	122.942	102.52	115.272	48.4542	90.3103	128.181	106.173	156.117	84.9948
FucTB	0.307075	NA	3.94515	3.61776	4.11375	4.6363	1.59739	4.02575	5.35966	4.77522	6.37896	2.16763
EMRE	0.307086	NA	35.1021	47.3178	44.6433	55.0679	41.9049	41.3149	42.5467	41.0943	43.8263	35.9691
Ent2	0.307138	NA	39.2006	77.5717	74.5339	77.7222	85.3716	39.4226	68.8742	61.5876	71.3178	59.3219
Pisd	0.307176	NA	62.7182	112.212	74.0881	87.1164	71.6518	75.0236	94.9913	54.8415	62.0205	59.5929
Ect3	0.307384	NA	11.236	26.8821	18.441	12.814	13.6133	25.0079	25.4659	31.6518	15.5213	10.9059
CG3831	0.30744	NA	3.79181	4.63237	3.57674	4.24431	2.71556	4.5823	4.71851	5.14782	4.93272	2.62486
Amy-d	0.307717	NA	12.2258	13.7946	17.4176	20.9917	4.52594	20.7038	14.2757	25.5038	19.563	9.94062
CG11131	0.307787	NA	193.968	94.3281	208.352	239.073	498.137	68.8087	47.5958	79.6393	193.758	359.268
CG5639	0.307816	NA	70.5109	60.3028	42.0191	41.551	16.0981	161.809	79.9241	72.3343	36.0786	22.3029
mael	0.307837	NA	2.36988	2.1932	2.27979	2.74393	2.48483	3.41354	2.18394	2.56901	2.99579	2.26924
Sc2	0.307981	NA	68.3362	93.7337	61.4935	130.844	48.046	112.072	116.189	90.5723	128.16	59.0002
CG13315	0.308133	NA	51.05	169.327	174.541	143.171	42.5083	67.7698	131.858	94.3964	69.2904	38.9835
temp	0.308362	NA	8.23882	14.4813	12.473	16.0581	15.3172	7.6248	13.5745	8.32477	12.0735	14.3267
Treh	0.308962	NA	275.143	231.239	248.619	256.105	260.836	249.225	231.487	284.052	161.514	230.311
CG14855	0.309443	NA	5.46467	3.87397	2.76614	7.23154	7.48999	10.1293	4.3278	5.13802	7.77355	6.92626
CG15127	0.309454	NA	11.3615	7.06129	8.87598	7.71815	8.67915	7.45784	7.77402	7.98158	8.3288	8.09474
CG32485	0.31023	NA	27.9646	15.8751	14.9149	26.6283	17.2518	14.7116	14.406	15.1199	23.1786	17.6459
peng	0.310525	NA	42.0584	96.0396	85.2945	66.2598	98.63	43.0773	82.7292	56.3613	73.1901	64.8257
ND-18	0.311324	NA	76.1568	77.6844	82.3156	99.0518	116.574	65.321	78.3713	65.1469	89.8606	98.2715
CG18327	0.311933	NA	20.8968	27.128	26.1112	14.0576	12.3532	18.422	21.6791	21.2286	8.34171	7.36656
CG9246	0.311989	NA	23.2667	71.8324	58.4335	42.5377	65.5817	26.9373	62.4225	39.5941	40.6239	35.1393
CG12128	0.312232	NA	15.2369	28.0709	23.7098	26.1011	20.2159	14.6003	24.975	16.8947	25.2963	12.9042
CG13460	0.312357	NA	164.832	134.185	170.194	117.881	19.6657	112.294	91.0942	107.81	96.6786	33.412
Upf1	0.31269	NA	60.1532	69.957	66.0936	77.3167	63.8069	62.7237	66.7403	60.5776	69.1871	59.4235
DIP-epsilon	0.313107	NA	5.7853	8.59858	7.23453	5.55545	9.76183	6.34473	13.4242	12.9431	5.20389	9.00921
TwdlG	0.313184	NA	62.6206	79.0577	18.137	84.8861	7.82721	110.513	129.353	85.8265	66.2301	4.50461
ND-30	0.313608	NA	123.234	179.012	156.616	140.103	163.36	126.208	171.269	140.57	124.441	130.346
Rrp4	0.313634	NA	21.0641	36.4133	30.3871	30.4941	33.3145	22.1138	32.4184	27.3472	29.4413	23.0819
insv	0.313803	NA	2.18865	2.07022	2.17847	2.8791	1.98786	3.09816	2.50452	2.33368	3.03452	1.84587
mRpL12	0.314219	NA	28.6477	67.4153	56.559	70.6664	72.6813	32.1689	60.8898	45.7911	60.7421	43.759
CG12321	0.31444	NA	19.6143	25.4883	23.4058	34.7114	15.2462	21.2418	30.7554	23.0917	54.828	25.8253
CG13227	0.314507	NA	29.9023	47.7482	37.6621	30.5482	6.5848	15.8247	35.4439	37.28	7.14082	4.87717
CG42821	0.315236	NA	0.934012	6.76408	3.57674	1.52741	2.71556	1.5027	2.00361	3.75546	1.26546	0.8806
CG9988	0.31538	NA	17.6905	12.9132	15.1885	6.94769	5.55537	11.6877	14.1154	9.50141	2.54383	2.60793
Tep4	0.315424	NA	312.504	358.219	319.687	230.598	403.501	375.86	292.227	462.922	339.311	368.379
Cpr66Cb	0.315483	NA	25.525	11.8474	4.52918	8.27234	0.0177488	32.4657	25.1954	29.8476	5.20389	0.0338692
CG7720	0.315524	NA	213.875	105.817	199.922	66.8546	236.307	155.743	76.4979	187.636	71.6922	117.408
CG18600	0.315559	NA	17.5789	44.4379	34.592	27.4799	35.7993	17.7541	39.0003	25.0135	26.7425	20.2707
CG1124	0.31588	NA	26.473	107.375	98.801	25.7497	39.491	61.0541	171.419	142.403	36.4143	57.8994
CG1092	0.315944	NA	12.4767	18.099	21.0045	12.6924	18.441	14.5075	19.6053	22.3759	16.748	21.4562
Arc2	0.316107	NA	10.1765	9.60294	11.6827	18.3289	16.6484	9.03474	10.7995	11.2762	46.2152	28.7719
CG16727	0.316538	NA	32.788	48.9371	39.5771	77.2356	28.611	33.7087	52.0038	39.7412	28.1759	18.2894
CG46396	0.316762	NA	7.70908	11.7039	6.25169	9.61052	0.0354976	18.96	17.752	12.7862	7.29577	0.0169346
Cyp4s3	0.316836	NA	71.8074	50.8843	56.5894	73.4779	22.0795	82.5556	58.5656	82.1396	49.3401	63.0645
shop	0.31774	NA	38.9776	66.3392	56.5692	64.6513	42.7036	36.3801	57.5337	47.6443	52.9686	37.561
CG9641	0.317889	NA	8.09942	5.89295	8.53148	11.9895	3.17703	11.1311	11.1802	8.68756	16.1669	3.77642
CG4982	0.317973	NA	19.67	30.2949	26.0909	14.7199	30.0487	14.2478	26.2573	25.9941	10.9372	20.3385
CTPsyn	0.318006	NA	47.8437	95.0968	92.215	51.0804	63.7536	45.8787	85.985	67.2257	37.9509	40.4907
mtsh	0.318177	NA	2.69051	1.91649	3.18157	0.473092	0.319478	4.50809	4.33782	4.16729	0.658556	0.626581
Taf12L	0.318537	NA	2.60687	3.15657	4.54945	0.256821	0.124241	5.82527	6.99261	5.69692	0.839336	0.135477
CG15239	0.318889	NA	74.3724	40.2053	8.07552	122.125	6.90428	225.516	78.9824	41.261	133.287	6.94319
lambdaTry	0.320317	NA	99.3538	107.252	97.5547	79.9525	89.7201	68.2522	126.889	80.659	72.1313	57.6115
ND-42	0.320731	NA	191.793	218.674	189.871	205.484	239.804	142.831	202.094	234.711	175.964	195.95
CG3706	0.320737	NA	6.97024	3.669	6.9103	2.67635	5.02291	6.67866	5.82049	7.50111	6.08196	4.43687
CG15019	0.320833	NA	43.7452	72.9495	63.3579	80.7364	105.942	40.6285	64.5464	50.38	77.503	69.1779
SCAP	0.322221	NA	81.0499	58.3453	61.3111	76.0596	82.1059	58.4939	49.1486	56.2338	68.0121	84.9948
CG9084	0.322348	NA	48.6383	19.4723	25.0979	30.021	31.1136	25.8241	16.9606	27.9944	21.3708	32.6838
CG11034	0.322834	NA	109.893	97.5257	113.726	82.7369	137.322	91.8687	94.9812	114.341	76.0568	105.282
Tango14	0.323713	NA	11.0966	17.8736	16.2828	12.7059	10.454	10.1293	15.5781	12.0018	12.9903	6.90932
PGRP-LA	0.324134	NA	28.1876	12.5238	12.9391	26.3174	14.9445	35.1928	17.6118	22.268	26.4585	18.1031
poly	0.324273	NA	26.5705	32.4266	29.0293	42.5107	31.3976	25.0079	28.6517	26.1607	34.4644	30.8041
CG11670	0.324419	NA	7.10964	8.70106	7.61956	6.92065	6.69129	6.78997	8.69568	7.43248	9.31018	7.82379
CG5589	0.324504	NA	9.38194	19.0829	18.2586	20.0456	20.1449	9.72116	18.834	12.1391	19.8987	10.9736
Tsr1	0.324574	NA	48.945	100.354	91.3841	50.6208	90.3945	48.1049	94.9111	63.8232	44.459	55.8503
CG17752	0.324639	NA	171.998	156.414	114.344	136.683	27.3686	102.276	141.375	128.843	30.1128	13.4799
RtcB	0.324753	NA	23.5315	44.6019	41.8772	32.4	13.3826	30.2951	43.3482	37.1624	78.0583	24.7415
Cpr56F	0.324853	NA	35.8688	113.708	67.0562	27.9124	11.6787	83.1122	139.111	128.558	54.6214	8.50117
CG5037	0.3251	NA	51.9004	89.3985	71.5043	74.1402	80.8989	48.6243	81.006	62.8329	74.1844	56.3076
Fbw5	0.325394	NA	12.5883	16.9307	9.73723	14.0711	7.41899	16.9749	18.1327	15.012	14.7207	8.33183
Pglym78	0.325506	NA	331.825	391.763	400.098	407.927	406.696	404.486	391.806	331.304	349.745	357.964
in	0.325587	NA	10.7063	7.57372	8.33896	9.52941	9.60209	8.18136	3.87699	5.86362	9.19396	11.2954
CG17145	0.32643	NA	309.395	149.476	203.935	93.6856	113.415	171.92	121.138	181.282	73.2934	91.1251
Cerk	0.326524	NA	50.5203	52.9853	54.6643	40.4966	42.5616	49.8117	74.0936	67.6767	41.6311	44.8428
CG3651	0.326606	NA	16.3522	18.6934	17.9749	21.4648	14.5185	19.702	19.0143	15.3356	24.1083	20.3723
825-Oak	0.327303	NA	3.13661	36.2083	8.37949	0	0	16.3442	53.1057	42.5946	2.05315	0
CG5805	0.32738	NA	69.549	84.2537	71.4942	57.0278	63.1324	57.6034	72.3004	70.5791	60.4064	54.3432
CG34251	0.327382	NA	19.1821	22.2292	19.0388	21.7217	12.4951	16.7152	21.2383	17.9831	15.2243	10.7704
Ugt49B2	0.328	NA	6.21745	5.33952	4.3164	6.02854	13.3471	5.21306	4.20759	5.98128	3.95134	7.01093
Mpcp1	0.32818	NA	105.627	69.3113	82.8628	108.311	115.9	95.5234	51.8335	75.07	97.2985	97.2385
Hexo2	0.328385	NA	14.1914	15.3627	13.9726	19.7482	18.6007	15.0084	15.1573	15.4239	25.0639	25.4527
Gpo1	0.328574	NA	189.507	438.456	306.323	423.755	655.392	247.927	291.566	235.172	353.231	437.692
CG1265	0.328575	NA	43.9961	46.2827	51.6448	25.0603	39.8815	26.8816	43.6086	45.8499	23.863	34.0216
CG13067	0.328907	NA	110.562	245.72	204.766	88.2113	105.623	134.185	158.225	135.844	75.579	61.642
CG15602	0.329315	NA	8.6431	9.11101	7.63983	10.2593	6.72679	7.21666	10.1483	9.76616	10.2399	9.28017
Rtca	0.329541	NA	5.36708	7.90167	7.23453	8.40751	2.9818	5.30582	9.24667	7.05987	12.4351	6.23194
CG14230	0.329939	NA	12.6022	32.4163	29.313	27.3582	26.9959	15.0826	26.047	18.2576	29.9837	15.8508
CG17751	0.329991	NA	27.8252	24.6479	17.1947	11.9354	1.82812	10.556	25.8867	11.4429	0.710208	0.948338
CG14866	0.330651	NA	25.4414	15.5881	6.28209	21.4243	6.19432	52.2048	30.3147	17.6399	13.9201	6.82465
CG10657	0.330677	NA	1.38011	1.90624	0.445826	4.05507	1.50865	3.26512	3.14567	2.22582	2.82792	1.40557
Cyp9h1	0.331528	NA	6.17563	5.19604	5.48163	6.46108	6.12333	4.13706	5.28954	4.61833	5.39758	7.11254
ref(2)P	0.331559	NA	445.984	248.324	149.027	337.463	229.421	429.939	165.288	173.653	828.309	496.455
Arts	0.331696	NA	57.5742	81.6609	77.3609	47.7822	73.4445	53.9487	76.8486	60.4305	42.4317	60.2872
CG14647	0.331892	NA	9.8141	13.108	11.8448	13.7602	8.0402	11.1125	15.2275	11.8155	16.5801	10.2285
NHP2	0.332456	NA	27.1421	98.4788	76.7023	51.0668	87.111	32.7625	85.6745	55.469	45.4016	39.2544
Prosbeta4	0.332707	NA	50.0742	90.4439	71.3929	71.9099	31.5751	53.7632	98.157	76.1878	106.26	56.6801
sxe2	0.332771	NA	2.45352	1.04536	0.840989	1.86533	0.514715	2.81988	1.24224	1.93166	2.78918	0.745123
Pcyt2	0.332929	NA	10.8039	5.13455	8.72399	14.4225	14.6605	8.23701	5.6602	5.95186	9.59426	12.8364
SpdS	0.333321	NA	1.78438	4.66311	3.16131	6.70438	11.6255	1.83663	2.82509	2.81414	4.29998	6.41822
CG9259	0.333691	NA	37.1793	107.815	73.47	24.4791	14.3943	23.5052	73.3122	43.3888	1.08468	3.31918
CG6512	0.334152	NA	120.418	162.574	147.426	160.892	162.117	119.919	147.105	146.826	289.661	213.054
CG5504	0.334235	NA	44.1495	76.7825	70.5823	75.0593	89.6846	46.7135	62.703	51.4586	82.539	62.9629
Prosbeta6	0.334424	NA	75.1113	127.175	103.117	96.9702	40.8044	81.6095	132.108	112.33	141.693	76.0872
RhoGAP54D	0.334847	NA	3.03902	2.40842	3.83005	6.24481	12.3709	3.02395	2.47446	2.03952	4.86815	5.52068
CG7110	0.335282	NA	11.487	5.83145	8.17685	13.5169	10.5073	6.27052	5.12925	4.44184	9.01318	13.6662
CG9702	0.335497	NA	27.5882	25.8675	23.3045	18.1126	32.995	26.8445	22.3303	22.6308	12.3834	25.5882
CG11920	0.335655	NA	13.2713	25.5703	22.1494	20.1942	17.3583	12.1143	23.853	18.4537	16.7609	11.651
mRpL35	0.335804	NA	16.394	33.3182	27.631	26.9257	31.7881	17.346	31.6771	23.0917	23.5918	20.965
CG44014	0.33583	NA	147.17	61.7991	108.092	102.363	48.5429	86.1918	48.1168	97.7204	85.3541	44.7074
Vha16-1	0.335995	NA	2762.72	2615.07	2581.04	2357.25	3024.59	2830.03	2477.87	2362.94	2076.6	2710.81
firl	0.336381	NA	1.32435	1.59878	2.00621	1.23004	2.23635	0.723521	2.97536	2.30426	1.56246	3.62401
CG3902	0.336383	NA	154.948	390.277	472.383	311.727	212.843	177.931	297.106	291.171	270.253	181.81
Hsc70-1	0.336423	NA	1.7565	0.430441	1.22602	1.87885	3.74499	1.05745	0.430777	0.705987	0.813511	2.60793
fw	0.336619	NA	56.5426	46.006	49.973	37.1985	62.6355	90.4587	54.4482	57.0379	36.8791	63.2508
Su(var)3-3	0.336736	NA	13.4247	15.5984	16.5158	11.9895	12.3532	15.1754	13.9151	12.3744	12.3447	9.2463
CG11659	0.337179	NA	11.1524	12.9952	12.9695	33.2921	6.44281	4.71216	26.1972	8.81503	36.0915	50.499
CG6696	0.337293	NA	3.30389	2.70563	1.66171	3.31164	4.93416	6.75287	3.37609	3.14753	3.112	3.9627
CD98hc	0.337314	NA	215.91	209.102	236.977	291.749	289.429	185.908	197.867	219.484	252.666	266.957
Rpt6	0.338118	NA	46.0733	80.9844	66.8232	78.6008	44.6382	56.75	80.9159	68.5396	112.846	62.4548
snmRNA:254	0.338744	NA	4.6143	2.64414	3.73885	0.0540676	0	19.1084	5.45984	4.70658	0.154954	0.0169346
TwdlE	0.338852	NA	0.738845	1.4963	0.607944	2.28436	0.0709951	1.89229	2.75497	1.95127	1.48498	0.084673
inaD	0.338882	NA	2.24442	4.14043	4.63051	1.63554	4.59693	2.81988	2.6047	4.06923	1.36876	2.50632
CG5214	0.338945	NA	198.819	175.927	186.73	300.359	378.404	179.452	139.031	175.467	229.759	280.268
Prx2540-2	0.338959	NA	12.8531	27.0153	15.7559	98.3219	22.8072	8.77502	19.425	17.885	24.2891	24.0641
Mco3	0.339101	NA	4.47489	4.09944	1.41854	5.10939	0.514715	16.3071	12.192	2.13757	1.54954	0.474169
CG9568	0.339374	NA	359.818	102.845	130.434	258.578	217.05	170.454	85.1535	154.964	196.947	203.3
p47	0.339464	NA	44.5816	64.7097	55.6066	61.583	29.179	52.0564	69.4853	53.204	94.7934	42.98
eIF3d1	0.339524	NA	257.202	382.447	364.037	391.206	475.525	269.373	364.056	307.379	346.349	378.946
CG13066	0.339546	NA	17.0353	49.2548	22.9499	0.689362	0.0709951	45.4705	68.6638	37.839	14.2429	0.0508038
CG9799	0.339557	NA	41.8493	77.6434	67.6743	43.9975	67.3034	36.9552	74.6546	48.9975	45.647	43.3695
CG13614	0.339848	NA	1.171	1.63978	0.50662	3.87935	0.212985	4.50809	2.2741	1.87283	3.64143	0.152411
EbpIII	0.3404	NA	59.6931	357.225	138.51	70.369	31.8946	200.193	514.137	341.619	86.3483	45.0969
Jon25Bi	0.34076	NA	849.965	772.027	697.423	633.47	385.663	900.172	725.348	659.784	880.128	655.928
TER94	0.340815	NA	344.218	510.801	414.354	389.287	151.575	440.383	529.314	415.219	526.819	278.27
Arl6	0.340868	NA	1.99349	0.860882	2.43178	0.946183	2.00561	1.15021	1.15208	2.07874	0.723121	1.18542
Cyp6d4	0.340941	NA	30.906	39.8568	39.5569	19.0453	36.6512	22.6147	45.9428	46.3206	33.3798	50.3974
spz4	0.340984	NA	11.6264	5.24728	2.80667	8.94819	1.89912	27.568	10.008	6.08914	7.59277	3.06516
Phk-3	0.341013	NA	129.521	193.217	98.3552	314.957	105.588	205.257	258.626	209.678	311.084	117.662
CG40160	0.341083	NA	98.1688	75.9216	74.8987	48.2148	47.4425	67.4916	59.2168	75.0798	37.5635	45.6388
tfc	0.341366	NA	26.2081	77.1822	50.9558	31.7782	12.5129	70.2929	89.2209	94.2297	30.5002	13.4969
ND4	0.341518	NA	1033.67	793.703	814.969	947.9	1144.65	1508.19	665.921	954.534	1112.08	1294.87
14-3-3zeta	0.342128	NA	1291.68	1722.74	1639.35	1118.81	2006.55	1261.67	1518.2	1485.74	838.936	1613.29
CG11893	0.342271	NA	25.8456	138.377	28.1275	87.7788	74.2077	27.8463	164.066	70.0888	124.428	128.669
Lip3	0.34236	NA	1.0316	0.983866	0.891651	35.6711	8.34193	0.538003	0.711282	1.00995	2.15645	7.85766
CG17187	0.342425	NA	3.41542	6.02618	5.90719	4.60926	2.02336	4.06285	7.97438	5.77537	7.91559	2.74341
Non3	0.342468	NA	15.2648	41.2301	38.0877	38.3474	44.4252	17.0677	36.3555	26.5137	39.2035	25.1648
CG11836	0.34269	NA	12.407	9.8899	7.20413	19.613	1.56189	28.0875	15.538	11.3056	20.2086	2.09989
CG32053	0.343034	NA	14.6375	13.4462	12.3007	12.9897	20.2514	11.9474	13.9752	17.3065	18.9174	24.7753
Prp31	0.343042	NA	17.091	22.5059	22.575	32.8461	23.4461	18.1622	25.4559	25.847	47.4677	29.3815
CG42237	0.343043	NA	17.1747	15.7931	10.7809	23.6546	6.19432	37.8086	22.7911	17.5614	19.5243	5.82551
CG9304	0.3434	NA	28.5919	42.7777	38.9489	31.2105	29.4807	36.0833	41.4547	37.1232	35.7299	35.8167
Grd	0.343756	NA	1.40799	1.22983	0.800459	1.1219	1.61514	1.33573	1.7732	1.04918	1.11051	2.2015
rt	0.343798	NA	19.0845	11.3759	9.24075	30.7239	3.674	48.2162	16.8704	14.3159	31.7915	6.82465
CG13640	0.343976	NA	32.3977	5.25753	12.2602	26.9121	7.70297	17.1048	3.09558	6.73629	18.7624	7.60364
rha	0.343976	NA	3.23419	1.40406	2.43178	0.202754	0.940685	4.26692	3.88701	3.87312	0.206606	1.01608
Pomp	0.344062	NA	28.9544	60.2925	41.5428	51.8373	22.2925	36.8996	59.4271	45.8401	82.0871	36.3755
CG14770	0.344108	NA	9.82804	3.25906	2.48244	2.85207	1.13592	12.6523	9.89785	7.74625	1.96276	0.982207
CG10814	0.344769	NA	65.6039	39.4161	20.3864	14.7334	1.13592	32.3173	16.9606	23.2485	5.04893	0.372561
Alp1	0.344898	NA	7.96001	5.83145	6.05917	10.6784	4.66793	12.6709	6.68205	6.40291	11.557	6.57063
PPO1	0.344985	NA	33.4014	106.667	103.371	40.0776	4.65018	44.1348	104.368	111.517	109.437	46.6379
CG4797	0.345129	NA	13.8708	11.4272	12.2298	5.96095	6.26532	12.0772	12.5526	12.5705	16.2056	7.19721
hpRNA:CR46342	0.345317	NA	3.88939	4.05845	3.23223	3.21702	1.4909	4.48954	3.95713	3.89273	4.36455	2.23537
Pgant2	0.345384	NA	70.3158	52.2064	43.1235	49.6476	58.074	104.725	68.2731	59.1951	43.2968	55.1052
kappaTry	0.34583	NA	96.2311	73.5337	89.4589	46.6468	46.9988	60.6274	78.6117	76.5996	32.0885	31.7863
GstD8	0.345951	NA	3.41542	10.2691	14.5096	8.16421	11.8562	2.89409	7.71391	4.91249	9.34892	11.3123
nyo	0.346216	NA	50.1439	3.05408	1.39827	51.9049	0.692202	127.414	21.7893	27.7002	55.3187	0.643515
CG4554	0.346673	NA	45.0696	83.4646	82.3764	27.7232	77.8994	47.6968	72.8413	54.0865	26.2389	47.7217
Prosbeta2	0.347088	NA	56.1104	94.0412	74.0982	122.99	57.5593	68.011	99.6797	79.1294	168.306	97.1031
CG44625	0.347258	NA	1.04554	3.09508	1.51986	0.78398	0	2.5787	1.30235	3.275	3.24113	0.0677384
CG13606	0.347465	NA	1.43587	2.69538	0.739665	4.70388	3.76274	3.11671	3.1056	2.1964	11.854	2.82808
Ccp84Ac	0.34779	NA	2.70445	7.40974	1.41854	27.0608	0.0709951	16.2514	13.1136	9.39355	45.2983	0.0338692
Tsp42Ek	0.347805	NA	18.3038	19.8618	23.2235	8.43455	14.4475	8.31122	15.4779	20.4638	8.19967	14.6484
CG14257	0.348415	NA	23.1551	18.5807	7.15347	19.6806	2.43158	52.2234	30.1744	20.6109	13.0033	1.87974
CG15126	0.348748	NA	15.5436	9.193	10.2033	11.3812	9.79733	8.88633	8.16472	12.1096	9.87834	10.4825
CG5089	0.348767	NA	2.03531	1.53729	3.85031	0.17572	0.301729	4.0443	5.75037	3.93196	0.154954	0.423365
cnk	0.348871	NA	29.9441	31.4632	26.9319	23.1545	29.037	34.2281	31.1662	28.3964	24.0696	34.9022
CG10914	0.348989	NA	4.0985	4.97057	4.36706	9.6781	5.7861	4.82348	5.28954	9.15822	12.7967	5.87631
Ak6	0.349384	NA	7.58362	20.036	16.7489	9.97547	11.3415	8.36688	16.7302	11.9626	7.96724	5.84244
pre-rRNA:CR45845	0.349462	NA	1.18494	133.99	1.01324	0.811014	0.887439	3.84023	0.460831	0.598128	0.374473	0.389496
pinta	0.349526	NA	9.24254	7.46098	7.9438	8.4751	4.11772	8.32977	8.82591	8.83464	6.70178	9.53419
CG32214	0.349676	NA	5.38102	93.498	43.4376	0.0135169	0	71.9625	115.618	89.6702	9.27144	0
Agpat4	0.349697	NA	294.479	252.884	349.892	132.533	204.856	209.228	232.639	293.857	123.073	131.938
CG7044	0.349829	NA	31.2127	44.6532	32.0893	26.5607	24.3868	29.6829	39.8819	34.4169	38.2479	36.2231
CG13040	0.349883	NA	35.0045	108.071	33.2444	1.39224	0.177488	55.0433	206.743	112.409	14.4624	0.0677384
CG45071	0.349889	NA	2.31412	3.38204	3.52607	3.66308	6.67354	2.09636	2.29414	1.78458	3.48647	5.14812
CG6712	0.349923	NA	11.6961	30.4793	25.4728	29.5344	38.2664	13.413	28.3211	18.0419	28.6407	20.8465
CG13313	0.350019	NA	1.67286	1.96773	2.23926	2.93317	1.29566	3.46919	2.43439	2.3631	2.45344	1.47331
Mal-A7	0.35004	NA	0.446095	0.625165	3.12078	2.74393	3.90473	1.33573	2.21399	2.03952	4.63572	6.53676
CG8128	0.350196	NA	67.3883	113.216	90.9991	80.8446	100.494	79.3091	105.58	73.5992	74.2748	69.6012
Rpt3R	0.350346	NA	2.89962	2.33668	2.94853	0.74343	0.354976	4.22982	3.70668	3.65741	1.38168	0.728188
phr6-4	0.351073	NA	1.38011	2.12146	2.51283	1.82478	1.82812	1.13166	2.97536	2.16699	2.96996	2.33698
CG7839	0.351075	NA	39.3958	90.4337	78.6071	41.3212	87.111	42.1869	81.8977	58.3518	35.4975	50.7022
PCB	0.351089	NA	437.229	642.741	578.367	586.836	913.92	514.869	568.655	493.475	428.152	703.752
Ugt303A1	0.351108	NA	11.4451	15.8238	12.554	9.7592	15.4769	9.23881	15.2575	10.4819	6.30148	13.9202
RpA-70	0.351299	NA	35.1439	47.9327	49.1421	57.3657	23.4284	36.343	53.5766	46.4187	115.247	39.356
MtnE	0.351327	NA	18.9869	16.1006	32.0994	9.71865	7.18826	6.5488	24.5943	11.5703	9.633	3.72561
Vha14-1	0.351436	NA	147.365	207.196	200.743	158.405	202.443	135.094	199.961	176.497	160.158	163.08
CG8745	0.351513	NA	51.1476	49.9619	63.135	73.0588	139.647	34.1725	72.6209	38.1233	28.163	98.1869
CG3939	0.351828	NA	27.0306	29.1573	26.9623	35.8739	25.3808	26.1395	25.8967	26.2196	30.5648	25.3172
CG8563	0.352158	NA	26.7657	104.413	40.2155	46.2413	26.8717	49.6447	177.58	106.986	42.8062	23.319
TpnC25D	0.352377	NA	123.666	112.847	135.136	45.3222	56.5121	94.6329	94.3	92.2294	39.6812	41.8624
CG31106	0.352982	NA	18.5966	13.3437	16.6577	19.0453	29.7825	21.1305	15.538	17.8654	26.6522	48.8055
CG8319	0.353064	NA	6.02229	4.90908	4.73183	6.93417	5.75061	5.15741	4.38791	5.66751	5.28136	5.58842
dob	0.353176	NA	2.49535	5.53424	4.98514	3.1224	1.06493	3.09816	3.76679	2.65726	1.73032	1.3717
MRP	0.353615	NA	313.424	400.013	400.118	226.3	678.607	297.256	425.187	429.672	560.599	1059.53
CG31549	0.353649	NA	21.6496	28.6038	24.6521	31.8188	19.6479	22.7631	32.4986	25.3763	38.6611	25.1987
CG11475	0.353945	NA	1.57527	1.27083	1.57052	1.6761	1.66839	1.70677	0.841517	1.49042	0.723121	1.82894
wupA	0.353988	NA	1926.11	2116.11	2084.58	1577.35	1838.72	1947.13	1902.3	1925.86	1181.02	1730.78
Prosalpha3	0.35403	NA	75.404	129.173	109.187	121.314	41.6209	93.5012	135.635	106.849	176.441	80.4394
l(1)G0020	0.354048	NA	23.8382	60.5897	56.1335	37.6986	64.1441	23.0228	58.6457	41.0943	39.1131	33.1749
MFS15	0.354257	NA	16.6728	18.7857	20.1432	21.2756	18.2457	17.9396	19.2848	23.4839	20.8672	19.5764
Cpr73D	0.354396	NA	5.50649	4.46839	3.38422	3.0413	8.25318	3.78457	3.62654	3.38286	2.96996	5.7239
Elba2	0.354552	NA	2.32806	1.37331	1.7833	2.31139	1.66839	1.57691	1.65298	2.12777	1.83363	0.948338
ox	0.354705	NA	81.733	133.765	111.497	124.829	132.122	76.3779	130.185	111.389	104.401	97.6619
PIG-O	0.354828	NA	26.5705	41.3634	35.0378	28.7099	17.8553	29.6273	41.1241	33.8384	47.1449	25.2495
CG43313	0.354864	NA	19.0427	18.2528	19.3934	16.0581	16.3821	18.7188	17.8321	17.1104	15.6117	15.1734
ics	0.35489	NA	73.5918	70.1619	70.4911	88.4005	102.996	56.3234	65.5682	65.1763	71.9892	98.9659
COX5A	0.355151	NA	367.708	495.551	408.326	624.129	722.784	346.251	442.378	352.395	524.559	562.483
aub	0.355504	NA	8.29458	5.49325	5.91732	4.64981	6.81553	8.55239	7.26309	6.53038	4.9198	8.3657
VhaAC45	0.355617	NA	711.954	761.071	828.506	593.176	841.115	607.257	768.586	748.219	573.887	741.499
elgi	0.356111	NA	7.69514	8.85479	8.88611	10.1106	4.75667	9.70261	9.75759	8.50126	12.3834	6.45209
CG2070	0.356222	NA	4.15426	4.46839	6.1909	2.73041	4.54369	2.02215	3.55641	5.33413	3.34443	4.06431
Fmo-2	0.356287	NA	44.7629	77.3154	67.2285	108.757	104.026	60.5161	73.4725	64.8332	68.761	74.9695
rdog	0.356617	NA	35.7573	39.9285	38.0776	36.7254	83.3483	32.4286	41.1241	38.3586	94.406	136.662
CG11425	0.357285	NA	4.19608	62.0245	48.1593	6.15019	14.1635	4.11851	33.3201	13.453	8.57414	12.5316
yellow-d	0.357313	NA	41.0408	35.3372	25.0878	85.8729	37.2547	54.765	46.033	43.5065	114.059	49.1104
mino	0.357491	NA	89.4979	97.1875	96.278	81.1014	48.6494	83.0936	64.7568	80.2472	67.4439	70.0415
CG30323	0.358689	NA	2.23048	0.348452	0.243178	0.0811014	0.212985	1.28008	18.5134	0.480463	0.0258257	0.4403
CG10877	0.358977	NA	41.7796	62.004	50.7228	51.0263	67.5696	44.2461	51.2825	57.5478	73.4742	98.6949
Tsf2	0.358989	NA	50.6179	40.9534	45.92	66.1787	50.513	45.7303	34.8629	38.8293	58.6761	47.4677
Cpr100A	0.35916	NA	16.4358	14.1841	10.335	31.6836	24.3691	12.4112	8.57546	10.5506	23.5789	18.8313
CG3808	0.359162	NA	17.342	35.8906	31.1369	19.9374	18.7782	15.2311	30.495	24.3271	15.9732	12.7856
Amyrel	0.359222	NA	1.71468	4.08919	4.45826	48.6473	3.72724	0.760625	8.60552	3.52013	2.16936	3.1329
CG31248	0.359366	NA	14.2611	41.2814	37.7432	8.86709	10.8445	7.82887	28.3712	23.7486	6.21109	5.48681
Gba1b	0.359401	NA	6.67749	5.05256	4.17455	10.6784	7.72072	6.0479	7.96436	5.0988	11.5699	12.8195
CG15533	0.359443	NA	89.5257	113.309	154.104	100.336	85.5669	59.8853	142.056	137.167	28.9248	44.1993
EAChm	0.359554	NA	0.446095	0.163978	0.172251	1.71665	1.22467	0.40814	0.160289	0.156886	4.37746	3.20064
EloA	0.359893	NA	15.7109	19.6876	17.4075	27.7096	15.3704	22.5219	21.2984	18.0811	30.8488	18.7635
CG32213	0.360104	NA	1.11524	29.8337	5.83626	0	0	18.793	31.8274	27.3374	1.12342	0
CG45061	0.360216	NA	1.46375	1.24008	1.64145	3.14944	1.4554	1.66966	1.72311	0.872679	9.85252	2.98049
Fdh	0.36022	NA	89.1493	165.505	130.465	142.779	79.1596	110.198	160.359	133.716	200.162	115.375
CG9289	0.360513	NA	98.9774	11.0275	5.91732	135.142	1.4199	248.595	60.3889	63.2251	123.563	1.11768
Rpn12	0.360759	NA	51.0221	81.2407	67.4412	68.1522	32.5868	59.4215	91.4248	70.7458	99.8423	43.4034
wac	0.360867	NA	3.87545	5.47275	5.96798	5.40676	2.99954	5.34293	5.69026	7.25598	6.88256	3.04823
CG13318	0.36109	NA	3.28995	1.75251	2.86747	4.59575	3.58525	2.83843	3.3861	3.52994	4.14503	5.13119
Prosalpha4	0.361196	NA	61.1848	122.84	99.0442	98.4571	39.633	76.0068	127.41	100.593	145.024	71.8874
Ptr	0.361251	NA	89.4142	46.9488	23.9327	88.3194	31.7171	198.43	65.2677	69.6672	65.5715	35.224
CG7173	0.361358	NA	16.5334	2.28544	1.23615	16.3419	1.40215	39.4412	8.79586	6.80493	18.9561	0.965273
Fmo-1	0.361558	NA	16.4916	28.9113	22.727	26.4661	22.2037	17.5315	25.7765	26.6804	14.4108	16.4604
ND-51	0.361639	NA	408.832	416.985	428.438	281.435	313	333.488	397.527	379.556	263.422	280.945
Nepl18	0.361761	NA	44.7908	46.0777	44.8156	41.4834	36.882	42.8733	41.9657	49.8898	41.2308	51.007
Aldh-III	0.361916	NA	133.773	317.143	269.299	177.639	202.957	152.403	370.528	322.979	240.928	253.799
Sam-S	0.362035	NA	602.284	533.798	505.819	568.007	629.088	472.33	595.213	493.897	473.166	617.893
CG32409	0.36215	NA	18.9451	54.2458	48.2707	38.2528	45.6144	20.8523	49.9	34.0835	38.674	22.5908
CG15553	0.362231	NA	7.08176	5.5035	4.23534	2.02754	1.54414	4.37823	1.81327	4.84386	1.48498	1.74426
pit	0.362665	NA	32.2861	89.5215	73.3079	78.9522	114.515	37.6231	74.6546	55.8808	79.9694	66.4006
CG8665	0.362777	NA	78.8473	9.10076	11.8245	26.5607	45.4191	23.5423	10.1182	16.424	20.1957	36.0199
SH3PX1	0.362849	NA	72.8111	62.1475	63.7834	79.3848	70.2674	73.02	58.6958	61.568	112.355	94.4104
Rpn13	0.363072	NA	51.3567	77.6741	57.6635	107.716	53.4238	61.7034	75.7165	67.8826	135.495	88.7035
l(2)34Fd	0.363195	NA	20.7434	38.6885	37.6317	20.1267	25.505	20.1658	35.2936	28.4062	17.9489	14.0219
CG12519	0.363197	NA	4.93493	57.1052	8.91651	0.0135169	0	33.3562	48.2069	48.9386	11.1567	0
mRpL2	0.363321	NA	30.4042	54.5943	45.4033	45.187	46.7503	31.3711	49.5594	38.1037	45.0659	32.9717
CG14636	0.363324	NA	24.9535	23.7153	15.3303	21.8703	9.85057	32.744	28.291	28.8866	17.0966	12.0913
dgrn	0.363573	NA	5.2695	7.17402	7.03188	5.31214	7.3125	6.99404	7.25308	4.36339	4.14503	5.52068
row	0.363629	NA	54.4515	53.9794	58.6463	52.4726	39.349	52.8171	50.8116	49.8211	45.6986	41.0156
Sk1	0.364026	NA	35.4367	24.6171	27.7222	18.8561	26.4634	29.1635	25.8767	30.4849	24.5086	44.555
CG6254	0.364161	NA	7.66726	5.40101	5.92745	9.65107	6.33632	8.81212	7.94432	6.79513	9.41348	6.55369
Eip55E	0.364284	NA	79.6419	178.623	157.407	177.977	114.196	80.2923	190.273	155.013	377.353	160.98
vito	0.364368	NA	6.84477	15.7931	14.0942	19.9239	26.0197	8.01439	14.5963	10.9624	18.4008	13.2767
CG44008	0.364524	NA	224.957	155.143	165.371	147.632	158.372	170.38	147.576	156.229	147.026	160.015
l(2)k14505	0.364538	NA	29.0241	41.7938	42.0089	38.1177	32.6045	32.7996	38.6096	30.5339	38.5966	26.0793
CG13096	0.364595	NA	38.406	119.816	95.4269	79.1144	97.7425	47.6968	102.956	67.1276	79.4012	52.3787
CG30156	0.364663	NA	2.06319	1.0761	1.68198	1.6761	1.31341	2.0407	1.59287	1.06879	2.22101	2.23537
CG13170	0.36467	NA	7.0957	26.4516	7.74115	4.36596	0	14.0066	52.6449	23.278	5.34593	0.0169346
CG9171	0.364678	NA	46.4915	43.7615	33.1228	31.8458	51.1165	57.622	51.9136	47.811	30.1903	47.3492
CG2016	0.364876	NA	17.9135	4.68361	3.61727	34.5086	0.709951	44.6728	13.6646	15.2866	35.8719	0.745123
ProRS-m	0.365179	NA	10.302	13.2309	13.395	10.2864	11.7319	8.5895	13.6045	12.5313	10.4336	7.24801
CG14096	0.365369	NA	1.47769	30.0182	6.40368	0.0135169	0	17.3089	33.831	26.249	2.38888	0
CG7970	0.36579	NA	56.3474	119.909	98.1829	98.9302	59.6892	71.3689	133.481	113.958	115.816	79.9314
Nle	0.366579	NA	16.1013	34.8042	29.0597	23.8979	39.1183	14.2664	34.1315	19.297	24.5344	25.6729
CG13038	0.367045	NA	3.0669	5.43176	3.47541	3.06834	2.1831	4.65651	6.88241	7.18734	3.18948	1.25316
Prps	0.367185	NA	70.9291	90.5259	83.2478	124.653	161.443	67.0463	64.5965	63.4408	65.5457	154.257
PIG-T	0.367614	NA	30.2648	33.3489	33.4673	37.3202	11.7142	32.1874	35.0131	33.8776	47.8163	25.0632
bonsai	0.367663	NA	36.8168	87.2258	76.5807	55.8924	67.9601	37.3819	81.6372	64.3527	42.4962	40.3721
28SrRNA-Psi:CR45859	0.367888	NA	63.3873	16.9204	14.084	7.89387	0.816444	1060.44	15.5981	12.9627	16.3348	0.389496
spn-B	0.367966	NA	1.33829	1.73201	1.4388	2.05457	1.4554	1.37284	2.06372	1.50022	2.72461	1.67653
CG9522	0.368657	NA	13.7732	4.59137	2.44191	22.5056	0.337227	38.9959	9.76761	11.1585	20.002	0.474169
CG5707	0.369061	NA	23.1691	55.0657	37.1352	25.9254	37.5564	29.4046	38.5094	42.6926	48.6428	52.565
CG11777	0.369308	NA	4.2379	4.0482	4.36706	5.17697	5.39563	4.19271	5.0491	4.5595	6.63721	5.14812
CG8046	0.369629	NA	2.88568	2.2137	1.73264	1.14894	1.29566	2.02215	3.08556	3.37305	1.79489	1.3717
CG30413	0.370369	NA	6.64961	9.96164	5.36004	28.5342	17.9263	8.97909	9.46707	13.3157	52.1938	28.5687
Pus1	0.370515	NA	12.7974	30.3256	24.7838	25.4253	35.8703	14.4333	27.179	22.1994	24.6119	19.9151
snoRNA:Psi28S-291	0.370968	NA	94.9207	63.818	122.744	1.0408	0.301729	388.049	125.266	122.646	1.35585	0.372561
CG14457	0.371046	NA	9.13101	8.93678	10.5478	10.6243	4.57919	7.97729	6.96255	9.72693	6.54682	6.67224
AQP	0.371117	NA	18.499	16.777	18.1674	6.89362	7.36574	17.1975	10.7193	11.6194	6.55974	5.80857
CG34166	0.371291	NA	11.1803	31.0123	32.1704	1053.29	153.296	13.9139	164.837	37.0349	2513.36	1006.81
Sodh-2	0.371431	NA	26.1802	33.7486	36.0612	17.4774	19.7366	32.8367	35.9949	35.6229	24.599	25.1987
CG30105	0.371566	NA	1.92379	2.68513	2.30005	2.60876	1.93462	2.61581	3.18574	2.77492	3.77056	1.23623
CG10747	0.371757	NA	13.6059	9.45946	10.6694	12.3004	5.69736	8.79357	7.90425	9.6583	10.4723	8.07781
CG8738	0.371862	NA	11.7518	14.9117	13.9726	11.3677	7.70297	8.64515	10.4388	13.1882	12.1897	7.4851
UQCR-Q	0.371991	NA	95.1716	150.613	129.35	162.838	220.653	111.274	136.426	117.468	118.114	166.501
CG31832	0.372141	NA	3.45724	4.16093	3.70846	2.55469	1.29566	5.36148	7.14288	6.04992	1.48498	1.3209
Osi10a	0.372665	NA	1.95167	1.19909	0.618076	1.89237	0.248483	4.67506	2.45443	1.30412	1.23964	0.186281
sra	0.372667	NA	31.8819	20.5177	23.416	34.4275	31.0071	31.5567	22.1299	24.2193	39.6942	53.344
rogdi	0.372696	NA	63.694	47.4203	53.9348	54.7705	81.0764	45.5262	44.37	59.6069	44.4719	70.0754
CG3106	0.372838	NA	599.162	472.133	709.562	190.169	537.646	443.537	364.066	686.867	125.294	288.566
Npl4	0.373023	NA	43.55	61.4199	62.8715	54.9597	24.7418	53.9487	63.214	64.4017	74.249	36.5618
CG11710	0.373104	NA	15.3066	21.0916	18.9577	25.6686	17.3583	19.4052	19.9059	16.5319	38.5707	24.2165
Vha100-4	0.373362	NA	115.999	64.4842	70.7748	51.2966	143.712	81.1828	51.9737	72.2264	54.5569	95.5451
CG1542	0.373409	NA	25.6087	61.1022	54.4414	48.8095	56.3524	23.9133	59.4071	42.3886	48.901	29.4832
ND-23	0.373564	NA	146.849	194.662	189.638	127.667	149.445	124.538	179.564	179.919	117.326	112.53
snoRNA:Psi28S-2179	0.373654	NA	8.15518	5.85195	7.63983	0.648811	0.14199	60.9242	9.54721	5.35374	0.929726	0.423365
CG11350	0.373737	NA	50.3391	133.898	197.237	96.1863	181.907	105.282	84.0315	87.7875	132.744	115.206
mRpL38	0.373944	NA	33.0389	64.187	51.2497	51.3372	63.1147	33.5788	58.255	43.3986	51.122	43.7252
Sod3	0.373967	NA	102.909	68.102	72.6392	102.864	185.723	75.3019	71.5991	81.1493	74.8946	120.896
Nop60B	0.37408	NA	92.5369	292.915	239.307	261.633	487.24	115.374	254.709	161.24	244.466	268.329
CG11076	0.374176	NA	46.7285	145.12	119.502	101.877	113.344	53.3922	130.175	88.3464	85.0183	72.6664
Cpr92F	0.374278	NA	8.75462	16.2235	25.635	0.243304	5.87485	3.78457	10.8095	13.9334	0.387386	3.99657
CG9265	0.374533	NA	102.658	132.504	118.255	64.8541	115.243	89.2529	174.274	164.211	73.9133	140.49
Gpa2	0.374607	NA	1.8959	0.635413	0.658606	3.02779	1.50865	2.15201	0.921662	1.0884	4.50659	2.76034
Axs	0.374641	NA	8.16912	8.23988	8.06539	10.5432	4.47269	10.0551	8.5955	8.26593	10.7564	7.26495
CG18088	0.374684	NA	8.53157	1.21958	2.39125	2.21677	2.9463	3.80313	1.35244	2.20621	2.2081	1.2701
CG11980	0.374914	NA	31.6309	79.7136	69.7109	64.4891	67.9956	35.5824	71.4388	53.7433	61.5169	42.3873
CG9287	0.375107	NA	13.8568	0.768645	1.02337	15.1389	0.532463	27.568	3.76679	9.56024	17.2903	0.829796
Mat89Ba	0.376114	NA	23.2806	57.1872	50.9254	23.4113	44.6027	27.6422	51.8034	33.3285	21.2933	23.5899
sev	0.376289	NA	32.4534	31.8219	30.3668	28.372	31.9478	41.2593	27.7901	29.2985	34.8389	33.3951
Rpn3	0.376561	NA	75.0973	131.377	107.819	104.661	47.1408	90.57	134.212	113.713	154.399	70.8205
Cpr49Ad	0.376667	NA	37.695	54.584	32.9404	65.5434	31.6106	32.0947	46.594	35.5053	48.3458	20.5925
CG7182	0.377072	NA	39.4237	95.7219	89.5907	65.8138	87.395	43.0773	89.5014	63.3525	68.9676	52.1078
snoRNA:CG32479-a	0.377294	NA	13.2435	8.49609	16.4753	0.148686	0	35.805	13.0736	25.9646	0.116216	0.0169346
CG3045	0.377319	NA	5.64589	12.6878	10.5377	6.8801	6.38956	5.80672	10.0982	6.29505	7.73481	4.41993
CG10916	0.378028	NA	21.1198	17.9351	16.4246	23.0598	2.73331	27.6051	23.6026	24.3369	26.8588	4.74169
CG14247	0.378139	NA	13.4665	4.69386	7.20413	7.4343	6.99302	12.7637	4.61833	6.67746	15.1081	12.0744
snoRNA:Psi28S-2622	0.37846	NA	2.2026	3.2898	3.14104	0.0946183	0	13.9324	4.24766	2.86317	0.0129129	0.0677384
snoRNA:Or-aca5	0.378541	NA	28.4665	13.067	15.4519	0.527159	0.0532463	210.471	21.9195	14.7767	0.426125	0.101608
Trap1	0.378656	NA	84.3678	143.357	138.206	108.203	132.14	75.0422	141.545	115.272	113.659	85.5536
Rat1	0.378678	NA	34.7675	51.4377	47.2676	35.1304	29.3032	33.8571	38.84	37.6232	39.7975	24.2842
Dhc98D	0.378691	NA	4.48883	1.51679	3.03972	0.324406	1.50865	3.85878	5.17934	4.29476	0.671469	1.96441
Rpn2	0.378933	NA	104.094	140.16	116.735	184.857	83.579	129.028	130.916	114.723	255.985	143.216
CG9331	0.378971	NA	133.731	294.709	243.968	339.45	356.715	208.634	313.205	253.214	417.292	472.306
l(3)mbt	0.379012	NA	20.13	25.56	26.8002	34.6979	30.6699	23.5608	28.0706	18.0517	29.338	24.1488
ImpL1	0.379054	NA	83.4477	33.7794	19.5758	256.956	1.15367	280.671	73.0818	88.0621	308.256	1.35477
CG11807	0.37914	NA	16.6449	19.5953	15.1074	20.2754	11.6255	15.8433	15.1072	14.9728	15.6891	14.1912
CG2121	0.379214	NA	5.9247	20.323	10.1729	8.44806	12.9566	11.0012	17.4014	17.532	15.5729	10.0084
CG14304	0.379503	NA	12.3652	10.4331	9.26101	11.2596	10.4363	17.717	10.4689	12.0704	8.47084	12.5824
fan	0.379517	NA	2.81598	0.645662	1.37801	0.324406	2.55582	2.93119	2.3843	2.94161	0.464863	2.13376
CG1673	0.379666	NA	76.3938	108.635	117.85	118.638	83.7565	57.7333	91.5951	69.5986	94.6126	124.419
mRpL23	0.379758	NA	18.3457	38.0531	34.1968	34.779	38.3196	19.3867	37.3173	31.2399	30.1903	22.9125
CG4951	0.379773	NA	6.87265	9.92065	9.02797	13.963	9.05188	9.90668	12.2321	8.80523	15.3147	10.1777
puml	0.379839	NA	101.166	54.7993	49.2536	147.321	103.759	93.5383	57.2632	57.989	265.902	190.396
Osi14	0.380075	NA	42.0445	43.8025	9.47379	119.935	3.40777	131.069	70.2266	59.5971	91.8621	2.96356
PGRP-LB	0.380422	NA	29.9581	44.028	41.634	51.3642	47.123	28.1246	44.5603	51.8116	79.2463	52.1925
CG2120	0.380522	NA	8.54551	6.91781	5.21818	5.63655	9.38911	7.17956	6.34143	7.53053	4.4162	5.69003
CG5697	0.380838	NA	8.55945	7.37899	7.49797	8.92115	5.27139	5.76962	10.3386	7.77566	2.91831	3.97963
CG10910	0.380978	NA	477.907	289.195	349.365	224.435	140.553	470.53	507.345	264.735	355.879	244.079
pug	0.3811	NA	222.169	253.714	262.986	344.789	271.965	212.214	211.211	272.187	202.396	317.693
CG16775	0.381118	NA	110.032	18.2733	39.1617	42.2538	7.66747	65.0798	10.2385	27.6806	14.0234	3.21758
CG5412	0.381187	NA	13.0204	24.3609	22.3217	22.1948	23.7301	13.0048	21.4587	18.7381	23.8242	15.3936
Csl4	0.381291	NA	8.72674	20.077	16.1004	12.3815	10.951	8.01439	16.9506	12.9137	11.0276	6.82465
CG15784	0.38143	NA	211.156	51.6222	53.3876	429.324	273.668	95.1523	59.9882	81.767	1091.45	722.786
CG9107	0.381435	NA	9.49346	17.6071	15.3911	19.2481	19.4882	9.40578	17.9624	11.0801	18.8786	11.5325
CG3842	0.38145	NA	17.7462	12.4521	10.0007	35.9279	27.2266	34.6734	17.3513	12.2763	41.0887	31.5661
CG3740	0.381653	NA	8.44793	15.7623	10.3148	11.3542	3.53201	10.3519	16.5799	11.5605	20.4798	5.53762
RpLP0-like	0.381846	NA	25.4832	67.0156	53.0532	56.9873	85.2651	23.7278	60.9098	42.7122	61.646	43.2171
CG14712	0.382308	NA	13.1877	14.0918	14.2056	16.0851	12.5661	16.1772	10.5791	9.6681	15.7795	10.9736
Act42A	0.382447	NA	285.431	216.994	380.087	185.141	107.078	253.937	194.12	253.685	131.763	72.1753
CG14906	0.382449	NA	7.4721	7.70695	7.85261	8.06959	20.2869	7.38363	7.55362	9.43277	21.8098	27.9082
CG13674	0.382526	NA	17.2723	102.384	54.4718	0.554193	0.266232	89.29	127.45	85.2283	15.5987	0.304823
CG8369	0.382627	NA	27.867	16.1108	21.6833	42.7134	17.7133	24.8038	18.5434	28.0532	56.7908	35.6812
CG32278	0.382683	NA	20.0743	34.958	29.5663	44.4301	36.4737	22.0025	32.8092	26.7295	35.8849	26.1978
snoRNA:Psi28S-3378	0.382738	NA	3.87545	1.50654	1.37801	0	0	39.0887	1.71309	1.461	0.0258257	0.0169346
CG6983	0.382744	NA	58.6336	45.924	53.9246	22.6949	25.1855	43.0959	33.7609	47.8012	17.9231	19.8982
snRNA:U2:34ABa	0.383075	NA	45.5157	45.7088	45.3526	0.108135	0.159739	79.476	117.332	57.1359	0.0129129	0.118542
CG6763	0.383102	NA	38.2108	40.605	21.6428	41.2806	62.032	76.6747	59.7778	66.7354	35.3683	21.1513
snoRNA:U3:9B	0.383162	NA	54.4097	57.2999	73.7335	0.473092	0.0887439	159.193	108.235	78.1292	0.167867	0.101608
snoRNA:CG32479-b	0.383163	NA	7.05388	3.93546	9.73723	0.0811014	0	26.1952	10.7794	7.658	0.0258257	0.0169346
brk	0.383184	NA	10.0232	7.93242	9.57512	7.25858	13.2583	9.85102	5.49992	6.88337	4.3129	12.8703
Obp28a	0.383268	NA	14.0938	10.0744	10.3756	38.6854	39.0118	8.70081	10.4188	10.0505	83.8045	94.6306
CG11168	0.383404	NA	37.9181	33.8101	32.6061	36.1036	38.9763	29.1635	32.6689	33.0931	35.4587	39.4407
Taz	0.383519	NA	22.0678	25.97	18.5423	27.0338	27.5106	20.6853	24.8147	20.3167	25.6579	19.9659
Drp1	0.383535	NA	90.6549	94.6663	103.958	87.3597	86.4188	91.7388	83.8211	90.6213	94.2123	85.4351
CG3097	0.38369	NA	27.9367	22.2805	15.5634	40.794	7.36574	56.6944	36.3355	21.3365	35.6137	9.11082
CG2765	0.383916	NA	140.311	200.76	131.417	189.98	193.054	238.41	211.081	154.523	164.884	184.062
CG2906	0.384044	NA	7.17935	8.38336	6.03891	9.25908	3.81599	6.17776	6.35145	5.33413	7.54111	4.19978
Karybeta3	0.384296	NA	634.64	797.761	766.496	366.849	500.072	551.991	642.048	595.549	335.063	495.151
CG13604	0.38464	NA	13.7732	12.985	13.01	15.6391	38.8876	14.7116	12.1018	16.6986	43.0644	52.311
ari-2	0.384778	NA	11.0827	10.8225	9.89935	14.3955	13.3826	12.2999	11.7712	11.4429	13.2744	16.5451
Hsp68	0.384839	NA	135.083	56.1931	63.6112	267.756	82.5496	171.697	58.3652	33.0441	63.3893	67.5352
mRpS31	0.38525	NA	43.9404	63.9308	60.6627	43.3217	55.7489	40.3502	60.5892	51.0272	47.0803	43.2171
CG2145	0.38525	NA	93.6521	219.382	136.352	164.203	109.847	162.607	188.891	186.822	179.695	122.099
l(3)77CDf	0.385447	NA	43.104	138.264	94.8494	88.2654	64.3038	54.2827	116.74	68.6573	58.3274	33.6999
CG18547	0.385493	NA	29.0101	79.8161	55.2317	51.4994	61.677	29.3861	89.0806	55.4396	66.837	110.871
CG15153	0.385716	NA	6.41262	7.62496	7.26493	8.84005	11.8384	6.99404	8.16472	8.07963	15.1984	11.7526
lncRNA:alphagamma-element:CR32865	0.386239	NA	1.78438	0.604667	0.445826	8.92115	3.03504	2.46739	0.290524	0.451047	2.32432	1.79507
CG33225	0.386852	NA	13.0622	2.69538	6.42394	3.64956	1.43765	12.4483	2.44441	38.996	4.36455	2.30311
ebo	0.387547	NA	42.1281	40.7177	41.7151	42.4296	31.6816	42.7434	34.372	33.4167	40.7917	34.6143
Buffy	0.387567	NA	4.46095	5.04231	3.84018	4.40651	6.95752	4.48954	7.0427	7.36384	3.62852	6.33354
CG33511	0.387902	NA	3.10873	9.8694	9.63591	4.48761	2.59132	2.98684	5.92067	7.07948	2.82792	2.45552
CG6839	0.388029	NA	893.417	144.69	395.832	60.3394	143.854	350.351	120.066	307.732	27.7239	78.2548
CG13196	0.388528	NA	2.39776	2.11121	1.50973	6.13667	3.24803	7.99584	3.07554	3.60838	4.40329	2.2015
CG1986	0.388743	NA	2.8578	0.133232	0.0810592	6.799	1.02943	6.75287	2.17392	1.70614	8.53541	0.778992
CG2611	0.38911	NA	3.34571	5.68797	4.83315	6.25832	2.53808	3.89588	6.69207	5.88323	8.10928	3.25145
ppan	0.389134	NA	11.6821	30.8585	27.9857	27.6015	37.9824	13.4501	31.2564	17.9733	28.899	19.6103
CG14573	0.389193	NA	21.9144	102.947	30.5998	1.45983	1.01168	65.9518	156.131	76.7565	11.4666	0.270954
CG8562	0.389745	NA	152.788	374.996	271.386	148.105	180.079	158.266	272.171	238.369	85.4444	118.424
hook	0.38979	NA	29.6235	28.4296	28.7861	35.8333	30.1197	30.425	29.924	31.0144	37.7314	32.6161
Pex3	0.389872	NA	41.2499	51.1098	46.8117	52.3915	40.1655	39.5711	50.2105	46.5363	59.4379	55.2915
Vajk2	0.389994	NA	305.938	979.356	889.807	547.691	551.863	424.039	641.446	692.014	510.523	383.501
Mec2	0.390296	NA	87.8111	49.142	55.485	56.9737	58.2338	55.6184	42.687	48.1346	57.0878	67.8231
NimC1	0.390535	NA	13.7035	21.5221	21.582	17.4233	29.2677	15.2496	18.2629	24.0134	28.9765	40.1689
CG7394	0.390695	NA	11.7518	27.0973	19.5859	26.1417	23.6769	13.2089	21.4787	17.7477	23.6564	17.0362
Eglp2	0.391112	NA	19.3076	31.0123	29.5461	18.5182	20.9081	29.0893	33.1197	41.3885	16.0636	22.6924
TAF1C-like	0.391152	NA	18.0947	22.8544	21.2679	11.2596	16.0981	15.732	21.629	16.4044	9.65882	13.3106
CG17786	0.391531	NA	24.9535	10.6995	5.11686	23.4248	7.56098	55.8225	16.9405	12.2175	22.223	7.60364
Gdh	0.391657	NA	444.185	690.756	662.659	1177.59	985.75	394.56	548.289	431.378	778.814	1018.19
CG14422	0.392026	NA	82.207	0.389447	0.050662	3.18999	0.195237	357.03	16.1491	27.5629	6.19818	0.0677384
CG42271	0.392068	NA	31.9376	33.2772	33.8321	34.1437	32.6045	30.3322	32.178	29.5926	34.7873	34.0047
snoRNA:Psi28S-1192a	0.392134	NA	8.2667	2.42892	4.29614	0.0946183	0.0532463	56.1378	5.23945	3.13772	0.142042	0.0169346
CG13364	0.392281	NA	47.5649	95.1173	87.473	93.4153	86.4543	54.5053	96.3036	69.0004	82.1646	53.869
CG42269	0.392354	NA	6.55202	11.4989	6.08957	0.513642	1.81038	5.0461	11.4406	11.5998	2.78918	7.38349
CG30411	0.392919	NA	12.4488	18.3757	13.7902	11.7732	15.7077	14.6374	19.1746	20.8658	10.4723	16.7653
CG8501	0.392966	NA	12.2119	19.2981	17.0224	14.8956	7.02852	18.3292	20.7073	26.651	16.9417	5.87631
CG16758	0.393269	NA	90.2785	180.324	163.051	172.854	228.356	67.4173	131.848	139.285	119.573	224.638
CG8326	0.393555	NA	6.25927	16.4183	14.4691	16.5988	15.4947	8.31122	15.7885	10.8251	14.7594	8.29796
CG10311	0.393936	NA	35.3391	44.9504	41.6239	41.6861	67.4809	30.3322	37.9985	37.7605	38.3254	55.4778
CG30195	0.394452	NA	4.94887	5.42151	5.84639	6.12316	11.2705	4.39678	5.16932	5.32432	5.24262	7.70525
CG13046	0.394566	NA	7.5418	21.4093	8.77466	3.86583	0.816444	18.6446	24.2938	17.9144	6.0174	0.762057
CG14326	0.394796	NA	23.3921	37.6636	9.51432	7.39374	0.159739	14.7116	90.7636	58.4499	0.387386	0.0508038
snoRNA:Psi28S-3405b	0.394894	NA	2.67657	2.83886	2.45204	0.0135169	0.0177488	9.18316	4.69847	2.33368	0.0387386	0
Rpn6	0.395066	NA	98.601	122.881	106.795	139.008	68.1908	123.778	122.321	107.918	168.862	91.5485
CG16972	0.39526	NA	20.1719	13.6409	15.7559	15.1119	14.0748	19.0156	13.9351	12.0312	12.6159	13.4969
CG34386	0.395353	NA	14.0799	4.83734	6.0997	11.2596	31.0426	7.71756	3.77681	4.63794	8.71619	18.3402
CG15347	0.395495	NA	206.138	231.27	258.68	180.883	290.707	168.302	237.939	226.906	182.911	241.809
U3-55K	0.395506	NA	9.80015	34.4763	30.9646	17.0313	18.6895	11.2424	29.6835	17.7673	16.5414	9.80514
Cda9	0.3956	NA	170.339	67.4358	81.657	85.4809	65.2623	111.793	73.793	67.2845	66.398	52.7513
dmt	0.395673	NA	20.5483	12.2881	14.7426	17.3151	13.9683	17.8098	10.2385	14.512	12.8225	14.9194
Prosalpha5	0.395698	NA	61.6587	118.269	91.4348	96.8621	35.6396	76.2666	123.192	98.0047	126.753	64.8596
Pgant5	0.395725	NA	73.299	63.9513	59.6089	69.3958	83.9695	106.988	64.5464	70.7066	66.2559	81.5571
CG9503	0.395837	NA	10.5808	4.54013	2.83707	16.1932	5.55537	23.7463	6.08096	9.27589	12.4997	6.33354
LManVI	0.396594	NA	843.008	278.024	608.836	248.454	209.169	522.586	328.763	430.485	94.0961	147.246
CG32100	0.396794	NA	6.84477	4.98082	5.19792	8.24531	5.02291	7.14245	6.53178	5.96167	7.3216	6.43515
cav	0.39696	NA	4.05668	2.61339	2.64456	4.44706	3.39002	3.72892	3.2158	3.71624	3.5123	5.2836
CG2247	0.397063	NA	35.3391	38.6372	39.9419	22.9247	22.5942	36.9552	41.044	43.7026	26.4197	33.1072
CG9192	0.397211	NA	7.19329	24.2789	7.83234	5.77172	1.47315	10.6302	40.5331	30.4947	3.22822	0.812861
CG5254	0.397309	NA	152.091	124.869	116.056	126.694	100.547	142.33	123.453	119.959	89.0213	83.2167
CG30466	0.397439	NA	3.17843	2.97209	3.43488	2.36546	1.50865	3.72892	4.08737	5.0988	1.92402	1.84587
mthl15	0.397674	NA	28.9265	7.80943	11.6624	11.5975	21.7068	15.0084	7.61373	13.149	9.87834	17.0362
wcd	0.397774	NA	15.1812	36.608	28.472	25.7227	29.0548	14.8971	34.1716	20.3952	26.9492	16.3927
CG6937	0.397817	NA	18.6942	52.3704	46.224	42.5377	52.4477	23.8762	48.1368	33.4559	45.3242	25.9946
Cpr78Cb	0.397829	NA	11.5567	47.9635	12.5642	7.55595	7.08176	33.9313	58.1649	31.7204	11.5183	5.46988
Inx7	0.397967	NA	69.2145	68.2147	66.3875	63.4754	87.7145	55.303	68.3432	65.3136	78.5102	61.8452
Smyd5	0.398204	NA	16.4079	32.9288	31.0254	26.3444	33.7759	15.936	35.2836	23.8859	25.5417	19.3901
CG5867	0.398302	NA	11.0548	25.5703	51.5942	0.432541	1.29566	6.77142	14.3258	20.8364	0.477776	1.57492
CG7778	0.398542	NA	50.2972	51.8272	66.0227	43.2811	61.1268	35.5639	38.5996	48.4091	45.5953	71.1423
CG16704	0.398777	NA	31.9655	71.566	48.9192	11.7597	6.22982	50.2013	151.393	81.4533	10.369	7.19721
Cen	0.39885	NA	23.6012	26.8206	22.6459	20.3565	12.8679	24.3957	21.7192	19.1205	12.6804	13.9541
Mt2	0.39894	NA	2.76021	4.89883	3.70846	2.8791	2.04111	2.69002	3.9371	2.63765	2.85374	1.30396
mod	0.399604	NA	229.404	729.895	591.854	206.092	655.072	262.972	617.073	422.171	129.335	370.766
CG11327	0.399712	NA	3.10873	2.42892	3.46528	0.256821	0.674454	5.41713	4.9389	4.41242	0.27117	0.609646
Ras64B	0.39975	NA	85.5806	64.9454	74.5744	76.2894	81.8929	75.172	57.2232	71.5498	66.8112	86.1633
Chd3	0.399837	NA	2.9972	3.45378	4.09349	2.52766	2.11211	3.22802	4.6584	3.85351	4.13212	1.91361
CG2691	0.399997	NA	77.2581	158.259	145.096	86.1838	147.226	78.8267	144.31	110.507	94.3801	95.8838
CG17698	0.40001	NA	64.9208	61.6043	62.8715	32.6703	56.5299	59.607	52.2342	59.9599	19.111	45.0799
Pms2	0.400188	NA	11.4451	16.0801	13.2937	12.7059	7.57873	14.3962	11.7913	13.7864	14.5141	13.1582
CR13656	0.400213	NA	1.15706	2.58265	2.04674	0.986734	1.47315	1.40994	1.74314	1.51003	0.890988	1.23623
blp	0.40028	NA	20.841	40.5742	36.9225	26.358	19.2042	18.7745	36.3155	27.5727	22.3522	12.955
sad	0.400647	NA	2.342	1.31182	1.76304	4.13617	1.11817	4.65651	2.41435	2.53959	3.47356	1.13462
CG13365	0.400796	NA	11.2081	18.3245	17.8026	10.6784	6.60255	8.5895	14.8167	13.5314	9.68465	5.53762
Ance-5	0.400902	NA	22.8624	22.6289	27.702	51.1615	59.0147	26.1952	29.1626	28.8082	87.8979	82.0482
CG6388	0.401083	NA	19.9349	28.7576	25.0777	30.359	33.8292	17.6057	29.8338	20.0324	29.4026	25.893
CG4995	0.401249	NA	10.3996	21.8808	14.2056	13.1114	10.2055	9.29447	17.5717	14.1001	9.64591	6.29967
Cpr62Bc	0.401271	NA	15.3345	41.4863	36.5881	12.6789	16.9323	15.9917	28.3712	29.4259	7.77355	7.5359
RhoL	0.401377	NA	72.5184	63.5003	70.4607	66.3545	90.9093	60.3491	55.3298	66.4805	63.9574	86.0786
grk	0.40182	NA	7.08176	9.77717	9.73723	6.25832	11.3415	6.1221	8.75579	8.59932	5.07476	9.88981
snoRNA:Psi18S-841a	0.40191	NA	3.24813	1.88574	1.82383	0.0270338	0.0354976	16.8265	2.28412	2.08855	0.0516515	0.084673
CG17221	0.402042	NA	19.9488	37.0999	28.239	21.4919	18.4232	17.7912	29.5032	22.4837	20.7381	16.3419
Corp	0.402212	NA	3.05296	1.96773	1.86436	1.82478	4.38395	4.93479	1.09197	2.83375	4.27416	3.62401
SMSr	0.402237	NA	15.5436	12.5648	10.8417	21.7757	18.4587	17.6799	14.5562	13.6393	19.563	28.1115
Uch	0.402604	NA	41.4032	57.6689	50.3682	37.969	11.6255	51.5926	61.4408	50.9291	52.3358	26.1301
CG5849	0.402701	NA	51.9143	47.779	58.1904	30.7239	55.0745	45.0438	43.7188	55.6553	29.7771	41.4221
Root	0.402746	NA	14.8466	58.6015	52.8911	12.2193	69.167	18.4962	43.4584	19.9343	13.8297	50.6684
ida	0.402795	NA	5.49255	5.76996	6.35301	5.35269	1.77488	6.47459	7.90425	6.41272	7.34742	2.26924
mRpL54	0.402994	NA	15.8224	31.8629	25.9592	24.4926	26.2682	15.0641	30.6753	26.3176	18.9044	15.6984
CG8008	0.403211	NA	18.4154	38.1863	22.5547	8.74543	5.59087	30.5549	53.7569	39.1627	10.7822	5.96098
CG4613	0.403219	NA	13.9544	1.54754	1.11456	25.993	0.106493	37.9014	5.86057	9.05036	28.757	0.0677384
CG10738	0.403296	NA	22.026	15.0347	13.1417	16.3284	19.9319	35.5082	17.6418	21.2777	14.0621	16.2911
CG31469	0.403316	NA	1.01765	1.94723	2.04674	1.14894	0.319478	1.87373	1.83331	1.78458	2.40179	0.541908
Cad74A	0.403417	NA	77.5927	68.5426	71.7374	38.1582	63.0082	112.016	76.6482	98.6617	33.0957	66.0619
28SrRNA-Psi:CR45851	0.403533	NA	9.54923	6.9588	1.68198	405.331	0.354976	53.4293	3.76679	4.87327	5.47506	0.118542
MESR6	0.403588	NA	8.30852	10.0949	9.28128	12.6383	4.41945	15.4537	10.3286	7.80508	13.8555	6.77384
Tim8	0.403735	NA	35.1997	89.4293	76.3375	61.9074	57.2753	38.5507	80.4951	64.4704	49.0818	31.2613
TTLL15	0.403738	NA	10.8736	5.63673	3.64766	14.8551	1.20692	19.7948	9.64739	9.83479	12.7967	1.25316
Rpn9	0.404159	NA	60.5017	99.1347	81.505	104.58	46.9278	72.315	103.997	85.6598	140.156	66.5361
ND-20	0.404305	NA	164.372	201.17	186.943	151.268	171.648	143.777	193.319	191.695	131.97	145.976
Lsd-1	0.404358	NA	117.588	168.374	159.585	132.317	67.1791	108.769	144.18	114.831	123.447	47.146
CG30427	0.404473	NA	115.218	75.1735	24.5711	93.3207	34.3971	192.679	114.126	94.0434	62.5241	24.6399
CG1309	0.404493	NA	45.892	51.8477	48.7774	50.2423	43.3958	45.6746	50.2907	50.6546	65.6748	45.4525
ATPsyndelta	0.404578	NA	181.421	244.532	196.639	309.172	340.28	232.696	210.259	182.576	237.506	260.928
CG32750	0.404707	NA	34.6281	48.9166	36.0713	15.0849	19.4704	26.0282	39.2407	27.5139	9.67174	16.9515
CG15534	0.404829	NA	121.714	164.398	179.526	68.4496	109.599	56.8985	201.022	118.988	23.8888	83.3013
CG3860	0.405106	NA	70.5388	106.421	85.1932	70.4906	112.971	61.7405	91.0341	80.4531	66.0751	97.0522
CG11382	0.405235	NA	52.8902	25.56	12.2298	47.2145	3.76274	142.07	50.6914	29.0043	31.9206	1.69346
CG3355	0.405291	NA	78.5964	49.101	12.4628	228.719	0	399.477	116.039	39.702	170.747	0.0338692
CG8668	0.405359	NA	60.8502	54.3586	53.1444	56.4601	44.4607	67.7513	52.3043	60.1266	47.9713	60.3211
CG17283	0.405556	NA	3.63846	23.1516	10.3958	0.702879	0.550212	23.3568	10.2986	44.085	0.606905	0.677384
NimB5	0.405639	NA	11.4033	20.2205	15.7153	12.1111	14.625	15.3238	19.1646	21.5424	12.151	15.8
Fim	0.405674	NA	365.882	283.538	328.888	230.409	412.056	328.701	246.284	307.604	229.733	339.302
CG7272	0.405758	NA	27.6858	62.168	43.7314	47.3632	86.4366	30.7589	52.5347	43.9281	125.294	107.619
lncRNA:CR42651	0.405854	NA	4.04274	3.65875	3.60713	1.66258	1.95237	6.21486	3.88701	4.53008	1.82071	2.48939
Ada1-2	0.405941	NA	1.3104	1.79351	1.32734	2.32491	1.3844	1.5398	2.06372	1.73555	2.59549	1.45638
CG13297	0.406025	NA	17.3838	13.3847	4.29614	10.9622	0.425971	30.0911	24.7646	8.98173	9.50387	0.592711
CIAPIN1	0.406032	NA	18.8615	23.3258	23.5578	25.1414	9.86832	21.0563	25.6162	21.3855	44.2395	13.9372
BomS6	0.406135	NA	0.627321	0	0	3.20351	4.3662	1.09456	0.0500903	0.25494	1.62702	1.01608
CG4069	0.406173	NA	11.9609	26.1852	24.7028	24.8035	36.7577	13.9324	23.5725	18.542	27.2591	21.2191
CG11655	0.406602	NA	6.10593	7.6967	8.01473	8.08311	3.46101	6.38183	7.81409	7.30501	10.0333	6.62143
Rhau	0.406811	NA	18.3875	19.1649	16.8603	16.761	13.0986	16.4555	15.558	22.7485	18.4525	18.1539
Osi17	0.406895	NA	16.4916	5.08331	2.52297	10.3404	3.94023	42.5393	8.97618	6.54019	9.51678	3.9627
FarO	0.406909	NA	4.01486	2.77737	4.76223	9.98899	3.674	7.88453	6.06093	4.89288	9.77504	3.86109
CG7741	0.40708	NA	10.9851	13.4052	13.932	14.2603	9.24712	9.96233	12.7029	9.38375	15.0177	7.67138
gwl	0.407087	NA	3.03902	3.10533	3.52607	2.14919	6.46056	2.70857	2.82509	3.275	2.36305	3.72561
GstE1	0.407106	NA	26.0129	37.0384	15.4924	61.2316	57.8788	29.8684	36.2754	16.4828	105.563	100.202
bys	0.40713	NA	21.8308	56.7055	48.5747	37.969	54.613	20.2029	53.5065	37.2016	38.6095	33.6999
AcCoAS	0.407319	NA	646.587	1256.15	1020.44	392.531	550.958	673.487	941.718	767.771	205.779	369.496
Gale	0.407414	NA	151.575	222.19	183.143	136.331	195.698	176.929	225.517	223.465	143.139	217.457
CG18493	0.407726	NA	326.124	347.479	330.965	186.804	215.044	268.018	312.123	293.21	174.195	158.948
CG8010	0.407763	NA	17.8717	31.207	27.1143	37.9014	45.9161	19.6464	30.515	18.6596	34.1416	31.8879
asRNA:CR44192	0.408137	NA	5.32526	1.90624	3.81991	2.10864	5.30689	4.61941	3.04549	5.18704	2.63422	8.65359
Invadolysin	0.408281	NA	53.0017	28.5424	17.1136	28.8451	23.5526	61.7776	47.5658	32.0734	24.2891	26.2486
CG18273	0.408477	NA	38.5315	83.4339	76.7023	34.3329	59.5294	34.7847	76.2575	55.0376	33.3668	37.1545
FRG1	0.408962	NA	13.341	15.3524	12.4021	19.3697	11.519	12.8008	13.2238	11.0114	17.0192	9.83901
su(f)	0.408989	NA	31.7982	32.8058	29.1408	44.9031	30.6699	31.4454	32.9494	29.926	49.8437	47.4
CG4679	0.409068	NA	44.5259	90.8334	79.5089	52.8781	79.5145	45.7674	82.8494	69.5986	44.3428	54.6141
CG1785	0.409211	NA	27.7973	76.8543	58.697	47.7147	66.5579	30.6291	67.1911	44.7223	48.7461	41.3882
CG4630	0.409446	NA	2.32806	3.95596	5.10673	2.86558	2.16535	3.35788	3.08556	5.27529	4.27416	3.40386
CG11050	0.409525	NA	103.647	77.9714	96.5922	99.6601	83.3838	96.1727	65.4079	86.356	90.4934	91.1421
Cyp305a1	0.409595	NA	12.9925	20.7124	16.3841	14.7605	16.0626	9.25736	23.0716	11.9626	14.6174	9.6866
Tom20	0.409711	NA	67.1373	138.131	115.165	103.986	128.359	65.8033	123.793	104.231	101.586	89.6688
nkt	0.410419	NA	3.68029	2.56215	2.85734	5.81227	6.21207	3.28367	2.25406	3.59857	3.18948	4.99571
fng	0.411025	NA	11.0269	10.1461	10.7707	16.1121	13.6311	11.1125	9.18656	8.96211	13.5327	12.6502
CG1532	0.41123	NA	102.1	147.067	142.168	84.5347	104.079	101.868	142.417	155.062	145.631	105.994
CG15027	0.411522	NA	6.92842	14.6248	12.5236	12.2328	16.7371	6.75287	15.5881	9.32491	11.6603	10.2285
grass	0.411641	NA	16.8819	16.5412	16.5057	22.019	34.9474	10.5745	13.8149	12.1783	17.4711	30.821
CG4281	0.412056	NA	22.8206	30.2949	29.2928	30.413	17.9085	23.6907	26.1872	23.7094	27.5044	15.6476
CG11791	0.412127	NA	93.9728	83.9668	87.8986	56.4195	60.2926	68.1965	78.9023	80.6296	33.1086	71.8535
srl	0.41228	NA	45.6969	151.946	124.72	37.2661	96.0387	56.4347	120.768	74.4424	28.0209	59.7961
Pex6	0.412328	NA	22.3605	32.1601	27.5703	23.0598	23.4106	22.8744	32.8993	27.406	27.1558	28.8396
CG14374	0.412378	NA	2.76021	8.17838	8.84558	8.21828	40.8577	2.5416	2.98538	2.94161	0.968465	24.2165
CG7246	0.4126	NA	8.65704	18.2733	14.9757	14.5172	10.8978	5.95514	16.4196	12.747	14.1912	6.33354
CG16989	0.412746	NA	72.2256	44.6327	47.6425	66.787	36.172	52.2605	38.4293	44.7419	52.5425	47.7725
tpr	0.412748	NA	33.1226	14.963	5.74507	55.0138	1.43765	87.7873	30.4449	19.297	47.0287	1.89668
tsl	0.412896	NA	27.9925	48.3836	36.4361	17.5585	13.8618	38.4765	73.3422	69.9516	13.8426	11.7526
Rtc1	0.413021	NA	13.0622	32.3651	24.8649	18.9912	21.1388	11.4279	28.0305	18.895	19.8858	13.5477
CG13458	0.413276	NA	6.77507	7.25601	8.15658	3.40626	6.67354	6.25197	6.4316	7.02065	3.39608	4.65702
lectin-24A	0.413526	NA	2.81598	18.5192	15.5228	9.31314	3.07054	6.19631	32.6789	21.6699	13.7393	2.2523
dsx	0.41357	NA	2.38382	5.4625	4.36706	1.32466	1.33116	2.5787	2.98538	2.90239	1.12342	1.28703
CG7728	0.413661	NA	46.7145	88.9886	79.0631	44.1056	54.542	45.5447	82.8594	54.4198	39.8491	38.2722
Pxn	0.413718	NA	116.041	90.0647	97.6257	141.049	117.976	131.032	76.9788	101.044	214.47	147.348
Ercc1	0.413748	NA	1.50557	1.25033	1.22602	1.97347	0.763198	1.46559	2.12383	1.2845	2.68588	0.812861
CG7910	0.413937	NA	17.2444	13.7844	14.7122	15.2876	9.85057	19.3867	16.5799	17.5614	12.7063	12.5147
Uhg2	0.414442	NA	5.47861	26.9128	16.9819	22.5597	18.0505	6.02934	23.8029	9.80538	16.2186	13.9372
Elo68alpha	0.414826	NA	0.86431	1.01461	1.64145	1.41927	2.89305	0.556555	1.49269	1.26489	0.839336	1.84587
CG5645	0.415021	NA	16.0873	36.608	32.5149	7.90739	32.072	20.6853	31.8274	21.0816	4.48076	16.7145
CG31038	0.41536	NA	42.9506	44.4277	42.8195	44.6328	58.3225	57.5849	39.8919	47.1443	47.5194	62.4548
tbrd-1	0.415465	NA	2.74627	1.44505	3.29303	0.202754	0.195237	4.15561	4.06733	4.08884	0.219519	0.254019
asRNA:CR43629	0.415492	NA	3.52694	4.72461	4.27587	4.77147	4.66793	3.32078	4.36787	4.07904	4.79067	3.9627
CG32071	0.415606	NA	3.69423	19.9848	55.3026	3.90638	0.195237	2.91264	19.7556	12.3842	0.516515	0.508038
lncRNA:CR44042	0.415665	NA	2.64869	2.87986	3.26263	1.47334	1.18917	2.52305	2.71489	2.26504	0.839336	0.474169
Galk	0.415774	NA	53.6708	116.916	87.9796	90.401	92.7729	54.9134	117.291	100.888	85.948	185.586
lncRNA:CR43855	0.415821	NA	2.2026	2.5519	1.7833	1.73016	2.37834	2.80133	1.46264	3.35344	2.3114	2.23537
cu	0.415872	NA	38.1969	71.2585	57.3291	50.9182	33.9179	35.6937	58.2951	48.3307	39.9653	34.8176
Spc25	0.416066	NA	1.93773	2.39817	3.18157	1.66258	0.425971	2.89409	4.16751	3.02986	2.00149	0.677384
snoRNA:Psi28S-2876	0.416096	NA	7.93213	3.53577	3.81991	0.243304	0.0532463	47.3257	4.29775	2.90239	0.529428	0.0677384
GstE12	0.416116	NA	117.769	177.403	173.315	144.144	196.657	117.841	187.208	178.232	196.65	225.874
snoRNA:Psi18S-531	0.416142	NA	21.6356	21.3171	18.9476	7.00175	4.41945	77.2313	28.7318	14.2766	8.70327	3.75948
CG11200	0.416528	NA	33.7917	30.3359	18.1167	77.614	23.9254	77.2869	41.8655	38.4077	65.3004	22.6585
Grip71	0.416841	NA	3.13661	3.54602	3.37409	3.79825	0.745449	3.20947	3.72672	3.13772	8.44502	1.59185
CG1812	0.416887	NA	26.1942	19.5133	20.508	16.423	6.47831	35.0259	20.4168	25.4646	18.9561	11.126
Dbp73D	0.416897	NA	13.355	32.939	30.4783	18.0856	26.7119	14.7487	31.2163	23.0721	16.6189	15.0379
CG9286	0.417268	NA	14.2611	41.7118	34.6731	30.021	32.5513	16.0288	37.4676	25.2783	29.5188	19.7458
CG3760	0.417322	NA	57.9506	118.074	112.156	150.876	140.819	82.5927	113.435	90.033	130.407	83.386
eIF4H1	0.41734	NA	137.216	216.133	177.682	147.875	206.117	166.818	177.199	160.72	134.371	172.259
CG31142	0.417493	NA	3.09479	5.71872	4.54945	4.93367	6.07008	3.43209	5.82049	4.69678	7.19247	6.97706
CG13231	0.417696	NA	0.89219	0.635413	0.101324	1.79775	2.64457	0.742073	0.190343	0.12747	8.17384	3.70868
PH4alphaNE1	0.418006	NA	16.5473	63.4593	59.8318	14.6118	12.9389	12.3926	35.9148	38.692	15.2888	9.17856
sei	0.418043	NA	10.2463	3.57676	3.00932	7.25858	7.15276	3.5434	2.51453	2.9122	6.55974	8.26409
Trl	0.418797	NA	17.8159	18.1298	16.4651	20.4646	9.60209	17.8098	15.3377	17.0319	12.9516	8.95841
Uba1	0.418932	NA	245.269	353.689	311.673	280.57	236.219	289.019	308.566	267.314	380.607	304.958
CG32850	0.418977	NA	18.7081	17.2791	16.4145	16.8826	11.7497	16.5853	16.2493	15.2964	13.3906	13.8017
CG8927	0.418978	NA	39.5631	39.9081	22.7472	31.9675	14.5185	70.6639	49.1887	49.0465	18.9561	11.6171
CG6067	0.419194	NA	33.485	28.2964	31.2281	10.435	10.0281	24.507	21.5489	22.6994	4.8165	12.8703
cyr	0.41926	NA	5.91076	5.07306	2.26966	5.7582	1.68613	9.36867	7.23304	6.10875	4.26125	0.914469
CG12017	0.41935	NA	15.9897	8.00416	3.16131	37.0363	0.905188	51.908	17.4214	12.4038	28.8086	0.778992
LeuRS	0.419507	NA	84.7442	145.961	156.262	92.5908	96.5711	90.2361	132.228	118.351	82.2291	74.2413
CG30183	0.419538	NA	8.37823	8.28087	8.45042	6.60976	3.95798	8.53384	5.31959	6.04011	6.41769	4.77556
eIF3m	0.419801	NA	366.718	273.31	287.649	374.026	406.394	257.036	270.157	291.533	307.636	417.658
Sox100B	0.419834	NA	0.195167	0.768645	0.172251	2.46008	2.64457	0.816281	0.951716	0.480463	4.42911	3.79335
CG5853	0.419893	NA	25.2462	30.9303	30.1844	12.8275	42.7213	23.0043	22.9714	27.4943	14.7981	30.2621
Diap2	0.420104	NA	64.8093	58.4273	59.1225	68.6388	54.7727	65.2097	67.3815	60.6659	68.5544	57.6285
CG11927	0.420302	NA	7.52786	7.85043	7.23453	13.7467	5.91034	8.96053	9.15651	8.69737	19.0465	7.18027
CG3817	0.420612	NA	9.8838	21.5426	17.1035	23.9925	23.4284	9.42433	19.1445	14.8551	24.0696	12.9719
dyl	0.420698	NA	95.9941	46.7336	10.5884	173.165	3.12379	295.475	81.507	48.7916	154.205	3.79335
Pgant3	0.42075	NA	36.1198	26.1339	24.6927	52.4726	15.9739	47.7153	36.7062	32.2695	53.2139	21.2191
CG31871	0.420835	NA	14.2053	10.8738	5.79573	15.9635	4.98741	19.7763	13.6546	16.9143	10.1366	5.48681
CG15597	0.420942	NA	114.479	327.699	245.356	59.5825	76.6392	94.67	163.244	138.815	110.147	87.6874
SP1173	0.421525	NA	274.613	238.434	256.015	198.617	298.552	220.099	207.414	264.833	199.103	277.067
CG10565	0.42156	NA	96.956	166.171	152.533	153.065	190.569	103.983	156.753	122.42	157.86	139.88
mRpL28	0.421629	NA	90.9337	116.967	109.369	89.2386	100.014	91.1451	111.681	105.378	85.2895	78.475
SmydA-9	0.422113	NA	19.433	54.9223	52.5466	9.39425	16.4176	25.3789	31.1962	29.171	9.41348	12.8026
Jon44E	0.422745	NA	1301.32	200.309	393.208	683.698	593.644	860.768	278.031	302.692	466.774	355.644
Idgf6	0.422769	NA	472.289	620.778	521.292	550.989	597.051	518.95	602.476	602.599	537.498	652.761
Vha36-3	0.422834	NA	15.5018	14.2558	12.9289	22.1542	34.3794	15.0641	11.4206	11.286	19.408	22.7771
CG3402	0.423087	NA	11.3615	10.4946	9.83856	17.991	11.0575	14.2664	12.8331	13.3353	18.8011	10.1438
p38c	0.423305	NA	14.4145	12.3291	16.3537	3.55494	1.47315	9.27591	8.74577	9.57985	4.26125	2.11683
CG31111	0.423378	NA	3.49906	3.82273	2.92826	3.39274	1.93462	3.80313	3.2158	3.30441	4.63572	2.60793
Fkbp39	0.423445	NA	70.1345	239.93	199.922	180.897	183.274	85.2642	198.498	150.924	184.318	104.233
Fbxl4	0.42345	NA	12.2955	12.8005	11.5307	18.383	6.42506	13.8026	13.9552	13.6981	23.6693	9.16162
Rpn7	0.424086	NA	61.2963	100.078	74.2401	97.4433	44.2655	71.7399	100.732	78.1783	136.721	61.8452
CG11123	0.424253	NA	20.5761	36.5773	33.1836	24.4791	21.0323	20.1473	33.6006	23.7192	25.6579	12.9211
CG9596	0.424471	NA	14.5539	22.6289	19.3529	27.2906	25.3275	14.3591	18.9642	16.4828	25.3221	21.5578
wat	0.42482	NA	47.774	92.6986	72.3352	31.562	17.0566	93.3157	92.5368	127.656	29.5705	21.5239
Pbp95	0.425087	NA	3.90333	3.10533	3.86044	1.89237	1.50865	4.0814	3.51634	3.19655	3.26696	2.54019
CG16896	0.425173	NA	10.7481	8.87529	9.50419	9.98899	8.66141	9.6284	9.79766	8.81503	7.33451	9.6866
CG6724	0.425256	NA	24.7722	71.5352	58.2106	38.6178	42.5083	29.6644	60.1685	39.5745	40.314	22.7601
CG31687	0.425281	NA	2.60687	2.5314	3.08025	3.55494	5.71511	3.0054	1.82329	2.16699	3.22822	4.23365
CG13218	0.425286	NA	1.53345	10.5766	5.4107	19.0048	7.54323	5.5841	7.18295	7.90313	7.21829	3.35305
CG14377	0.425324	NA	2.38382	6.50786	5.51202	7.4343	33.8469	3.5434	1.65298	2.922	1.14925	18.6281
LysRS	0.42545	NA	99.1168	181.646	180.833	164.284	174.453	125.281	163.425	142.335	160.313	137.069
CG2701	0.425536	NA	27.17	33.8819	35.7471	40.9157	21.2453	30.5363	36.1852	32.6911	57.5139	28.4332
CG5961	0.425692	NA	23.3782	30.961	28.7456	29.4128	29.5162	16.474	31.1261	24.0918	31.7657	25.6898
CG34150	0.425713	NA	5.81318	10.4843	9.59538	9.08336	6.05233	5.547	9.46707	7.26578	8.59997	4.62315
Prosalpha7	0.42594	NA	66.7052	113.288	92.6203	101.106	44.1412	82.5742	117.101	89.7192	137.6	65.8079
Cda5	0.426092	NA	88.5638	89.2756	66.661	35.8198	75.8938	138.378	92.4266	98.3479	25.7353	87.5689
VhaPPA1-1	0.426204	NA	330.264	360.597	370.349	367.538	419.865	296.532	352.445	331.481	393.817	379.809
Drs	0.426342	NA	12.0167	0.225469	2.69522	14.1387	30.5457	4.89768	0.500903	17.6007	15.0177	108.771
CG14401	0.426527	NA	4.86523	4.10969	5.37017	7.54243	5.76835	3.82168	4.45804	5.63809	4.98437	5.87631
CG14564	0.426679	NA	71.891	211.193	79.9446	3.37923	1.47315	141.532	309.077	182.419	19.0465	1.23623
Mulk	0.426681	NA	21.3429	40.8714	35.5546	38.4961	37.5564	22.559	37.5176	32.8088	36.3368	25.5205
CG11555	0.42696	NA	11.71	28.1324	24.3178	18.3019	20.4643	12.7451	26.087	21.6111	14.7723	11.0583
Ada2b	0.427077	NA	22.4999	16.1313	17.3872	26.831	15.5124	18.9785	18.5434	15.718	35.9365	27.1123
CG12795	0.427182	NA	10.5251	12.9645	10.1831	24.006	8.18219	13.0048	12.2721	11.9822	37.8734	14.7162
CR43105	0.427455	NA	1.88196	7.59421	9.3826	0.500125	3.85149	2.46739	23.5324	8.28554	1.33003	5.75777
CG13887	0.427592	NA	175.775	197.234	215.182	194.914	111.303	164.202	194.982	200.579	307.249	161.539
CG4045	0.427693	NA	9.74439	19.6261	16.2929	21.8703	23.6236	10.185	16.0489	13.0804	23.5272	14.4622
arr	0.427822	NA	69.8	60.477	65.6073	27.8854	56.2459	51.6297	51.3826	55.7142	25.9161	56.46
CG14298	0.427935	NA	4.43307	4.14043	5.83626	4.66333	5.02291	5.5841	3.98719	4.80463	4.67446	2.65873
CG16890	0.428388	NA	5.84106	6.09792	6.61646	8.04256	3.56751	7.86598	6.00082	6.12836	10.8985	4.67395
CG6295	0.428451	NA	5.81318	107.713	59.2644	48.1742	65.5108	16.8265	103.086	37.5252	5.60418	24.4705
CG8064	0.428504	NA	26.3057	53.6002	48.4531	26.1687	38.2131	25.4717	52.665	35.2994	24.4182	21.6086
CG17574	0.428802	NA	97.5415	60.4872	68.0188	61.6506	59.6359	68.9943	70.7776	64.4017	102.477	81.9466
CG30096	0.428979	NA	2.53717	2.52116	2.77628	2.83855	1.75713	2.69002	3.55641	2.51018	3.29278	1.86281
Rcp	0.429122	NA	4.53065	7.46098	6.11997	6.43404	3.74499	3.93299	5.22943	5.21646	6.9213	3.09903
CG6550	0.429149	NA	13.2574	24.5761	21.2476	15.3282	18.7072	13.246	22.4204	19.7284	13.2873	12.5147
beta4GalNAcTA	0.42926	NA	21.552	33.4719	28.5024	20.8431	27.9188	25.045	29.9039	26.4157	20.0149	17.3241
JHDM2	0.429265	NA	16.8819	13.6204	14.9453	11.8408	14.3055	15.3795	11.7712	15.5219	8.96153	13.7848
44805	0.429535	NA	28.9544	27.7327	25.2702	45.187	19.0977	38.1611	25.6462	27.2393	54.6602	29.2461
CG31689	0.429552	NA	38.0993	56.7568	38.574	52.0265	69.5752	47.9379	71.8195	47.3109	47.8163	77.0186
CG9067	0.429837	NA	7.63938	14.6145	9.34207	11.8678	7.04627	12.0958	21.0279	11.8449	11.0276	6.11339
CG13641	0.429922	NA	14.8605	70.9716	25.6147	6.13667	7.22375	40.7584	104.088	56.3221	10.2657	3.60707
CG11679	0.429928	NA	14.1775	25.1193	18.9071	17.4368	9.92157	15.8989	24.8147	25.3469	23.6822	11.4478
Clic	0.429998	NA	191.459	152.192	167.134	155.769	207.466	155.78	145.623	160.798	147.078	202.673
CG8009	0.430648	NA	9.01949	8.44485	9.13942	14.5172	7.17051	9.0904	7.92429	6.85396	11.3633	6.72304
fiz	0.43091	NA	47.2861	186.412	91.7286	68.6929	65.4575	58.1971	195.913	204.648	66.6562	100.1
CG13282	0.431123	NA	3.35965	2.15221	2.39125	1.95995	1.61514	5.547	2.94531	3.32402	2.27266	0.812861
lncRNA:iab8	0.43122	NA	5.59013	3.12582	3.99216	3.27109	5.18264	4.63796	2.50452	3.12792	3.35735	4.77556
CG9149	0.431519	NA	35.9943	53.016	41.2997	67.7467	24.8838	67.1762	57.5638	50.5173	67.87	24.5721
hoip	0.4318	NA	29.2332	133.201	99.642	63.5429	89.0101	32.6883	113.324	71.9224	60.1998	43.9792
gammaSnap1	0.431962	NA	10.0232	9.69518	9.07863	9.24556	12.8679	7.64335	8.20479	9.53083	9.40057	11.9389
Snx1	0.432251	NA	34.9348	42.8494	41.4719	39.4423	21.1211	44.7285	42.9775	36.8094	49.495	28.1284
mRpS9	0.432398	NA	60.432	76.3418	71.2713	89.3197	107.291	62.3156	70.0563	69.0985	75.6694	89.2962
mRpL21	0.432456	NA	24.8419	59.2677	48.6355	35.7522	31.8413	23.0599	47.5257	42.1729	32.4113	22.2521
CG8675	0.432593	NA	14.9442	29.311	25.3411	28.8856	26.2682	15.7691	25.3858	19.8755	29.0281	20.2707
kune	0.432994	NA	28.104	29.7517	32.2514	44.5787	35.4088	27.1413	24.965	24.7978	41.786	33.412
CG1847	0.433099	NA	12.7695	14.7682	14.5197	16.8961	8.7324	15.1568	15.0972	17.7771	19.4339	9.2971
Tpc1	0.433163	NA	29.7072	24.9348	20.6701	38.2663	15.193	41.1294	25.5861	25.494	42.8836	19.0514
CG4627	0.433218	NA	11.0548	23.746	22.4737	15.5444	14.2168	10.389	19.8157	18.993	15.702	8.29796
TyrRS	0.433311	NA	99.1028	127.206	117.941	149.537	179.227	112.313	113.775	101.652	129.142	149.651
CG18745	0.433338	NA	73.1178	35.0707	67.7959	35.9144	98.6122	41.3706	33.6407	59.0382	32.9407	81.0829
CG8519	0.433717	NA	10.1487	17.6071	12.9695	9.01577	12.2644	8.34832	15.2876	12.0606	7.29577	10.5672
CG7631	0.433983	NA	62.286	68.4709	66.6306	9.34018	10.0458	28.2359	52.675	52.6058	6.41769	5.69003
CG8773	0.434026	NA	481.922	471.425	521.768	161.351	347.45	294.436	489.462	467.452	127.282	206.721
mahj	0.434044	NA	66.747	95.9986	95.8829	59.3527	106.706	66.5083	89.2709	71.2459	66.979	87.4673
snoRNA:Psi28S-1837c	0.434075	NA	4.72582	2.60314	1.97582	0.135169	0.106493	11.5949	4.51815	2.51018	0.103303	0.22015
CG42376	0.434146	NA	22.4302	31.7502	27.2055	25.2901	28.54	20.945	31.7172	29.6319	20.7381	20.0506
CG4882	0.434217	NA	41.4311	81.1484	70.3188	63.6511	70.4982	44.2832	72.5508	65.2646	59.3863	51.4812
Blm	0.434287	NA	10.4693	11.1607	11.5915	8.44806	5.21814	8.57095	9.12645	10.4721	7.64442	4.92797
Fit1	0.43482	NA	146.835	126.324	122.906	119.827	162.029	128.026	106.171	124.283	115.854	155.748
snoRNA:Psi28S-3571	0.43494	NA	3.33177	1.55779	2.05688	0.432541	0	13.9324	2.59468	1.56886	0.167867	0.101608
CG1602	0.435146	NA	3.4433	3.85347	4.42786	4.6363	3.21253	3.13526	2.78502	3.42208	5.38467	2.45552
Odc2	0.435195	NA	30.7109	37.4894	40.5499	34.4816	21.76	29.0151	34.8528	39.349	19.8083	21.6086
CG15213	0.435394	NA	19.5724	62.1783	31.8867	17.5585	20.3224	34.6177	103.567	52.3313	21.5645	13.5816
CG3982	0.43544	NA	2.2026	1.19909	2.42164	1.13542	1.56189	2.46739	2.94531	2.09835	1.0072	1.72733
CG32855	0.435716	NA	10.0371	3.04383	2.08727	9.79975	0.212985	22.2065	7.20299	5.81459	6.99877	0.169346
dally	0.435734	NA	88.0202	62.5677	73.3687	45.9169	103.83	79.0308	48.0566	58.3714	35.8332	93.2589
RIOK1	0.435926	NA	15.8643	35.7574	35.0277	19.3562	25.6825	17.717	33.3201	24.9939	19.3176	15.1903
Sply	0.435989	NA	121.338	206.94	171.45	123.815	122.999	104.762	172.431	146.335	126.03	109.787
CG2004	0.436678	NA	37.7229	87.3078	50.5708	66.0706	38.5149	41.2778	66.1693	34.4071	62.24	26.2148
CG13247	0.436936	NA	2.91356	1.79351	1.69211	4.40651	10.0281	2.46739	1.38249	1.65711	2.06606	6.04566
Uhg4	0.437141	NA	4.0985	19.2469	13.0505	20.2618	10.1701	4.19271	19.8658	6.47155	12.59	6.89239
CG12288	0.437404	NA	8.72674	38.791	30.3668	24.9522	27.7413	12.8193	34.0414	25.5234	19.8987	12.0744
CG32971	0.437605	NA	4.53065	2.12146	3.79965	1.28411	1.11817	5.95514	5.03909	5.27529	0.813511	1.08382
Ns1	0.437607	NA	59.5677	139.986	131.093	63.8944	93.4296	57.6405	127.239	96.4457	61.801	56.206
iotaTry	0.437966	NA	66.0779	35.163	39.0705	20.8701	19.2929	29.8128	35.7945	36.6329	18.5558	22.2521
Rrp6	0.43808	NA	28.4665	39.7031	38.726	18.6128	40.2365	28.0689	39.8018	30.583	15.0048	28.6364
CG12301	0.438131	NA	16.1431	39.6108	31.0153	17.1529	25.9842	19.8876	36.3455	22.6504	12.1639	13.7848
snoRNA:Psi28S-3342	0.438169	NA	30.3902	25.9597	27.2764	0.256821	0.0177488	175.074	27.179	19.2382	0.296996	0.0169346
CG30349	0.438175	NA	30.669	77.7049	66.6813	62.7455	110.149	29.9241	75.0453	53.0765	68.9805	59.6945
kraken	0.438187	NA	125.743	106.421	89.7224	141.725	115.74	115.634	102.395	96.6124	187.546	156.899
ast	0.43853	NA	14.3866	22.8236	19.5555	13.8008	12.7969	13.8768	20.497	15.4337	13.3519	9.48338
CG14688	0.438609	NA	32.6904	72.7343	66.2456	24.9116	55.5892	32.6512	60.3688	43.1142	22.8816	47.0951
Ccp84Ag	0.438874	NA	67.2907	225.633	105.985	21.3026	3.54976	194.646	297.276	178.428	27.272	2.45552
Tsf1	0.439147	NA	87.3231	60.6307	113.797	58.2308	4.59693	135.892	99.5294	99.4559	95.2711	8.07781
Herp	0.439178	NA	60.1671	85.2376	69.2752	47.9039	56.7251	69.3282	81.3567	71.4224	58.0175	69.1101
CG5246	0.439216	NA	47.9831	47.0718	69.2853	23.4113	52.5719	54.3754	47.0348	77.59	38.8936	62.7935
CG10286	0.439324	NA	38.88	85.2991	72.8519	44.4571	44.088	37.7159	72.5909	52.6058	44.1233	30.8887
Usp20-33	0.439498	NA	22.723	23.5308	24.0138	20.6133	12.4064	24.8966	27.7701	24.4546	25.3609	13.9202
Hcs	0.439506	NA	24.368	22.6904	24.0847	20.5051	23.8544	21.9839	23.8831	22.4347	16.6447	24.2842
CG15877	0.439618	NA	4.8234	11.1505	8.14645	9.27259	9.03413	6.085	10.3386	6.45194	9.03901	4.48767
CG11345	0.439776	NA	6.24533	22.5264	10.0919	18.7479	37.7872	6.23341	20.7374	15.6396	10.3819	17.6459
CG13727	0.43988	NA	1.79832	0.932623	0.46609	3.18999	2.00561	0.686418	0.811463	0.549101	2.62131	1.2701
Sugb	0.439976	NA	17.2862	17.6686	20.6904	12.9897	18.9912	15.936	17.6719	18.3459	11.8411	16.8499
CG13311	0.440229	NA	37.4859	75.153	48.1492	29.9535	38.4794	29.0522	52.0338	62.0288	8.79366	27.2478
CG15286	0.440251	NA	0.89219	0.51243	1.99608	0.378473	6.79778	1.37284	1.35244	2.06893	1.22672	21.6086
TFAM	0.440334	NA	36.2592	54.9018	47.5919	57.609	58.1983	35.7494	51.6732	44.4576	57.94	41.7946
mRpL36	0.440378	NA	8.21094	17.2996	16.0092	15.8824	13.7908	9.5913	17.6118	13.7373	12.2672	8.8568
CG13773	0.44038	NA	6.24533	16.2953	11.1254	14.2603	8.94539	7.14245	14.3358	8.50126	11.8928	5.04651
CG33012	0.440454	NA	20.8271	23.1926	26.8205	8.04256	20.6241	21.4088	20.1163	22.6896	7.21829	9.75434
ND-75	0.440646	NA	463.061	581.126	507.572	392.423	385.77	392.631	551.154	457.489	374.279	343.468
Damm	0.440866	NA	71.3055	9.18275	19.9304	4.94719	7.63198	28.1431	8.83593	14.4629	3.43482	4.47074
CG13085	0.440969	NA	1.88196	2.14196	2.26966	1.50038	1.3844	1.79953	2.24405	3.43188	1.62702	1.62572
Spn28Dc	0.441005	NA	30.5715	17.2791	16.8806	32.4135	32.1963	22.2622	16.8804	28.7396	53.8983	37.6964
CG15556	0.441819	NA	4.26579	7.54297	8.71386	3.78473	6.65579	4.30402	6.4917	5.8342	3.97716	6.02872
Gs1	0.441939	NA	517.024	384.384	300.831	524.74	281.141	775.225	443.79	441.124	412.424	314.34
Hmr	0.442174	NA	8.16912	6.65134	5.47149	11.8408	9.12287	7.27232	5.25948	4.31437	8.92279	9.48338
7SLRNA:CR42652	0.442309	NA	95.562	291.429	790.084	0.0405507	0	185.333	249.209	109.712	0.0258257	0
CG34136	0.442544	NA	57.8251	10.2691	17.8229	51.0533	30.2617	29.6087	15.6482	19.1009	30.9909	32.2435
wg	0.442562	NA	6.25927	7.12278	6.27195	6.70438	4.50819	8.5895	6.3214	8.15807	5.69457	5.31747
Cyp6t3	0.442591	NA	2.66263	1.0966	1.56039	0.9597	3.40777	2.0036	0.911644	1.00015	0.903901	2.52326
asRNA:CR31514	0.442593	NA	3.74999	5.60598	3.89084	2.35194	3.35452	3.46919	3.77681	4.9321	0.697295	2.50632
CG34056	0.442721	NA	12.1422	16.9307	13.1721	19.6401	8.82114	14.4704	20.8676	18.9538	15.6633	11.0583
park	0.443254	NA	2.16077	2.5519	3.05998	2.32491	2.00561	2.18912	3.03547	2.98083	2.6084	2.30311
CG33468	0.443821	NA	2.21654	0.758396	1.11456	3.86583	4.72118	1.44704	0.901626	0.931511	2.62131	3.16677
AANATL4	0.443893	NA	5.67377	51.6529	63.6112	10.5567	16.1869	12.7822	37.0368	27.1707	7.86394	10.4317
CG32344	0.44395	NA	24.4377	52.0424	42.5966	46.4981	64.9783	28.2173	48.7679	33.4854	48.01	40.931
CG11454	0.444119	NA	18.9869	23.0594	19.5657	24.763	13.6666	16.4555	21.4086	16.7574	22.378	12.43
Fcp3C	0.444451	NA	0.613381	2.48016	1.0639	1.44631	1.88137	1.07601	2.01363	1.43159	2.19519	2.40471
CG31321	0.444497	NA	63.3734	89.7572	98.649	35.6711	44.2832	31.4639	69.1948	88.6896	32.4629	42.9292
Nup98-96	0.444721	NA	102.741	103.685	107.87	90.9282	118.899	102.74	92.056	87.6405	99.4807	115.646
ChLD3	0.444807	NA	11.4591	13.3847	7.27506	5.7582	0.248483	27.902	19.1145	9.63869	3.47356	0.406431
CG12338	0.444825	NA	36.0222	30.8893	33.5788	40.3209	40.8932	34.5621	29.3529	32.7009	28.3179	43.4711
CG8635	0.445004	NA	57.1281	122.368	104.85	117.327	140.553	75.877	112.974	79.2961	107.577	102.387
CG33958	0.44505	NA	0.89219	0.88138	0.567414	2.29787	2.99954	2.87553	1.65298	1.07859	1.62702	2.77728
CG9941	0.44521	NA	31.5334	35.1732	35.4634	33.3867	21.9552	41.2407	32.4084	32.1714	42.1992	25.5205
CG15279	0.445266	NA	42.2815	35.8189	32.8391	33.211	42.7746	37.1408	32.6789	51.39	39.5005	41.4051
Ku80	0.445266	NA	10.5808	10.1154	10.8923	13.9359	2.83981	8.99764	11.0399	11.031	30.8488	5.7239
CG17687	0.445708	NA	1.39405	2.9311	3.03972	1.29762	0.780946	2.65291	3.90704	3.41227	1.53663	0.863665
Mitofilin	0.445728	NA	272.829	332.444	278.945	239.114	289.944	263.306	312.604	270.697	227.835	257.288
HP4	0.445755	NA	7.76485	12.4111	10.5681	11.7732	4.4017	11.1125	16.8404	10.7271	12.6288	5.18199
26-29-p	0.445833	NA	144.786	198.515	191.381	153.849	42.4728	191.622	195.603	214.463	201.015	78.0855
CG13018	0.446235	NA	4.0288	5.13455	5.88692	4.40651	2.80431	3.20947	5.6602	3.87312	4.4162	1.79507
Lsp1alpha	0.446346	NA	8.14124	45.801	423.028	0.0270338	0.976183	135.094	272.642	660.735	0.154954	0.541908
Prx2540-1	0.446564	NA	2.04925	1.80375	2.34058	21.9785	2.28959	1.5398	2.08376	2.42193	5.15223	3.16677
twe	0.446703	NA	3.13661	2.12146	2.72562	1.23004	1.61514	3.0425	2.6047	3.14753	1.65285	2.16763
Vti1b	0.446757	NA	12.6161	13.8356	11.6117	11.2731	7.80946	11.7433	13.865	13.3745	13.8297	9.55112
ras	0.446785	NA	87.6159	142.435	125.196	117.813	136.541	78.6783	121.269	108.006	134.023	114.41
rin	0.447127	NA	121.031	131.438	119.289	131.803	112.226	145.78	110.76	93.6512	106.376	121.15
CG1234	0.447412	NA	32.8995	69.9262	60.8754	34.6303	53.3706	33.7643	68.6738	44.5851	31.5849	32.8193
PIG-K	0.44748	NA	21.8447	26.0314	26.7191	24.006	15.264	16.4369	22.2902	22.1405	26.0969	15.4613
ACC	0.44797	NA	1180.48	2074.49	2137.68	409.13	1867.97	1554.16	1528.69	1625.19	226.711	1056.47
ago	0.448201	NA	81.3009	81.3329	79.4887	58.6498	63.6649	75.8028	69.7858	68.2258	60.458	68.4497
eIF2alpha	0.448225	NA	135.32	197.808	189.273	230.044	205.815	148.452	172.862	162.985	214.07	183.537
CG14356	0.448349	NA	12.2955	11.3862	8.80505	11.8949	1.77488	25.9726	15.2675	10.5996	10.8081	1.28703
Nurf-38	0.448518	NA	353.196	579.025	521.403	390.976	323.844	349.702	522.752	470.54	285.981	252.58
CG33116	0.448886	NA	21.315	20.9789	20.7917	35.4008	20.0739	20.9265	17.191	19.8265	30.2936	14.5299
cathD	0.449159	NA	193.173	142.333	148.612	164.109	53.6546	188.821	146.845	170.643	214.986	101.337
Uba4	0.449301	NA	13.3968	17.6891	16.1713	18.8831	10.1346	14.489	20.2665	17.6203	20.3765	12.3961
snoRNA:Psi28S-3405d	0.449373	NA	2.56505	3.11557	2.88773	0.0270338	0.0177488	7.99584	4.56824	2.52979	0.0516515	0.0508038
Alp12	0.449459	NA	46.143	54.6455	47.3588	26.7364	30.9006	43.7823	56.8325	54.1061	37.202	39.9318
mRpL43	0.449927	NA	15.3066	35.2449	26.9724	27.9665	26.1795	15.3609	32.168	25.239	24.4828	16.8499
CG11898	0.450042	NA	33.4014	7.75819	11.0848	4.47409	8.11119	16.27	7.5436	8.46204	4.46785	5.82551
CG17562	0.450166	NA	1.56133	2.28544	3.38422	3.40626	2.66232	1.87373	1.37247	2.0101	3.6156	2.38778
hh	0.450354	NA	15.3624	2.44942	3.79965	5.56896	13.2406	5.21306	2.91526	6.13817	6.09487	9.00921
CG3650	0.450365	NA	2.38382	19.5851	6.49487	0.21627	0	12.337	25.6462	13.7373	0.671469	0.0338692
CG4546	0.450445	NA	1.57527	0.932623	2.39125	3.39274	3.92248	2.22622	2.31417	2.82395	2.86666	4.91104
CG15262	0.450524	NA	2.66263	1.95748	2.17847	1.55444	0.86969	2.33753	2.59468	3.2848	1.52372	1.33783
CG8814	0.450657	NA	34.6281	46.9796	47.0954	66.1517	32.1075	40.5172	48.6978	48.2817	75.6565	47.7217
snoRNA:Dek-a	0.450708	NA	3.76393	4.33516	3.99216	0.0270338	0.0354976	19.5165	4.86878	2.64745	0.0129129	0.0508038
Cpr31A	0.450749	NA	45.8781	106.176	73.9969	93.8884	62.2095	43.1887	79.2429	83.434	79.1817	39.7286
Ugt37C2	0.450804	NA	26.0408	55.9061	41.1375	18.829	32.072	28.4214	43.248	44.2713	52.5295	35.6982
CG5065	0.45082	NA	75.5713	30.0899	23.7098	83.967	82.1414	172.142	51.6131	49.2132	55.719	73.1236
CG8300	0.450972	NA	10.4275	13.5487	11.8549	24.9116	11.9627	11.799	14.2357	12.9725	28.9765	21.2529
Ldh	0.451047	NA	332.369	284.122	276.037	440.002	547.195	399.514	345.533	254.557	290.268	360.538
snoRNA:Psi28S-1180	0.451083	NA	15.4182	3.628	8.15658	0.0270338	0.0177488	78.3073	5.72031	4.48106	0	0.0169346
CG42729	0.45132	NA	13.592	10.1154	10.4364	11.8814	7.77397	9.57274	12.0016	10.982	12.6933	13.1413
SdhC	0.451371	NA	180.348	212.597	219.174	142.103	145.38	153.832	207.494	199.461	121.019	120.033
slow	0.451396	NA	5.15798	8.52684	10.2844	7.96145	10.2765	6.60445	14.1956	9.86421	8.13511	9.66966
CG13135	0.451528	NA	0.0697024	0	0.050662	2.0816	0.337227	0	0.911644	0	5.56545	0.524973
CG12104	0.451572	NA	6.83083	8.53708	7.95393	10.0701	6.97527	8.60805	8.56544	7.19715	12.7967	7.75605
frm	0.45182	NA	261.9	298.45	328.837	462.237	450.02	314.899	204.739	255.175	408.072	395.254
CG43968	0.45189	NA	17.8299	13.4257	11.8954	3.37923	2.66232	12.9121	7.53358	10.6192	1.13633	2.2015
Rs1	0.451931	NA	45.2508	97.1772	88.7395	70.0311	90.4655	48.7357	95.2818	68.6769	75.734	53.5642
CG8736	0.45197	NA	2.11895	4.11994	5.27898	0.878599	0.86969	2.11491	2.44441	3.1083	0.826423	0.84673
CG4465	0.452217	NA	9.63287	14.963	14.2462	8.35344	5.99909	9.33157	10.0281	8.16788	11.4408	6.70611
CG13856	0.452674	NA	2.14683	2.67488	0.638341	2.98723	1.29566	4.5452	2.22401	2.26504	2.75044	0.863665
Act5C	0.452939	NA	2744.99	2650.73	2984.96	3989.36	3510.67	2658.51	2537.98	2578.31	3845.37	2877.56
CG17904	0.453147	NA	15.7667	25.2321	20.6904	27.9665	15.9562	18.8487	24.975	20.0128	43.7875	19.0345
CG5577	0.453219	NA	22.1096	32.2216	27.854	19.8158	24.7773	23.8577	33.1297	29.3083	25.7612	25.5205
Pex12	0.453577	NA	6.3708	8.69081	8.27817	9.17798	4.73892	7.42073	8.78584	8.87387	11.5312	5.65616
CG10366	0.453684	NA	9.52135	11.5502	9.70684	14.1792	10.0991	11.261	11.0599	11.0212	14.5011	11.5155
Mgstl	0.453795	NA	8.21094	11.2017	10.5174	32.6433	17.731	11.0569	12.222	10.933	42.1347	36.1215
CG14292	0.453898	NA	9.80015	10.4228	5.95785	147.659	100.192	16.8636	7.26309	9.82499	264.714	232.072
mge	0.453978	NA	42.0027	93.1495	71.0686	158.756	203.295	52.242	82.7792	57.2046	132.344	112.446
Cul1	0.454134	NA	122.843	152.335	137.081	102.485	51.1342	143.981	159.678	152.278	127.786	73.8857
dom	0.454339	NA	330.849	413.695	443.151	190.142	365.696	361.074	335.525	318.773	172.49	337.202
Zif	0.454519	NA	14.2193	17.0742	14.155	22.4245	23.3396	16.8636	15.0371	15.6592	29.8287	29.0937
AgmNAT	0.454609	NA	1.72862	5.1448	4.22521	3.08185	3.28352	1.78098	5.36968	2.82395	2.47927	1.49025
eRF3	0.454785	NA	188.754	325.619	272.024	193.751	243.141	238.725	260.971	249.753	165.956	182.978
Vps35	0.455394	NA	70.1624	84.4895	82.0623	62.7455	66.7887	73.2241	73.7229	74.2953	57.4881	66.5361
CG5225	0.456113	NA	22.2211	0.778894	0.233045	104.999	0.532463	94.7627	8.17474	10.4133	162.638	0.609646
Coq2	0.45612	NA	5.88288	10.0846	8.46055	10.9622	7.72072	6.56735	8.18476	5.4714	11.7249	5.36827
CG13059	0.456362	NA	10.5111	29.8132	19.5758	17.7342	14.6072	11.261	24.7146	21.9739	8.52249	6.67224
snoRNA:Psi28S-1175c	0.456363	NA	12.2119	5.72897	6.41381	0.189237	0.0532463	44.209	6.4917	7.15793	0.322822	0
CG3868	0.456452	NA	1135.63	549.52	688.79	423.349	538.818	751.776	655.662	635.31	278.401	422.298
CG8097	0.456513	NA	7.98789	8.37311	9.98041	5.70413	2.92855	8.84922	12.2321	9.17783	8.89697	3.25145
CG9801	0.456543	NA	21.2313	9.65418	13.0303	19.9645	11.7319	21.9839	12.8732	18.3851	17.3549	15.7831
Dhfr	0.456583	NA	8.25276	13.0055	10.5478	13.6521	5.53762	8.40398	10.559	9.6583	10.3303	4.87717
Abp1	0.456733	NA	54.1866	60.6717	47.9262	50.4991	37.1305	66.2115	71.4789	49.5858	51.6256	39.0512
CG5044	0.456975	NA	45.7666	61.6351	64.2901	53.608	47.3715	40.4059	56.8625	55.2631	51.7677	50.0248
CG14966	0.457128	NA	6.52414	11.9191	8.43016	11.1244	3.23028	9.60985	11.9415	10.531	12.9	4.60621
snoRNA:Psi18S-920	0.45718	NA	9.99532	10.1051	11.8346	1.203	0.106493	48.3832	13.1337	6.52058	1.2009	0.186281
CG17760	0.457256	NA	1.7565	1.33232	1.55026	1.58148	1.08268	1.76242	0.991788	2.14738	1.45915	1.82894
Cpr47Ed	0.457361	NA	2.7881	1.42456	0.405296	11.4894	0.479217	15.0641	1.09197	6.06953	7.48946	0.118542
P32	0.457461	NA	71.2916	207.616	192.536	117.827	164.087	76.2666	201.423	139.128	112.678	94.1903
Pif1A	0.457556	NA	6.11987	7.18427	4.60011	1.13542	2.9108	7.1239	9.52718	5.58907	1.48498	4.91104
vimar	0.457848	NA	29.9163	34.5685	32.5959	22.1948	34.8941	28.4771	30.4749	29.3965	20.5056	33.0394
Trp1	0.458043	NA	138.624	163.988	156.1	172.476	126.744	193.254	152.044	158.729	150.926	148.855
mRpS29	0.458228	NA	38.1411	65.2733	53.1546	63.7322	53.5303	37.3263	59.9882	47.4874	59.7995	43.4373
CG31019	0.458396	NA	4.57248	1.814	1.22602	7.54243	5.51987	2.22622	2.4945	1.4512	4.02881	5.19893
BomBc2	0.45842	NA	0.0418214	0.0409944	0.0911916	0.324406	7.77397	0	0.0100181	0.147081	1.89819	0.084673
obe	0.458561	NA	42.6718	36.895	34.5616	27.7502	24.8483	37.0295	33.7809	36.476	36.8404	35.2748
CG30377	0.458798	NA	19.5864	34.6608	21.0957	10.7865	4.52594	40.8697	39.8518	34.2698	8.89697	3.64094
SPH93	0.45908	NA	5.96652	5.1448	3.72872	6.16371	7.91596	6.75287	4.74856	9.19744	15.1726	2.09989
CG6347	0.45915	NA	27.8531	20.7739	8.64294	34.9682	12.9744	54.1157	33.3702	15.5415	25.8128	11.2615
mip130	0.459191	NA	24.6328	26.3287	22.119	34.1707	20.0384	26.121	22.8312	17.6301	29.3639	18.5434
CG42586	0.459561	NA	32.8995	117.06	90.4013	223.826	278.443	92.8334	146.484	100.26	368.133	318.828
Cpr65Ay	0.459582	NA	39.354	4.63237	9.15969	40.1317	13.1696	14.7858	3.50632	7.51092	28.1371	18.391
CG7744	0.459674	NA	22.5557	43.3311	43.9543	19.8563	16.2224	22.9115	35.5341	26.4059	21.4095	12.1421
CG3108	0.459857	NA	247.499	158.361	65.5769	144.104	0.603459	649.667	281.828	85.4931	81.3252	0.626581
CG3857	0.459906	NA	4.40519	7.09203	4.7217	4.97422	3.10604	3.87733	5.6001	4.03001	5.16515	2.2523
List	0.459934	NA	3.63846	2.31618	3.2829	7.6776	5.25364	3.43209	2.70488	2.81414	11.9315	9.70353
Hayan	0.460019	NA	8.57339	12.5033	9.86896	22.8706	11.9627	12.17	13.5645	11.5115	27.4528	16.1048
GILT3	0.460257	NA	13.1598	12.821	12.3615	15.3146	10.4008	14.6374	13.9552	11.5213	15.0693	12.8195
CG14852	0.460322	NA	1.35223	2.5724	2.42164	16.0446	7.33025	1.16877	2.43439	3.15733	8.35462	2.99743
Nup160	0.460489	NA	23.4897	36.936	35.5343	35.8063	34.8764	25.787	35.2636	27.3472	37.3182	27.722
CG17027	0.460738	NA	22.0538	49.2855	38.7868	21.9109	22.5765	29.8499	50.8417	45.644	35.5749	22.269
Ssb-c31a	0.460746	NA	12.9228	19.0521	15.5532	16.2879	6.5493	12.7451	21.1481	20.3658	20.3249	8.56891
CG18765	0.460916	NA	5.03251	8.35261	5.99838	4.5552	6.85103	4.74927	12.2821	7.96197	5.39758	6.24887
mRpL40	0.461036	NA	14.5399	32.6315	23.5072	30.778	34.8941	16.8265	27.0488	22.219	28.6795	25.0971
CG5756	0.461084	NA	10.3996	15.6906	7.99446	13.1519	3.56751	61.6292	21.1281	3.92215	5.53962	2.60793
CG31997	0.461294	NA	112.778	215.795	152.847	111.744	67.4986	211.027	259.468	216.709	91.5006	60.2195
CG6409	0.461302	NA	34.196	79.0372	24.257	266.959	234.532	80.9416	94.31	58.1851	341.791	414.102
CG4835	0.461423	NA	103.522	23.1003	35.281	9.54293	59.0147	66.3784	19.1545	26.7098	4.23542	38.4416
CG18480	0.461525	NA	45.4738	39.5084	42.6878	35.8603	44.0525	43.9122	36.1552	43.6732	45.5953	48.6362
CG8726	0.461782	NA	39.9813	36.649	36.578	33.3867	55.6069	29.4789	30.4449	37.2212	29.1831	52.8021
Osi9	0.46181	NA	249.548	96.5008	56.9846	214.135	0.14199	578.186	188.77	110.183	160.559	0.186281
por	0.461815	NA	9.21465	6.80507	7.99446	6.58273	4.59693	7.84742	7.03268	6.33427	6.09487	4.0135
Lint-1	0.46226	NA	12.3652	14.0098	13.2025	20.0726	9.4601	11.1682	13.0535	9.52102	17.6261	8.61972
swi2	0.462712	NA	11.8773	11.1095	13.01	6.89362	7.277	11.6691	9.27673	9.51122	5.70749	7.89153
Mtpbeta	0.463057	NA	143.782	175.436	165.675	233.45	137.518	166.725	168.364	150.709	238.836	225.704
Calx	0.463071	NA	60.1671	89.8392	66.4483	37.1309	94.3525	84.4665	96.6843	89.8271	42.9353	88.6357
CG31454	0.463291	NA	16.8401	19.0521	22.2001	10.4756	14.6605	12.003	16.1892	19.9834	12.9516	12.5147
Rpn10	0.463427	NA	90.2785	134.595	113.047	120.936	60.8961	107.304	131.758	112.556	164.458	77.95
l(2)SH0834	0.463711	NA	18.7081	30.2334	24.5204	17.8964	10.0103	18.088	23.4423	19.4735	15.2243	9.19549
CG4563	0.463765	NA	141.872	191.546	214.817	77.7087	279.295	178.209	178.181	210.816	76.0439	97.3571
Sb	0.46383	NA	3.3736	1.75251	0.911916	3.71715	1.40215	7.68046	1.62293	2.31407	3.09909	1.3717
CG11986	0.464002	NA	5.61801	5.51375	6.14023	7.85332	4.3662	5.34293	7.13286	5.68712	11.0534	5.06345
CG4702	0.464103	NA	63.234	17.1562	9.15969	124.41	2.99954	162.458	42.9975	34.7993	119.031	1.57492
Scm	0.464346	NA	30.3902	28.6243	28.7456	31.5349	28.753	35.3598	24.4942	21.5228	26.3552	30.7194
geko	0.464512	NA	12.881	18.6115	11.8042	5.40676	19.8609	19.0342	25.3657	18.0909	4.82941	17.5104
CG7656	0.464515	NA	39.3261	40.5025	34.288	52.9998	29.4275	45.7859	43.258	38.0547	59.3863	32.9378
CG31869	0.464595	NA	13.7174	10.8943	8.90638	11.5299	18.3345	17.2346	9.55723	11.8841	12.3576	23.9963
CG17290	0.464607	NA	16.3243	194.16	29.232	0.851565	1.97011	86.9895	233.04	98.5538	31.3395	1.06688
SecCl	0.464954	NA	29.6235	23.3566	29.5157	19.5995	18.5297	28.6626	33.4703	30.4947	17.4711	24.5044
CG13101	0.465022	NA	27.4209	25.5498	17.8533	11.1379	10.2588	26.9373	33.0295	32.4166	11.712	11.1938
CG10226	0.465118	NA	13.7593	25.355	19.9304	8.81302	17.9085	19.0342	25.8266	25.4253	11.5699	18.6111
Rpn8	0.465304	NA	62.6067	85.1761	80.2993	135.669	50.5663	83.6502	91.2345	79.1686	176.132	75.6977
snoRNA:Psi18S-110	0.465441	NA	28.1737	5.70847	8.3187	0	0.0177488	130.735	5.96075	5.57926	0.0258257	0.0169346
CG42857	0.465869	NA	2.342	3.06433	2.99919	1.18949	0.780946	3.72892	3.64657	4.27514	1.18798	0.812861
ATPsynB	0.466077	NA	535.035	674.973	648.19	391.328	443.595	450.012	640.815	577.772	348.815	371.173
Cyp6a9	0.466127	NA	45.5854	21.85	26.6381	29.602	22.7894	21.7427	14.1655	23.9741	29.9966	35.1562
CG13069	0.466153	NA	25.9432	82.3885	33.7206	2.75745	1.01168	55.6555	88.189	64.7449	19.4339	0.524973
spok	0.466244	NA	11.6124	6.6206	6.46447	4.8796	3.603	16.4555	9.52718	10.7173	3.82221	3.30225
CG5687	0.466423	NA	46.6867	41.8963	31.6435	49.3908	65.6172	48.7542	45.6323	42.4475	52.8007	77.6283
Arv1	0.466443	NA	2.74627	3.10533	2.28992	3.23054	1.40215	2.96829	2.58466	3.18675	4.29998	1.7612
Rpt4R	0.466454	NA	3.27601	2.62364	4.04283	0.770463	0.780946	4.84203	4.56824	3.60838	0.865162	1.57492
CG5728	0.466789	NA	69.3399	158.269	142.654	37.8608	98.1508	67.7142	145.532	92.7098	31.8044	55.3931
Ugt302K1	0.466996	NA	1.47769	1.17859	1.4084	1.79775	1.4199	0.834832	1.68303	1.22567	4.35164	1.59185
Mal-A6	0.467018	NA	12.5883	137.936	103.533	98.2679	171.098	38.0313	211.942	82.8456	114.77	265.061
trsn	0.467044	NA	7.91819	11.2837	8.68347	16.761	7.48999	10.3148	10.5691	11.286	22.1068	9.07695
Vha26	0.467055	NA	1252.62	1501.53	1508.1	831.262	1261.76	1083.61	1399.38	1353.24	713.746	1143.61
mRpL55	0.467061	NA	13.6895	29.8542	27.4385	36.3605	35.1071	17.7912	29.924	24.3664	26.3422	26.7567
St1	0.467227	NA	13.8568	7.22526	3.98203	9.28611	3.15928	23.5794	11.8413	7.2854	7.61859	2.6418
Gpdh3	0.467233	NA	8.30852	4.54013	4.36706	4.70388	13.2583	6.30762	3.92708	3.87312	3.66725	9.55112
Alr	0.467504	NA	6.3011	11.8884	7.04202	22.2894	20.0206	7.17956	13.6546	6.29505	36.5692	30.6855
Vps52	0.467523	NA	19.2657	18.4167	18.1269	23.8844	13.7021	18.3663	20.1664	21.1698	27.1687	15.9693
CG10053	0.467663	NA	2.30018	3.38204	3.54634	4.97422	2.16535	3.28367	4.86878	2.58862	6.39187	2.6418
CG7115	0.467711	NA	38.3642	37.9916	40.7322	37.5905	29.605	37.8272	36.075	36.4956	41.9797	40.3213
CG5114	0.46773	NA	24.6189	74.5688	64.2597	43.9029	46.697	26.6961	67.2713	46.5952	42.2638	27.8405
CG15408	0.467948	NA	4.00092	10.9558	8.90638	7.8398	5.60862	3.48774	14.5462	6.28525	10.7693	10.9567
Npc1b	0.468038	NA	55.1764	135.691	122.896	41.6591	73.7639	42.7805	122.471	99.8678	22.8687	39.1698
ND-B17.2	0.468417	NA	110.186	154.477	145.39	106.446	128.643	109.233	148.488	137.373	94.4964	101.912
G6P	0.468499	NA	1.96561	1.48605	1.69211	1.50038	1.5264	2.30043	1.9435	1.4512	1.63993	1.52411
CG11318	0.468744	NA	45.8502	22.5367	34.7744	15.7742	18.0505	28.1988	28.7218	25.945	16.3864	12.8872
fz3	0.46878	NA	10.9154	7.78894	7.92354	13.179	11.5722	9.64695	6.30136	4.36339	12.8096	11.126
Pgm1	0.468945	NA	595.914	400.638	372.082	360.78	330.465	521.177	342.798	335.599	244.105	368.175
CG34229	0.469157	NA	4.32155	5.36002	5.01554	6.28536	3.07054	4.50809	6.6019	5.42237	7.68316	3.36999
Csp	0.469272	NA	159.256	126.416	138.662	119.476	212.843	128.342	116.931	133.412	104.401	189.143
Naa15-16	0.469458	NA	120.92	231.516	216.023	181.951	166.697	150.826	201.654	158.004	187.856	130.176
spartin	0.46975	NA	6.45444	3.52552	4.14415	10.6108	2.62682	8.96053	3.92708	4.03982	14.0492	5.46988
CG8974	0.469841	NA	57.156	50.5256	46.1429	57.2306	49.6966	52.1492	48.0566	49.5368	40.0299	57.3914
Uhg1	0.470008	NA	9.07525	46.5082	29.8298	23.1815	21.8842	12.3741	38.289	16.826	16.6189	17.4088
CG13707	0.47033	NA	1.15706	1.67052	1.89476	4.19024	2.04111	1.76242	3.29594	1.83361	2.37597	4.43687
CG33514	0.470409	NA	39.0473	64.269	50.0844	41.3887	57.8965	34.7476	59.9882	48.9484	38.6095	45.7912
Ntf-2	0.470435	NA	39.1588	85.9448	67.0359	93.3342	57.2576	47.6225	69.7758	51.5959	78.0325	52.4126
p	0.470875	NA	24.7443	30.5408	27.6209	29.7642	27.5816	25.787	28.7418	30.1417	31.856	29.0937
clos	0.470938	NA	4.04274	4.4274	4.89395	1.55444	7.18826	3.71037	3.56643	4.0104	1.87237	5.02958
NFAT	0.471614	NA	144.437	53.5489	53.4889	76.5868	139.594	93.7238	48.6377	52.6157	42.9224	130.396
CG31103	0.47185	NA	19.2936	32.611	30.1135	11.3136	46.4308	12.9306	22.8712	26.2686	10.3045	37.9843
scramb2	0.471877	NA	15.4182	24.6581	26.1416	27.8718	24.3336	15.0826	22.2401	19.3558	27.2203	23.3359
CG15369	0.471906	NA	0.125464	8.53708	1.88463	10.3945	12.2467	2.13346	19.425	3.70643	9.03901	14.0049
CG15385	0.471909	NA	7.026	9.84891	7.52837	8.06959	5.20039	6.41893	7.45344	6.96182	8.47084	4.65702
Pgant8	0.472544	NA	7.79273	9.36722	6.40368	7.28561	2.71556	11.8175	11.8313	8.98173	5.86244	2.86195
ClC-c	0.472593	NA	84.0053	73.9232	73.6119	70.7069	61.3753	82.5185	67.7421	81.8749	66.3463	85.6045
CG1304	0.472986	NA	32.7462	66.7491	76.3172	53.2296	32.6578	38.5136	33.6607	73.0403	37.2149	35.9691
Aef1	0.473123	NA	26.1245	31.9551	27.7121	38.1312	55.5182	35.5824	26.4677	17.0025	25.6062	47.0105
mRpL44	0.473201	NA	28.1598	55.0862	49.5981	47.1334	51.7909	32.5956	53.4964	43.9183	43.0128	36.4094
CG33306	0.473418	NA	201.384	105.622	128.702	63.2726	48.7737	92.3696	121.519	136.981	18.7366	46.1637
CG30265	0.473643	NA	5.95258	12.7493	8.37949	3.27109	5.43113	5.13886	7.08277	11.2075	0.826423	2.35391
CG13678	0.473782	NA	15.9758	71.0023	48.8179	37.6446	25.1145	72.2965	85.7947	51.9979	41.489	8.65359
mRpS11	0.473854	NA	31.394	66.6774	61.7063	38.4556	41.1417	29.4046	65.1074	49.674	30.2161	26.8922
CG4927	0.473946	NA	3.81969	1.60903	1.99608	1.45983	1.4909	3.35788	1.03186	5.4616	1.69159	2.2015
CG10960	0.474254	NA	130.845	160.432	151.956	147.983	201.733	92.7963	157.674	153.533	100.462	201.183
SCAR	0.474506	NA	36.5659	30.9508	32.1298	50.1883	46.5373	43.4113	34.8929	32.1126	52.2971	56.6971
CG5767	0.474565	NA	163.327	57.8943	80.1878	225.367	241.366	140.103	51.0721	71.4812	150.487	186.484
obst-G	0.475091	NA	41.1662	6.00568	8.39976	20.8836	19.1864	18.255	6.48169	8.11885	16.2315	20.8973
CG1902	0.475138	NA	77.2999	107.016	92.8533	79.5334	65.4575	88.9189	104.308	90.8566	103.458	70.0585
CG12009	0.475282	NA	80.7851	11.8986	5.70454	80.9257	1.04718	226.536	36.2554	47.5463	34.9164	0.406431
gb	0.475533	NA	8.97767	14.553	14.4792	11.9219	12.1047	9.49854	12.3222	15.4435	9.72339	9.16162
CG30338	0.475584	NA	2.45352	3.37179	3.32343	3.6766	2.37834	2.74567	4.10741	3.40247	3.64143	2.70954
clu	0.475686	NA	187.36	283.435	280.951	106.54	272.391	193.421	271.71	218.689	79.3108	192.055
Prosbeta3	0.476032	NA	60.655	110.131	90.3911	74.0185	27.5106	70.7381	107.774	94.3571	96.7949	56.0874
CG4078	0.476676	NA	13.0622	18.1503	18.9577	16.1527	10.2233	12.17	17.0307	11.4429	18.9044	7.0448
CG15336	0.476691	NA	6.70537	2.42892	4.93448	0.756946	1.73938	4.71216	1.09197	4.25553	0.723121	0.4403
Cht7	0.477041	NA	235.678	403.918	294.751	119.003	85.4249	467.747	462.965	438.908	91.875	79.9144
CG4497	0.477558	NA	6.23139	7.15352	4.61024	5.93392	3.23028	5.67686	4.96896	4.17709	6.04322	3.04823
CG10154	0.477681	NA	244.154	60.682	82.5892	66.0301	43.7862	137.358	74.4242	65.1567	38.2867	27.7897
Incenp	0.477699	NA	9.63287	10.4228	12.1183	16.2608	6.70904	9.81392	8.07456	8.22671	14.0105	7.72218
CG11786	0.478058	NA	12.6719	7.64546	2.39125	26.1011	0.283981	42.2611	14.3759	9.55044	13.9846	0.186281
Pkd2	0.478152	NA	3.61058	1.39381	2.92826	0.689362	1.98786	2.5787	3.4963	5.44198	0.606905	2.04909
CG3862	0.478164	NA	10.9015	11.4067	9.91962	14.409	8.41292	10.389	10.7895	12.2175	20.9705	9.3479
CG2767	0.478217	NA	40.6783	71.9247	58.3727	72.0856	13.1696	72.7417	79.4032	65.6666	74.7784	20.965
Mthfs	0.478325	NA	13.4944	10.0231	8.37949	16.761	7.82721	12.0587	15.2575	10.4525	16.3606	10.1777
CG9004	0.478643	NA	9.42376	21.2761	15.3708	9.90789	15.1752	12.1143	17.8923	11.6782	8.48375	11.1091
sqd	0.478669	NA	382.304	463.923	422.44	337.517	706.65	491.085	374.645	320.803	278.401	543.838
CG14880	0.478733	NA	3.03902	4.32491	2.17847	10.0971	3.14153	7.73611	5.52997	4.79483	8.29006	2.87888
CG33926	0.478849	NA	61.4357	7.60446	18.37	28.4531	5.46662	62.7608	25.3257	22.0131	36.6209	22.0319
gfzf	0.47898	NA	52.6671	85.791	70.2074	39.9424	28.8063	73.4467	100.972	71.8832	44.601	41.8793
Cpr65Ax2	0.479022	NA	6.41262	23.8075	19.4745	5.33918	6.92202	9.07184	12.4024	15.0513	6.08196	2.98049
CG3337	0.479511	NA	16.0315	23.9817	20.7512	14.9227	11.519	14.1365	21.9496	18.1203	12.6804	8.48424
CG14131	0.479836	NA	32.6625	32.1396	31.8765	24.9252	38.3374	36.2503	31.2864	29.4946	30.0224	47.8572
msk	0.480093	NA	323.029	624.171	602.28	252.212	381.954	344.174	537.669	454.479	223.367	273.426
Mlp60A	0.480108	NA	629.97	1034.85	978.303	445.882	616.61	571.99	845.264	865.305	463.185	411.867
CG6830	0.480133	NA	59.0797	151.208	77.4926	40.6588	145.753	50.6094	251.083	111.977	37.1761	198.846
DIP-iota	0.480678	NA	3.66635	0.635413	1.18549	3.5955	0.745449	2.74567	0.550993	1.80419	0.942639	0.84673
BomBc1	0.48119	NA	0.0418214	0	0	0.0811014	8.71465	0	0.0200361	0	2.11771	0.101608
CG17754	0.481434	NA	13.578	7.87093	9.24075	14.801	6.65579	13.2089	6.99261	9.14842	18.7753	13.5646
vas	0.481599	NA	3.08085	2.24444	1.90489	5.78523	6.53155	3.63616	3.45623	2.69648	6.6243	8.50117
Sbp2	0.481763	NA	7.20723	9.84891	7.66009	11.0163	3.49651	6.56735	8.38512	6.78532	8.3288	3.30225
l(2)09851	0.481863	NA	34.9627	100.334	87.9796	48.1472	57.9498	37.0666	89.9221	59.8324	48.6299	35.7151
RpIIIC53	0.481948	NA	18.4433	35.3782	31.4307	27.1419	17.3938	19.8134	27.0387	22.1405	30.2419	13.7848
CG43133	0.481949	NA	0.738845	2.00873	1.38814	1.59499	0.656705	1.13166	2.01363	1.40217	1.84654	1.15155
CG34290	0.482125	NA	3.94515	6.03643	6.05917	3.05482	1.56189	3.15381	5.25948	4.04962	2.82792	1.3717
CG14105	0.482132	NA	10.9293	12.0216	11.0848	14.409	16.5951	4.22982	6.16111	8.3836	10.7952	22.7771
Nup154	0.482229	NA	29.5956	49.4495	47.906	28.6558	32.8175	28.8666	44.0394	41.2316	28.0209	24.0979
Sas10	0.482244	NA	10.9293	31.8117	25.2905	31.224	24.9548	13.6356	26.7883	19.3264	30.9263	14.9533
CG17724	0.482381	NA	4.41913	2.04972	2.59389	7.93442	8.7679	3.41354	1.84332	2.08855	4.94563	7.23108
kkv	0.482403	NA	221.152	247.575	248.821	161.554	180.363	297.534	245.683	255.636	138.064	239.354
mRpL48	0.482435	NA	10.3857	25.2526	21.3692	22.6678	25.7002	12.8379	20.3567	18.4439	24.2245	17.1378
BuGZ	0.482459	NA	46.3103	39.9285	36.1119	48.5797	47.6732	47.1773	31.6571	30.4261	43.6584	48.7886
CG1764	0.482541	NA	7.31875	9.50045	7.74115	13.9359	9.05188	7.82887	6.03087	5.42237	13.0807	8.58585
Surf6	0.482739	NA	9.56317	32.1294	23.8111	36.009	42.3841	12.5781	29.1726	16.8358	36.7888	22.2859
Eip63F-1	0.482765	NA	108.708	66.8311	77.8979	55.1625	76.1955	80.6634	58.6157	84.2086	37.7056	77.7129
Osbp	0.482769	NA	132.992	128.62	125.54	112.826	80.5972	132.423	104.769	100.005	116.087	79.8806
CG3014	0.483102	NA	3.30389	1.73201	1.7833	9.11039	9.08738	1.83663	0.98177	1.81399	3.77056	8.58585
CG9691	0.483164	NA	98.364	150.572	103.543	154.701	119.236	91.3678	164.206	129.931	157.614	147.738
Usp14	0.483189	NA	63.6662	115.409	96.734	107.608	56.6186	80.5706	112.463	96.73	137.199	73.5639
CG17167	0.483294	NA	58.2991	57.7099	67.5831	23.0193	49.6788	51.2402	52.0238	57.8223	17.1741	39.4407
CG32548	0.483375	NA	49.6699	31.8014	12.3413	85.9405	1.18917	105.56	65.1675	59.7344	32.45	2.01522
CG9701	0.483441	NA	59.5677	143.265	182.302	23.0463	94.1573	62.3156	102.495	100.593	38.0284	84.9609
CG13577	0.484	NA	2.16077	2.20345	2.70535	1.13542	0.44372	4.32258	3.2158	2.11796	1.2009	0.66045
CG4362	0.484039	NA	192.616	171.879	301.854	139.521	20.7306	173.942	355.561	451.871	90.0414	75.613
CG2681	0.484251	NA	29.2889	48.1787	44.9473	20.5322	44.159	29.1635	47.3654	38.1233	22.2747	24.1657
Jon74E	0.484473	NA	3.86151	6.2414	4.88382	3.89287	2.46708	2.78277	5.58006	5.25568	1.54954	2.45552
svp	0.484704	NA	25.2323	20.4767	19.0692	40.8751	37.0772	27.03	16.3495	16.0024	27.1428	35.2071
KLHL18	0.484877	NA	15.3206	16.1415	16.3942	12.9897	8.85664	15.3424	19.1445	18.3949	14.9273	9.82207
mRpS26	0.485431	NA	25.8038	53.9281	47.7337	50.5262	43.9815	28.4771	51.2223	38.6528	45.8149	34.5466
mmy	0.48545	NA	119.177	320.873	219.144	113.326	101.931	212.233	375.737	260.235	127.321	127.975
CG12877	0.485576	NA	10.8457	10.6073	8.68347	18.0045	13.7731	12.2071	8.91607	8.90328	24.1083	20.711
CG33099	0.485597	NA	11.5148	15.0962	14.844	15.4228	8.8034	12.3741	13.4843	15.1787	18.9948	12.2268
CG9391	0.485869	NA	22.1654	28.6858	28.8064	47.9444	33.6694	22.3921	31.9276	27.3276	66.2947	46.367
Dlip2	0.485913	NA	6.9563	7.89142	8.13632	7.6776	3.33677	7.0868	6.7121	6.51077	6.55974	2.77728
mRpS14	0.485991	NA	8.14124	22.4137	16.1206	15.977	15.5834	8.5895	19.8057	13.4824	14.7336	10.8212
Cpr11A	0.486125	NA	150.418	209.697	200.763	390.125	334.281	151.884	136.546	143.413	331.499	296.948
Nufip	0.486159	NA	3.40148	7.46098	5.23845	3.27109	3.35452	3.32078	6.57185	3.4613	2.59549	2.79421
Rif1	0.486164	NA	14.1914	30.6433	26.8103	25.2225	16.2756	14.7673	21.2283	20.9345	29.1831	10.7535
CG18585	0.486541	NA	109.879	95.5785	81.8292	74.4241	111.924	58.5681	134.042	85.4637	126.908	129.363
CG32354	0.486576	NA	8.65704	2.77737	1.7529	15.1254	10.596	19.4052	4.5482	5.50082	17.1741	6.89239
CG34288	0.487029	NA	17.9832	26.1852	24.0847	21.0999	22.5587	15.0084	25.9768	26.0137	17.8198	17.2225
Pcd	0.487101	NA	14.6096	36.7617	34.7136	32.7785	31.4331	17.6057	33.9512	27.9649	29.9837	23.0311
pip	0.487136	NA	91.7423	68.0097	40.1243	93.8614	42.5616	168.673	80.2747	81.6984	68.9676	29.5848
Gdi	0.487187	NA	258.805	272.777	257.029	281.462	208.708	305.827	267.452	267.442	278.982	225.061
nclb	0.487476	NA	45.7387	111.812	89.4387	58.4876	73.5864	44.4873	104.168	66.0196	61.5169	45.0122
SelT	0.487622	NA	38.5036	59.3906	46.7914	67.1114	38.0179	46.6393	59.6375	48.468	85.367	44.3856
nmdyn-D7	0.487787	NA	1.95167	1.62953	2.13794	2.40601	0.621207	2.24477	2.75497	1.61789	2.99579	0.914469
CG42672	0.487856	NA	91.7423	77.0285	74.7264	52.797	109.687	79.0864	68.1829	67.9218	50.1019	96.5273
CG5846	0.487883	NA	4.93493	5.49325	4.51905	7.31264	3.6385	5.36148	5.53999	5.07919	9.29726	4.4538
Wee1	0.487959	NA	12.4907	9.69518	9.84869	14.1792	9.95707	11.7804	10.3186	10.0211	15.4954	13.5138
CG9992	0.488529	NA	21.8168	16.7975	15.3405	23.9384	15.7432	21.2789	17.201	19.6892	19.7954	22.8617
CG5335	0.488574	NA	42.2675	37.7558	40.8842	30.2238	29.321	32.6883	34.5823	35.2896	35.7945	31.9895
SdhD	0.488771	NA	137.927	163.383	165.503	110.176	99.6239	123.833	159.868	144.718	93.7603	82.1159
VhaSFD	0.488811	NA	427.959	439.245	461.916	372.593	646.659	370.443	415.75	406.992	317.669	597.013
CG2556	0.489033	NA	114.674	76.5161	84.2509	89.5224	121.81	99.4564	88.1189	91.6313	102.438	166.653
m	0.489125	NA	13.341	1.19909	0.780195	25.8443	0.709951	35.4896	5.82049	5.98128	23.269	1.03301
CCAP	0.489146	NA	1.47769	1.22983	1.21589	1.82478	2.68007	1.11311	0.871571	1.21587	1.83363	2.09989
trbl	0.489154	NA	50.8827	27.415	26.4253	66.422	41.8339	46.7506	29.8638	36.025	65.4295	77.0694
CG3071	0.489609	NA	27.5882	56.8797	51.6955	30.9672	27.5461	25.1563	50.4209	38.0841	33.3927	16.6298
CG12975	0.489663	NA	4.83735	11.4682	10.4972	13.1925	14.412	5.63976	11.2803	8.73659	12.8741	8.3657
CG3880	0.489915	NA	5.89682	4.28392	2.24939	7.40726	2.82206	8.64515	6.79225	4.53989	4.59698	3.04823
btl	0.489962	NA	18.973	25.1193	22.4534	8.04256	11.7852	19.6278	13.9652	20.5521	6.00448	11.0075
S-Lap2	0.490125	NA	2.36988	1.4758	3.69833	0.135169	0.106493	2.96829	4.99901	3.76526	0.129129	0.22015
Dsp1	0.490179	NA	99.3677	80.636	85.8315	98.349	137.074	94.3546	66.1693	74.7072	70.7883	136.442
scramb1	0.490207	NA	30.5993	25.9392	22.5142	61.0694	45.0464	39.2186	24.1335	27.6316	80.3439	59.9485
Ns2	0.490306	NA	86.3194	116.086	106.968	95.1319	142.381	81.1272	109.357	94.8572	95.5681	122.64
CG6951	0.490767	NA	1.74256	5.1448	4.10362	3.71715	4.02897	2.30043	3.58647	3.84371	4.14503	2.43858
Rpp21	0.490897	NA	1.22676	2.68513	2.9384	3.08185	2.99954	1.68822	2.89522	1.26489	3.22822	2.03215
CG2162	0.491018	NA	35.3112	44.6941	39.6683	77.3167	73.7284	56.2306	57.0629	44.6439	70.4784	81.8111
CG14958	0.491457	NA	7.51392	8.61907	8.11605	17.0178	9.4956	9.51709	11.2002	10.0505	14.3333	12.7179
PNPase	0.492005	NA	16.1152	38.176	31.3091	26.0741	31.0249	19.0156	32.2582	25.1312	25.9549	25.1648
CG9760	0.492117	NA	3.87545	1.1171	2.00621	3.20351	2.9463	2.28188	0.500903	1.70614	3.112	3.0821
CG10211	0.492505	NA	179.79	193.063	145.126	148.997	44.0347	346.14	249.931	222.602	78.2132	38.7633
eIF3c	0.492579	NA	630.319	621.496	591.935	617.763	794.098	608.055	560.14	512.39	590.893	776.74
CG31523	0.492662	NA	188.824	170.649	148.338	161.297	215.577	219.208	182.249	190.165	151.778	199.151
COX2	0.492721	NA	3305.48	3438.1	3300.85	1728.93	2957.46	2813.63	2589.11	3425.75	1675.44	2709.72
CG4374	0.492797	NA	7.98789	4.72461	3.86044	7.06934	5.50212	13.4501	5.61011	5.43218	4.80359	6.215
CG4716	0.492829	NA	2.81598	0.768645	6.03891	2.81152	0.14199	4.63796	0.651174	18.7675	1.39459	0.22015
CG13003	0.492947	NA	11.7936	4.56063	3.43488	6.66383	7.80946	15.2125	6.4316	6.95201	5.06184	8.87374
CG9220	0.493094	NA	41.1941	43.4131	37.8242	32.7514	30.4392	39.6824	32.3984	34.1815	31.1329	37.6964
Lcp65Aa	0.493156	NA	29.972	78.2071	98.9631	13.3547	14.3055	16.4184	66.9006	59.097	7.21829	6.40128
p53	0.493193	NA	8.21094	6.61035	5.82613	9.12391	8.11119	6.36328	6.91246	5.82439	16.2444	9.7882
Cenp-C	0.493208	NA	10.9433	7.85043	9.49406	6.33943	3.53201	8.36688	7.78403	7.30501	3.66725	5.48681
CG10584	0.493231	NA	4.29367	5.29853	4.51905	8.27234	4.31295	4.35968	3.74676	5.2949	6.75343	2.94662
28SrRNA-Psi:CR40596	0.493374	NA	27.6858	13.0362	43.1134	4.39299	0.425971	225.906	11.6009	8.23652	3.27987	0.237085
bib	0.493549	NA	1.32435	1.58853	1.16523	2.01402	4.01122	1.31718	0.991788	0.970732	1.51081	3.01436
Pus7	0.493555	NA	10.8736	27.5277	25.3209	17.3692	10.5428	12.5967	21.9295	14.9336	19.2531	7.23108
Lrr47	0.493646	NA	1.93773	2.41867	1.87449	3.9199	0.905188	3.22802	2.56462	1.32373	5.13932	1.77813
CG1142	0.49381	NA	10.762	22.8339	17.4379	24.1547	14.98	12.5967	20.8476	16.6986	18.6462	10.0084
CG10939	0.493846	NA	58.6894	59.8108	47.2879	71.7072	107.256	57.5478	51.5529	53.6256	49.9857	87.3995
GstT3	0.493871	NA	17.8438	29.6595	33.6801	40.0776	15.3349	18.6446	27.189	24.1801	27.8272	20.728
ATPCL	0.49401	NA	434.455	995.744	1048.03	365.835	464.113	673.357	663.586	792.98	247.114	261.437
Mtr3	0.49425	NA	10.2881	27.0051	22.4129	20.3159	21.7423	11.6505	24.8248	19.248	20.5831	12.0066
CG10051	0.494275	NA	167.369	124.326	160.902	49.9179	90.7673	123.741	126.558	150.101	32.8245	43.9792
Cpr78Ca	0.494341	NA	8.93585	39.7543	48.7267	0.500125	0.603459	8.73791	20.1163	27.3374	0.477776	0.491104
CG4377	0.494379	NA	6.73325	24.7811	20.9538	15.4769	26.4279	11.5763	23.0516	20.6403	20.6735	38.7633
Faf2	0.494639	NA	51.5379	58.2223	46.3557	86.4541	66.5934	58.9763	50.8316	48.3601	101.366	98.4578
CG10959	0.494786	NA	19.7397	10.6688	15.8471	5.55545	5.30689	15.8989	4.00722	13.5118	7.95433	1.72733
zf30C	0.494892	NA	33.3317	31.9859	33.7713	35.617	29.037	35.3412	33.0295	25.1508	32.1272	30.8549
CG7519	0.494926	NA	11.1384	21.8193	19.8696	17.0178	15.2107	11.0754	20.7674	16.6986	17.4065	8.87374
Nepl19	0.495066	NA	25.0371	27.415	22.575	17.3016	26.6409	29.2191	22.8011	26.8079	21.8486	26.418
Sr-CIV	0.495083	NA	0.57156	2.10096	1.23615	2.12215	1.13592	0.575107	2.63475	0.921705	2.1048	2.89582
cactin	0.495115	NA	11.947	9.193	8.81519	24.1682	13.3116	13.9695	9.0964	8.92289	38.2867	19.0006
Npc1a	0.495402	NA	88.996	78.6478	79.7217	68.4901	71.6163	89.2343	62.9435	98.8284	72.7898	90.1768
Dis3	0.495573	NA	33.5547	67.1078	61.5543	43.4839	50.0871	37.5489	64.7568	46.4285	45.4275	32.4298
Sse	0.495786	NA	2.69051	1.56804	1.70224	1.60851	0.816444	2.83843	1.23222	2.17679	2.68588	1.11768
alphaTry	0.496041	NA	595.37	234.191	274.132	425.945	498.67	474.463	352.486	375.654	502.246	619.299
wus	0.496161	NA	17.2165	3.70999	2.71548	35.2656	1.88137	42.3724	8.27492	11.286	31.0296	2.99743
Sf3b3	0.496439	NA	88.1178	216.563	194.228	45.9034	136.151	100.495	174.955	129.725	42.9095	95.6297
vir	0.496509	NA	30.8921	27.6097	28.8165	27.5339	25.292	31.4639	27.4395	27.3374	29.8287	28.3655
CG11241	0.496573	NA	8.08548	18.3757	20.3661	27.1419	28.9483	10.185	14.2557	12.8647	16.0636	31.0073
CG30403	0.496653	NA	2.66263	1.93699	2.41151	7.19099	2.85755	2.0778	2.01363	2.10816	4.8165	2.11683
Gorab	0.496666	NA	9.368	11.3042	9.3522	17.1124	8.82114	8.94198	8.47528	7.54034	14.8627	8.95841
Mfap1	0.496753	NA	11.1106	12.821	9.26101	17.3016	10.4363	12.8935	12.2521	11.4135	23.3465	10.7196
Sas-6	0.496757	NA	2.55111	1.72176	1.60092	2.93317	0.834193	2.46739	2.21399	2.80434	3.38317	0.795927
CG11267	0.496803	NA	76.0314	258.101	199	220.042	151.77	106.061	247.446	154.788	156.272	92.717
lncRNA:CR43928	0.496947	NA	1.3104	0.666159	0.668738	12.8681	1.24241	1.85518	0.190343	0.725598	4.04173	1.13462
Arf79F	0.497066	NA	403.911	576.207	517.391	548.043	472.118	458.342	539.943	506.389	458.833	424.347
psidin	0.497199	NA	24.7304	49.3675	45.7883	48.796	32.1785	31.9463	43.9292	29.6024	47.0157	25.1818
COX8	0.497336	NA	200.492	277.46	256.39	169.894	202.017	169.304	278.622	247.723	141.422	147.721
Prat2	0.497377	NA	5.79924	9.42871	17.3163	16.423	40.9109	6.34473	12.3322	24.6017	12.745	98.7965
axo	0.497561	NA	38.643	28.0607	27.4689	20.5998	44.5317	34.3023	23.9331	24.1016	19.1756	38.0521
kin17	0.497762	NA	13.3829	15.2499	14.4387	14.5036	9.01638	15.2682	19.0043	14.9336	17.1095	7.99314
Rbm13	0.497826	NA	12.7834	39.6108	28.0363	49.6476	47.904	14.5817	31.9376	17.2869	52.0518	28.1792
snoRNA:229	0.497857	NA	7.63938	3.45378	5.37017	0.39199	0.0354976	17.6984	6.54179	4.81444	0.284083	0.0677384
CG34165	0.498045	NA	34.7257	18.3962	15.1378	37.6716	31.2911	18.088	26.7082	40.4472	47.4419	28.9412
mRpS7	0.498445	NA	46.7703	79.2319	70.1973	66.8005	52.6606	53.0397	78.9023	63.2447	51.5998	36.257
Tre1	0.498773	NA	13.1319	13.149	15.0669	18.1532	20.1449	13.6913	13.6045	15.9337	22.7137	22.4892
RpS20	0.498776	NA	1012.87	1003.94	998.112	1030.73	1826.83	779.641	1006.86	992.52	837.193	1516.9
alpha-Est9	0.499029	NA	158.252	103.029	130.394	64.4215	134.323	104.391	104.609	138.266	47.5452	117.746
Irbp18	0.499063	NA	7.34663	8.56783	6.41381	10.8135	4.59693	8.47819	7.8742	7.23637	12.8741	6.6553
l(3)mbn	0.499176	NA	49.3911	140.252	167.782	16.1392	27.9011	39.6638	90.6234	113.262	12.293	14.5976
hay	0.499232	NA	14.5399	23.8177	20.741	18.3424	10.5073	17.6242	23.5224	20.5423	27.1687	11.5833
p38a	0.499397	NA	44.1634	36.7515	36.7502	21.8433	18.4232	32.5214	31.7072	35.8779	17.639	18.137
CngA	0.49941	NA	9.68863	18.0273	15.1783	6.31239	9.24712	16.7709	21.2283	17.6497	6.28857	8.99228
Atg4b	0.499468	NA	14.9442	15.9673	15.9889	21.0999	16.1514	15.9731	15.2275	15.1983	23.6047	21.507
CG6443	0.499545	NA	6.00835	6.38488	5.50189	11.0974	6.74454	6.78997	7.42338	6.43233	13.8039	7.31575
His2Av	0.500043	NA	59.944	113.565	106.573	154.322	89.2231	72.1852	98.1369	88.2484	129.49	68.6529
CG34198	0.500074	NA	10.9433	8.56783	9.99054	15.558	15.6899	8.97909	9.33683	10.2172	13.4165	12.7179
CG43134	0.50036	NA	11.8494	7.10228	9.61565	8.69137	12.9566	5.52845	5.72031	8.08944	10.6919	13.5985
mRpS16	0.500395	NA	16.2964	46.3237	32.7884	33.5219	29.2322	17.8283	37.0468	29.6417	32.8245	19.2547
ABCA	0.50044	NA	167.244	266.177	356.022	65.9354	153.065	131.421	185.555	265.275	61.801	152.395
AIMP1	0.50059	NA	22.5139	40.072	38.878	34.4681	28.7708	27.6793	40.9639	30.0927	30.1903	18.7635
grp	0.500857	NA	36.6216	47.6355	51.5131	54.9056	54.2758	43.0588	42.0358	51.1939	74.0166	58.4921
CG12493	0.501058	NA	3.76393	2.9106	4.60011	0.297372	0.177488	5.36148	6.22122	5.32432	0.18078	0.321758
CG3594	0.501272	NA	5.91076	17.1869	15.6951	17.0313	18.938	8.70081	15.7484	8.48165	20.3249	9.92368
lncRNA:CR45054	0.501355	NA	22.9321	6.53861	9.17995	0.189237	0.124241	10.2963	3.9371	8.0306	0.142042	0.169346
ND-39	0.501374	NA	394.892	470.913	451.935	319.688	365.856	346.233	450.021	443.076	292.993	321.758
CG9586	0.50157	NA	22.3884	50.8228	40.7221	50.7289	36.2608	29.6273	41.3245	38.2312	42.677	27.5695
CG5070	0.501635	NA	13.0343	41.7016	36.3044	23.979	17.8198	13.0976	33.5305	27.004	20.5831	15.3766
Lcp65Ae	0.501698	NA	114.423	725.652	715.469	0.39199	0.283981	158.358	394.421	341.982	1.31711	0.118542
CG7006	0.501801	NA	12.4628	36.7617	28.1478	18.018	21.6535	12.6709	32.6489	20.8756	19.4855	11.4986
CG14120	0.501818	NA	604.375	96.1011	144.518	136.967	177.63	303.545	118.363	150.885	45.195	178.931
slmo	0.501876	NA	2.98326	4.0277	5.26885	0.621777	0.851942	3.33933	2.58466	2.89259	0.645643	0.508038
exd	0.502047	NA	116.542	112.642	110.352	93.7938	118.828	111.849	89.9722	111.252	87.7429	122.827
CG11444	0.502065	NA	58.4106	129.337	108.325	96.2538	73.0185	68.0296	114.336	91.3567	86.258	45.2323
CG7840	0.502233	NA	12.8671	13.6819	9.92975	24.1277	7.02852	17.4758	15.538	13.4922	25.6837	9.36484
CG9682	0.502306	NA	1274.54	237.44	350.763	454.181	429.875	469.046	313.385	446.988	470.287	388.124
l(2)05287	0.50243	NA	46.0733	101.574	96.6124	42.416	62.3337	46.5836	95.6024	69.2554	41.5278	38.1706
CG17083	0.502779	NA	1.39405	0.471436	1.50973	0.270338	6.12333	1.40994	1.07193	1.43159	0.116216	1.84587
CG34434	0.502871	NA	4.15426	3.47428	7.34599	0.283855	2.34284	7.01259	8.65561	6.21661	0.981378	1.49025
CG10912	0.503072	NA	304.669	79.5291	171.329	340.829	147.599	275.198	79.6336	120.194	214.948	142.285
CG34281	0.503086	NA	6.06411	14.4198	10.8417	1.95995	0.408222	2.69002	8.66562	9.90343	0.400299	0.321758
RIOK2	0.503098	NA	12.3234	19.872	19.1705	12.1652	12.2999	10.556	18.1327	14.1786	14.3849	10.618
Dph5	0.503144	NA	21.301	49.8902	43.0728	40.7399	50.442	22.7445	44.6104	36.9467	45.0788	32.4806
Osi18	0.503239	NA	120.989	66.5032	27.5905	102.323	0.124241	265.069	113.024	61.3522	55.0734	0.0508038
CG8461	0.503731	NA	4.34943	8.46534	6.58606	8.394	10.4008	5.36148	8.23485	5.63809	8.41919	6.31661
CG7611	0.50385	NA	93.7636	67.6613	70.7545	83.9264	49.4659	91.98	74.0034	83.7281	75.6823	69.9399
CG15209	0.504276	NA	19.0566	23.6948	20.3053	18.5587	25.6825	17.6428	26.3776	21.3071	11.415	20.6941
Ady43A	0.504407	NA	13.3968	15.8341	12.321	21.0999	19.5769	12.5039	19.3449	13.7667	26.9492	20.5078
Cdk9	0.504696	NA	11.8076	12.6673	14.0942	18.018	9.69083	13.1718	16.4897	11.8547	20.7252	11.7357
Ns3	0.504914	NA	30.7388	58.0686	53.4687	45.4168	52.0217	31.13	55.5401	39.2901	54.531	35.0377
BomS2	0.504981	NA	0.0557619	0	0.0810592	0.337923	12.0337	0.0556555	0.0500903	0.460853	3.18948	0.169346
Mdr49	0.504991	NA	74.0936	90.2594	93.3093	90.3064	284.158	51.8895	110.91	108.075	195.23	445.77
ect	0.505335	NA	226.658	67.5075	31.9373	388.976	16.0449	602.526	132.309	88.5622	314.699	31.583
gammaTub23C	0.505353	NA	10.5251	9.79766	12.3615	14.5172	4.66793	11.5578	13.4042	11.2468	17.1225	6.73997
Usp16-45	0.505374	NA	67.3046	75.0403	71.8184	54.7975	45.3304	67.4916	68.774	60.4796	51.1091	38.9835
exp	0.505403	NA	61.352	114.754	86.4091	59.4338	48.1879	134	128.381	107.987	43.4001	39.3222
CG2846	0.505426	NA	27.9228	51.4275	41.7759	37.212	26.9427	39.8122	55.6704	44.8988	40.7659	26.8075
CG4306	0.505451	NA	2.30018	4.57088	6.38341	0.797497	0.621207	3.71037	8.32501	6.64805	1.7045	0.66045
CG5543	0.505544	NA	11.4173	12.5135	10.3756	13.4223	7.11726	10.6488	11.5007	12.7078	19.8858	8.01007
pad	0.505675	NA	7.59756	5.1038	7.71075	5.31214	3.95798	9.1646	3.69666	3.57896	4.66154	4.11511
or	0.505709	NA	8.35035	11.7039	8.32883	12.8005	6.79778	10.1293	10.549	10.1191	13.778	8.39957
CG34443	0.50574	NA	0.822488	0.194723	0.425561	3.52791	0.319478	2.0407	0.510921	0.813846	4.20959	0.931404
CG5391	0.50588	NA	6.48232	2.51091	6.97109	11.976	3.17703	5.15741	5.13927	7.99138	18.672	5.02958
dind	0.505898	NA	24.8559	30.8995	30.5492	30.0751	23.4639	28.6811	29.5934	29.9456	34.1674	24.9616
CG3756	0.506082	NA	11.1803	29.3827	26.6482	17.8018	15.264	11.8917	27.8302	16.4926	19.4468	7.68831
Cyp6a23	0.506329	NA	94.2237	152.417	138.885	34.9142	252.956	53.9858	244.381	135.638	148.989	277.982
kra	0.506582	NA	503.098	867.759	722.491	530.525	619.858	525.777	762.845	719.117	410.048	495.033
CG14207	0.506586	NA	205.789	297.794	311.247	269.486	383.125	199.803	244.681	265.157	261.718	360.504
CG30109	0.506648	NA	7.23511	21.6143	18.8564	13.6926	12.5839	7.45784	19.7055	13.1392	14.4237	7.36656
Drip	0.506769	NA	86.3055	111.505	96.7239	81.9665	81.6976	85.19	113.394	90.7488	109.178	87.9076
CG9253	0.506774	NA	25.9572	66.165	50.1655	87.4543	144.404	32.8924	52.8152	32.4068	85.8577	88.3817
CG4686	0.506775	NA	4.92099	8.63957	6.54553	8.70488	4.02897	6.82707	9.68747	7.93255	8.78075	4.25059
CG12848	0.506885	NA	12.6022	23.6948	18.2079	25.3712	29.4275	15.1568	20.8576	18.0713	23.1399	20.8296
Takl2	0.506902	NA	14.3448	14.7785	17.9445	2.60876	4.54369	12.4112	10.6793	12.345	1.97567	3.67481
CG3568	0.507006	NA	6.98418	7.70695	9.57512	8.08311	2.52033	8.25556	7.85416	10.2662	11.0147	3.59014
128up	0.50701	NA	50.1718	123.619	104.901	72.2343	78.8933	51.3144	119.405	85.0224	64.3577	45.1477
Vha68-2	0.50706	NA	979.555	936.466	974.676	1061.18	1865.68	837.411	815.801	831.261	937.81	1592.7
CG6073	0.507335	NA	12.7834	33.1337	26.8002	16.4095	25.647	12.4112	30.7955	21.6012	17.0708	16.0371
CG3999	0.507441	NA	37.0538	141.584	135.014	76.7219	169.377	40.072	116.25	87.8072	68.6319	142.928
Osi19	0.507754	NA	212.899	120.032	57.1265	174.746	0.177488	425.69	196.374	126.617	97.5954	0.0677384
QC	0.507838	NA	17.1189	26.6361	15.7863	31.4673	37.3257	21.4274	33.6707	26.0823	31.9335	31.5492
bin3	0.508205	NA	70.7061	78.5965	71.3726	53.4053	108.694	70.868	70.0964	60.0383	45.8407	94.2919
SERCA	0.508238	NA	1832.77	1829.08	1778.44	1160.28	2120.23	2119.86	1551.18	1521.11	777.974	1806.89
ImpE1	0.508291	NA	118.592	22.5572	14.0131	67.5845	12.1047	345.936	47.2251	27.6119	32.45	12.4977
mRpS35	0.50831	NA	30.4739	67.7535	63.3579	48.3229	51.081	32.5214	71.0381	49.272	43.5809	30.7363
vib	0.508386	NA	85.3297	97.8741	86.8853	119.449	133.382	82.6113	83.4404	75.0602	113	122.674
CG15529	0.508432	NA	6.24533	3.19756	5.0662	5.6771	7.04627	3.0796	1.72311	3.56916	7.16664	7.21414
IM4	0.508657	NA	0.30669	0.0204972	0.0303972	8.42103	34.7344	0.241174	0.0400722	0.0196108	13.9072	4.33526
hbs	0.50869	NA	19.8791	13.0362	11.6117	19.613	22.3635	21.8912	17.1309	16.5809	14.966	26.0624
Cht4	0.508766	NA	19.3633	6.84607	19.363	56.1492	9.99256	12.9677	7.79405	30.4555	15.6633	11.4986
CG6674	0.508838	NA	5.1998	5.78021	5.58295	9.44831	3.97573	5.36148	7.73394	6.84415	10.3045	4.47074
tyn	0.508983	NA	67.5555	25.2423	25.4323	71.6125	31.3798	144.092	34.2117	53.3511	43.6455	27.8913
CG8066	0.509168	NA	35.2694	17.1562	21.6732	32.9272	19.8076	27.1042	16.3595	20.3658	24.4699	24.335
CG15919	0.509772	NA	3.19237	4.45814	2.42164	2.14919	0.0177488	13.6541	5.51995	1.49042	0.619818	0.0508038
Mtap	0.509835	NA	52.3883	99.7086	84.9804	105.216	96.1274	54.9505	95.3219	80.1393	91.9267	75.2574
CG2930	0.510201	NA	340.399	348.135	340.246	212.04	288.24	271.729	357.254	371.575	356.976	285.416
Akr1B	0.510217	NA	208.313	919.996	589.645	381.555	319.851	326.252	1176.05	591.078	567.094	426.667
Atg13	0.510305	NA	27.407	25.5395	22.1596	70.9772	21.2098	26.1766	26.2674	26.3176	22.8816	32.6499
CG11257	0.510418	NA	4.2379	5.97493	6.38341	5.42028	1.75713	5.69541	7.11282	5.62829	6.88256	2.48939
CG3546	0.51061	NA	122.816	19.8823	0.233045	337.598	0.248483	404.578	61.6211	60.2246	306.306	0.270954
CG11134	0.510825	NA	34.5445	58.0276	51.0977	63.989	37.3257	43.7267	53.3562	51.1154	69.6649	51.7014
Clk	0.510911	NA	4.53065	0.830137	2.9384	0.108135	3.10604	2.0036	0.881589	2.86317	0.129129	2.37085
BI-1	0.511006	NA	57.4905	71.2483	56.1234	101.309	79.2128	62.7794	71.8796	58.2734	134.72	93.6823
Dera	0.511078	NA	18.3457	31.1455	29.5055	28.7775	23.8721	17.9025	32.0277	24.9645	25.7224	19.17
[truncated: 8,001 more rows]
