# Supplementary material for: Alternative Characterizations of Methyl Lucidone-Responsive Differentially Expressed Genes in Drosophila melanogaster Using DEG-by-Index Ratio Transformation
Source: Insects. 2025 Aug 27;16(9):898. doi: 10.3390/insects16090898 (PMC12470851; doi:10.3390/insects16090898)
Supplement: Supplementary file 1 [file insects-16-00898-s001.zip › Data S4.xlsx]

## Sheet: 287 DEGs
DiRT id	p-value	p-adjusted (B-M)	p-validation	adjusted p-validation	C1	C2	C3	C4	C5	T1	T2	T3	T4	T5	C6	C7	C8	C9	T6	T7	T8	T9
CG16775/CG33926	0.00182561	0.0312765	8.05807e-06	0.01	1.79101	2.40296	2.13183	1.48504	2.91463	1.03695	0.404272	1.25746	0.382934	0.0843195	1.22991	1.30321	1.4026	1.49839	0.393921	0.206581	0.146042	0.19896
CG1907/CG2846	0.000708119	0.0234195	1.05288e-05	0.00846514	3.95706	3.91849	4.03978	3.66655	3.99055	3.37465	3.27767	3.49334	2.84606	3.08085	3.84781	3.84111	3.95652	4.08503	2.89688	2.8179	2.89387	3.05353
Cyt-c-p/MFS12	0.000499487	0.0204462	2.01268e-05	0.010788	35.9031	42.9083	41.6998	43.6857	38.7851	27.8654	29.2056	23.5754	21.0991	13.6851	42.8469	36.5757	39.1906	38.522	17.291	21.7359	16.9778	19.1103
CG5455/CG9360	0.00250549	0.0328841	2.2132e-05	0.00889706	24.8173	18.1925	18.2226	16.0995	15.9309	13.9146	6.95343	7.42934	0.533191	1.29458	15.7059	13.7344	17.3885	19.2315	0.506824	0.774818	2.61943	1.92472
Alp8/CG14314	0.00284988	0.0344191	2.37256e-05	0.00763014	67.3865	70.7937	71.1538	68.3059	71.8127	52.3726	38.3738	50.3101	8.46006	25.8128	63.8491	81.0955	69.0413	76.0812	10.1026	8.93266	22.0268	18.0917
CG6023/Ance-5	0.00151754	0.0292609	2.62809e-05	0.00704329	0.0926829	0.102808	0.0998537	0.0988111	0.0957702	0.0750708	0.0583992	0.0755616	0.054062	0.0314822	0.0831432	0.0899428	0.0893233	0.0967445	0.0436097	0.0489782	0.049742	0.0379926
Akr1B/tko	0.00442972	0.0407779	5.20441e-05	0.0119553	11.6379	15.8181	13.5335	13.5646	11.4379	18.3762	19.8904	15.6982	25.1673	22.4557	13.6528	10.7855	9.76748	9.74451	22.0139	24.7863	21.6266	22.7616
ND-B17.2/CG5577	0.00598073	0.0449816	7.28455e-05	0.0146419	4.98361	4.79421	5.21972	5.37176	5.3239	4.57854	4.48201	4.68719	3.66817	3.7172	5.46555	4.87638	5.19198	5.1135	3.73865	3.9204	3.99336	3.8947
CG7627/GLS	0.000414066	0.0200762	7.46501e-05	0.0133375	0.494939	0.532853	0.526216	0.525256	0.549231	0.747197	0.786837	0.701073	0.869106	0.982594	0.413959	0.520694	0.527011	0.508247	0.797146	0.813196	0.741877	0.807123
CG4611/CG4627	0.00795204	0.0497338	8.202e-05	0.0131888	1.85876	1.87268	1.75969	1.74348	1.86784	2.28036	1.86855	2.06608	2.4597	2.34097	1.73133	1.6121	1.799	1.77674	2.27971	2.31757	2.4551	2.52151
Yip1d1/CG12321	0.00551225	0.0440098	9.00216e-05	0.0131595	1.47619	1.52433	1.55498	1.64642	1.62308	1.4786	1.22704	1.28408	0.962553	1.01908	1.81019	1.58901	1.77881	1.81297	0.958383	0.921635	0.968525	1.18376
CG4627/CG4611	0.00586737	0.0448037	9.49007e-05	0.0127167	0.537992	0.533994	0.568281	0.573566	0.535379	0.438528	0.535173	0.484008	0.406553	0.427174	0.57759	0.620308	0.555864	0.562829	0.438651	0.431486	0.407315	0.396588
Orc4/Rev7	0.00188075	0.0316244	0.000100178	0.0123912	2.97902	3.03493	2.63889	2.77287	2.93651	2.48113	1.96743	1.9321	1.24293	1.36095	3.15328	2.26667	2.70909	2.75	1.09091	1.03153	0.873737	1.06564
CG44040/Sym	0.000465278	0.0201177	0.000104919	0.0120507	1.33034	1.0006	1.40142	1.19194	1.35689	0.892216	0.680212	0.839016	0.654036	0.598504	1.56566	1.60934	1.40746	1.33709	0.750969	0.872201	0.855282	0.706114
CG1896/ver	0.00271633	0.0342992	0.000110733	0.0118706	3.0082	2.84722	3.10879	3.54237	3.63415	2.85714	2.06949	2.02909	1.74783	1.45283	3.86758	3.625	4.14706	3.16364	1.65509	1.80171	1.22936	1.48408
MME1/cl	0.00518518	0.043122	0.000128434	0.0129076	0.19268	0.203382	0.197563	0.222495	0.207799	0.152428	0.191654	0.146735	0.137234	0.100162	0.28169	0.241144	0.238895	0.232498	0.130262	0.14033	0.151918	0.121751
CG8303/Cpr49Ad	0.00694134	0.0474214	0.000130431	0.0123372	0.890902	1.33459	1.13227	1.13652	1.15589	3.14855	2.80778	3.67937	1.48825	1.89395	1.32531	1.28474	1.25604	1.14603	1.70711	1.99038	1.94243	1.92035
CHES-1-like/CG45050	0.00315296	0.0358268	0.000205567	0.018364	0.403886	0.355106	0.409729	0.477866	0.383352	0.318669	0.310488	0.290208	0.295415	0.199447	0.419415	0.378002	0.412316	0.376505	0.27452	0.240208	0.267964	0.209679
dwg/Rpt4	0.00174521	0.0307427	0.00021899	0.0185335	0.138376	0.149224	0.13207	0.143044	0.14207	0.109502	0.125613	0.0949819	0.123054	0.107914	0.145965	0.136381	0.142902	0.142194	0.114929	0.109349	0.12216	0.116515
CG10038/Rpt4	0.00462542	0.041471	0.000225416	0.0181235	0.15083	0.148754	0.148912	0.160941	0.159692	0.126933	0.138817	0.138531	0.114553	0.101729	0.146108	0.148196	0.142274	0.165065	0.103169	0.109523	0.0968513	0.108817
Ugt35E1/AGO3	0.00510544	0.0429959	0.000250858	0.0192086	2.25641	2.57884	2.36565	2.25105	2.40132	1.81004	1.64596	1.79345	0.664	0.630734	2.52761	2.36458	2.35249	2.05751	0.888889	1.26946	0.887052	0.487535
Ctr1B/CG31832	2.72551e-05	0.0118358	0.000252831	0.0184797	49.2258	54.4877	46.0027	46.873	44.7609	27.3114	19.1192	13.1199	14.313	7.41322	66.9597	47.4865	60.6164	46.3214	8.75177	14.5414	18.3333	9.23239
FeCH/CG4553	0.00177417	0.030818	0.000267034	0.0186691	5.64859	5.97617	6.06195	5.71747	5.52268	8.44251	7.1749	7.05861	8.73262	9.91887	7.25232	6.68445	5.7415	5.55705	10.0333	9.33333	9.38402	10.0296
CG2691/MFS12	0.000268364	0.0179894	0.000282697	0.0189407	6.62919	7.25999	7.04724	7.156	7.05778	5.34465	5.21354	3.93506	5.36637	3.77736	6.90239	6.65811	6.93562	6.75562	3.98319	5.06713	3.93194	4.93584
Oatp33Ea/CG5033	0.00158218	0.0297604	0.00030108	0.0193654	1.25011	1.11323	1.13917	0.933563	0.995863	1.56542	1.27558	1.86745	1.72768	1.64861	0.751551	0.947127	1.03999	1.12608	1.54983	1.56269	1.65486	1.59131
ecd/CG7694	0.00313039	0.0358148	0.000343107	0.0212198	2.14911	1.97992	2.04829	2.00479	2.16129	1.67128	1.90818	1.39151	1.43012	1.15646	2.31759	2	2.45675	2.62069	1.33359	1.30942	1.34082	1.45789
CG3191/CG18609	1.89607e-05	0.0118362	0.000347505	0.0206958	0.653392	0.614994	0.668325	0.580694	0.52454	0.335535	0.238232	0.362986	0.309764	0.304075	0.601103	0.500838	0.537058	0.509978	0.358974	0.35558	0.348039	0.29386
CG4615/Mgstl	0.000535276	0.0207222	0.000347725	0.0199694	0.52292	0.451967	0.445087	0.488613	0.41653	0.286913	0.37459	0.236771	0.323016	0.288843	0.507375	0.55291	0.499499	0.440509	0.280365	0.271061	0.323019	0.329702
CG11164/RtcB	0.00763174	0.0491462	0.000354297	0.0196452	0.134479	0.110524	0.130414	0.133083	0.122276	0.0967544	0.113011	0.1	0.0704715	0.0604197	0.140068	0.114091	0.111406	0.127841	0.0661062	0.079456	0.0643395	0.0642742
Rpt4/dwg	0.00440755	0.0407617	0.000358417	0.0192111	7.22667	6.70134	7.57173	6.99087	7.03876	9.13229	7.96093	10.5283	8.12654	9.26667	6.85098	7.33239	6.9978	7.03263	8.70102	9.14502	8.18597	8.58258
CG6723/GstE7	0.00105953	0.0263247	0.000364878	0.0189266	0.193912	0.19961	0.161167	0.187319	0.173834	0.121127	0.106494	0.12065	0.0491773	0.0392459	0.159664	0.151224	0.193024	0.193458	0.0511031	0.0649663	0.0962742	0.0631711
Nup62/CG12321	0.0043367	0.0404058	0.000380648	0.0191275	0.96162	1.01729	1.02078	1.03894	0.990385	0.897817	0.835505	0.822081	0.636128	0.571145	1.13841	0.926223	1.12107	1.11721	0.556326	0.671154	0.498361	0.676267
apt/CG31122	0.000444367	0.0205479	0.000393374	0.019168	1.84536	1.57323	1.74342	1.77841	1.7357	1.45016	1.2436	1.43498	1.26285	1.13378	1.81274	1.90524	1.822	1.79883	1.14657	1.39681	1.45605	1.27238
shop/Rpt6	0.00147472	0.028995	0.000425644	0.0201304	0.845991	0.81916	0.84655	0.822528	0.918678	0.641059	0.711031	0.695136	0.46939	0.518896	0.858744	0.812857	0.95666	0.832204	0.498367	0.492483	0.60141	0.608885
Mgstl/CG4615	0.00191653	0.0316402	0.00042744	0.0196378	1.91234	2.21255	2.24675	2.04661	2.40079	3.48538	2.66958	4.22348	3.09583	3.46209	1.97093	1.80861	2.002	2.2701	3.56678	3.6892	3.09579	3.03305
CG17187/Pym	0.00169557	0.0304592	0.000450925	0.0201413	0.533769	0.475344	0.531934	0.488539	0.476364	0.568831	0.682091	0.73625	0.749389	0.838095	0.483995	0.517974	0.495652	0.516393	0.740648	0.730647	0.790244	0.641196
CG32803/CG11912	0.00484562	0.0417945	0.000516995	0.0224683	0.158142	0.166247	0.16198	0.153504	0.132826	0.120984	0.13078	0.112932	0.0797192	0.0677497	0.169806	0.146251	0.167851	0.137695	0.102689	0.0701159	0.0747948	0.0843504
Zfrp8/CG4210	0.00651038	0.0463476	0.000519937	0.0220015	0.876351	0.859697	0.842713	0.832288	0.93578	0.806452	0.685282	0.606568	0.724796	0.491898	0.965732	0.83403	0.909812	0.954637	0.701957	0.654038	0.563486	0.61506
ver/CG1896	0.00744013	0.0488253	0.000556549	0.022947	0.332425	0.35122	0.321669	0.282297	0.275168	0.35	0.483212	0.492832	0.572139	0.688312	0.25856	0.275862	0.241135	0.316092	0.604196	0.55503	0.813433	0.67382
rnh1/Npl4	0.0018987	0.031607	0.000588273	0.0236486	0.355954	0.327215	0.340693	0.359813	0.375387	0.267538	0.318067	0.286998	0.23687	0.225975	0.336845	0.340798	0.395983	0.407653	0.235094	0.236925	0.257063	0.24936
vtd/CG17698	0.00296131	0.0346748	0.00063071	0.0247361	1.20958	1.2522	1.1921	1.14812	1.12546	1.39869	1.58995	1.25119	1.50743	1.55126	1.11705	1.06913	1.15887	1.10877	1.51487	1.56886	1.40383	1.35074
CG33054/mtTFB2	0.000515842	0.0202844	0.000657488	0.0251724	0.6614	0.631841	0.659677	0.701014	0.665377	0.507003	0.60951	0.497689	0.525641	0.482815	0.725528	0.684615	0.774713	0.733021	0.546125	0.495	0.50655	0.599099
CG5050/Jon99Ci	0.00189912	0.031509	0.000657734	0.0245962	0.00552271	0.00592225	0.00909457	0.0110065	0.00761683	0.0103265	0.018815	0.0190198	0.0175793	0.0163934	0.00523912	0.00711382	0.00381981	0.00602747	0.0130233	0.0121434	0.0111872	0.0154554
Keap1/Hsc70-4	0.0024644	0.0329069	0.000660208	0.0241276	0.00707749	0.0065414	0.00704911	0.00662894	0.00723398	0.00955928	0.00923625	0.011955	0.0151755	0.0119882	0.00470125	0.00652861	0.00692327	0.00697772	0.012564	0.0139595	0.0122262	0.0102896
Ugt49B1/Mpc1	0.00228023	0.0322135	0.000682819	0.0243994	1.05369	1.0761	0.864465	1.00812	1.01383	1.31332	2.36655	2.33793	3.15973	2.34531	0.884533	1.21053	0.891854	0.946697	2.93195	2.80964	2.20713	2.0231
CG3690/Cog1	0.000109932	0.0156858	0.000714678	0.0249827	0.59716	0.638722	0.635196	0.608224	0.642331	0.410976	0.46516	0.502967	0.376636	0.356647	0.694332	0.597861	0.726528	0.758794	0.47541	0.341908	0.348958	0.296754
Wee1/spas	0.00249389	0.0329484	0.000718819	0.0245928	0.50938	0.468549	0.476004	0.48475	0.467213	0.529608	0.606596	0.547989	0.576646	0.655213	0.532075	0.532157	0.513736	0.49955	0.576009	0.602046	0.572864	0.590663
cag/FucTB	0.00416876	0.0397305	0.000726315	0.0243315	1.53004	1.55241	1.64778	1.47813	1.55963	1.35484	0.91215	1.31828	0.935223	0.708812	1.71373	1.38138	1.5	1.57143	1.0068	1.09647	0.976562	0.82716
Cpr/Chro	0.00512814	0.0429697	0.000750061	0.0246143	5.23977	5.46912	5.19068	4.65516	5.23108	5.41987	6.7262	6.63396	6.54246	7.62011	5.36887	4.75825	5.97695	5.59413	7.69587	6.98272	8.0316	7.46938
CG5757/Prosalpha6	0.00215195	0.0319372	0.000798189	0.0256697	0.100137	0.122037	0.124162	0.12376	0.109598	0.091654	0.0868886	0.0911469	0.0746117	0.0580519	0.141963	0.099629	0.122737	0.127547	0.0654545	0.0680189	0.0456804	0.061165
CG14407/Sar1	0.00219065	0.0320824	0.000814133	0.0256691	0.165546	0.162635	0.168654	0.153816	0.175069	0.140889	0.147324	0.134826	0.127383	0.108736	0.182079	0.161162	0.173777	0.168618	0.133967	0.135391	0.114321	0.111647
Droj2/Trxr-1	0.00607922	0.0451109	0.000823	0.0254497	0.81144	0.859334	0.788422	0.807036	0.863018	0.824638	0.628334	0.538093	0.54723	0.541131	0.779371	0.864794	0.907465	0.917981	0.531122	0.620271	0.565111	0.66928
Cyp309a1/sut1	0.000488072	0.0205691	0.00084266	0.025566	0.32591	0.390694	0.339128	0.256389	0.359063	0.528577	0.792425	0.53496	0.675304	0.698574	0.296257	0.265115	0.315984	0.336751	0.823811	0.618725	0.708933	0.553558
CG8519/CG31974	0.00129014	0.0274168	0.000863828	0.0257229	0.0949029	0.105769	0.095139	0.0976717	0.105413	0.0735655	0.0773324	0.0824507	0.0566189	0.0514477	0.0958275	0.101976	0.109561	0.117035	0.0575939	0.06304	0.0765644	0.0724304
CG11454/CG6013	8.00949e-05	0.0150941	0.000874758	0.0255748	1.80159	1.6328	1.63783	1.72505	1.70378	1.32984	1.41899	1.48094	1.40438	1.34187	1.74236	1.7445	1.58111	1.69912	1.41318	1.31344	1.37711	1.45982
Klc/eIF3c	0.00225718	0.032115	0.000896389	0.0257392	0.130311	0.136242	0.140055	0.135308	0.127355	0.140041	0.148105	0.154891	0.156884	0.157352	0.111325	0.130255	0.129099	0.130676	0.155546	0.156375	0.151111	0.158787
wun2/GstE7	0.000993707	0.0263967	0.000914315	0.0257933	0.352311	0.409357	0.460476	0.417323	0.324909	0.27662	0.198557	0.249807	0.131356	0.124593	0.339423	0.440997	0.369978	0.38989	0.119272	0.143887	0.250949	0.137752
grsm/CG2059	0.000274752	0.0179361	0.000926688	0.0256916	2.46683	2.26086	2.56175	2.33817	2.28788	3.19355	2.85067	3.1552	2.85677	3.34773	1.92902	2.33102	2.1541	2.17391	2.82276	2.72848	3.053	2.72216
CG6013/CG11454	8.17783e-05	0.0148509	0.000961205	0.0261969	0.555066	0.612444	0.610564	0.579694	0.586931	0.751973	0.704726	0.675249	0.71206	0.745229	0.573933	0.573231	0.632468	0.588542	0.707622	0.761357	0.726158	0.685015
RluA-2/CG31974	0.00209456	0.0318424	0.00096984	0.0259917	0.0903402	0.0813889	0.0874089	0.0865427	0.087686	0.0642472	0.0604064	0.0753452	0.0484016	0.0384462	0.0924336	0.0735097	0.0781671	0.0723011	0.0423517	0.0467103	0.0429448	0.0546103
EMC7/M1BP	0.00245587	0.0329252	0.000977286	0.0257619	1.92206	1.96283	1.89566	1.7811	1.77466	1.99821	2.11346	2.06685	2.02103	2.12667	1.73727	1.83401	1.71677	1.68511	2.06445	1.93792	1.97448	1.99391
Pgm2a/Npl4	0.00667883	0.0468456	0.000979721	0.0254095	1.16517	1.27399	1.13215	1.25086	1.20037	1.13721	1.10269	0.91489	0.933043	0.898141	1.6745	1.4332	1.32712	1.35614	0.903275	0.96618	1.01436	0.939671
Cdc42/CG9945	0.0057092	0.0442729	0.00098329	0.0250973	7.61752	8.09858	7.79811	8.33061	8.50392	6.90803	6.78756	7.05101	4.58614	5.58152	8.04137	7.53827	7.94766	8.46555	4.2888	4.37106	5.5222	6.13096
CycK/Lint-1	0.00279905	0.0343029	0.000991407	0.0249091	2.35851	2.48354	2.37222	2.33064	2.42754	2.74917	2.8419	3.42636	2.94505	3.57895	2.2237	2.35104	2.50469	2.58714	3.15032	2.92765	2.90963	3.11487
CG1812/mth	0.00106018	0.0262756	0.00100392	0.0248355	1.01622	0.826748	1.01403	0.960474	0.813483	1.24868	1.14623	1.11268	1.28322	1.30788	1.05977	0.861747	0.890244	0.726368	1.26704	1.33205	1.45676	1.36518
Ncc69/CG31106	0.00681889	0.047231	0.00102302	0.0249245	4.11694	4.35177	4.3309	3.64514	4.52486	3.14925	3.37975	3.264	2.62452	1.39391	3.51584	3.53167	4.7795	4.23974	1.90294	2.04267	2.41256	1.9931
CG3699/Uhg1	0.00672714	0.0469209	0.00104426	0.0250622	3.03379	4.59828	3.65217	2.59475	3.43908	3.98501	5.84956	7.27214	5.60218	7.28926	3.04765	2.97805	3.48662	3.34477	6.63103	4.84342	5.40564	6.45156
AANAT1/CG9360	0.00114296	0.026861	0.00105111	0.0248557	41.2404	30.5455	33.9161	26.3037	34.5096	19.6646	12.2037	18.3345	0.954854	3.21433	24.4813	22.7708	38.8691	40.5561	1.02893	1.18341	5.68896	4.85776
Zip89B/Kaz1-ORFB	0.00195042	0.0317277	0.00107697	0.025098	3.30449	2.69388	3.46988	2.78784	4.32824	1.96646	1.71191	2.31385	1.20225	1.45404	3.31694	2.54313	3.79395	3.74857	1.17672	1.54402	1.65835	1.68106
CycB3/CG8209	0.00599434	0.0450162	0.00108409	0.0249032	0.0930576	0.0994224	0.117026	0.134529	0.109319	0.0626003	0.087959	0.088665	0.0802341	0.0663391	0.108889	0.103844	0.139	0.121875	0.0683811	0.0522556	0.0744611	0.0639361
CG7631/eIF4E3	0.00022929	0.0173496	0.0011388	0.0257913	19.8578	17.3532	16.44	13.82	16.3235	6.18699	8.7053	11.2238	8.56897	6	25.1852	19.4375	23.5833	25.087	5.95181	15.1053	8.4	8.53333
mtTFB2/CG33054	0.000805056	0.0246653	0.00116875	0.0261021	1.51195	1.58268	1.51589	1.42651	1.50291	1.97238	1.64066	2.00929	1.90244	2.07119	1.37831	1.46067	1.2908	1.36422	1.83108	2.0202	1.97414	1.66917
CG14194/Rpn8	0.00376161	0.0384554	0.00120396	0.0265202	0.258517	0.230658	0.242271	0.264322	0.244757	0.220892	0.188426	0.203493	0.214589	0.158755	0.267434	0.243485	0.251316	0.274524	0.203229	0.218534	0.188591	0.208369
Msh6/CG10254	0.0024772	0.0329457	0.00121764	0.026459	0.279057	0.286878	0.300687	0.255126	0.251661	0.329909	0.366615	0.345561	0.397999	0.454831	0.266563	0.184932	0.222035	0.220109	0.337071	0.331567	0.386802	0.330996
Cda9/Ggt-1	0.000455218	0.0200296	0.00124587	0.0267114	2.26362	2.07768	2.53428	2.35794	2.30564	1.60951	1.68097	1.1678	0.800311	1.2754	2.59446	2.1106	2.11565	2.15653	0.933472	0.89422	1.54437	1.23262
SmydA-7/CG31106	0.00250123	0.0329147	0.00127287	0.0269313	0.395802	0.410138	0.521898	0.444996	0.484681	0.291484	0.322373	0.341932	0.298934	0.166667	0.383198	0.441931	0.548868	0.522274	0.22927	0.241094	0.283484	0.237481
arg/Nplp2	0.0065743	0.0466034	0.00130846	0.0273247	0.0117556	0.0107811	0.0113286	0.0104997	0.011184	0.00813307	0.00957118	0.00988375	0.0105197	0.00855545	0.0117056	0.0120503	0.011774	0.0110435	0.00956662	0.00954379	0.00940439	0.00794022
Ubc2/CG3408	0.00699151	0.0476014	0.00135943	0.0280251	3.20695	2.89474	3.0832	2.86748	2.86525	2.69858	2.53494	2.74607	2.29265	2.09091	2.9375	2.76605	2.96016	3.21344	2.40595	2.4267	2.5	2.41935
CG4553/FeCH	0.000314981	0.0187264	0.00137481	0.0279834	0.177035	0.167331	0.164964	0.174903	0.181071	0.118448	0.139375	0.141671	0.114513	0.100818	0.137887	0.149601	0.174171	0.179952	0.0996682	0.107143	0.106564	0.0997053
CG4679/MFS12	0.000103624	0.0154477	0.00147451	0.0296376	3.82057	4.1669	3.86171	4.39057	3.9453	3.10314	2.99312	2.47835	2.52129	2.26556	3.20096	3.59865	3.74582	3.84187	1.67362	2.12476	2.23958	2.70814
Trxr-1/Droj2	0.00681572	0.0472418	0.00148559	0.0294917	1.23238	1.16369	1.26836	1.2391	1.15872	1.21265	1.59151	1.85842	1.82739	1.84798	1.28309	1.15635	1.10197	1.08935	1.88281	1.6122	1.76957	1.49414
Pgant4/CG7910	2.64498e-05	0.0120082	0.00149998	0.0294143	2.8076	2.97472	2.77342	2.96817	2.9485	2.16746	2.33474	1.93747	2.14837	1.87728	3.55016	3.04106	2.91892	2.93405	2.32293	2.14064	1.74696	1.99717
CG7544/Rev7	0.00269996	0.0343531	0.00151081	0.0292698	1.44056	1.58515	1.50397	1.61199	1.77778	1.14151	1.20195	1.26852	0.673298	0.763314	1.67153	1.29206	1.85455	2.05	0.566116	0.580296	0.626263	0.969112
CG2059/grsm	0.000171192	0.0174477	0.0015295	0.0292789	0.405378	0.44231	0.390358	0.427685	0.437086	0.313131	0.350795	0.316937	0.350046	0.29871	0.518398	0.428997	0.464231	0.46	0.354263	0.366504	0.327547	0.367355
CG3348/GstD5	0.00304198	0.0354531	0.00153086	0.0289603	7.74586	8.42934	10.7976	7.72907	6.33946	7	1.54621	1.54738	0.186372	0.202096	6.60887	2.72097	6.35266	5.00513	0.120833	0.415704	0.298781	0.278656
CG32473/Apl	0.00153735	0.0293595	0.0015314	0.0286337	30.5926	31.0728	30.2609	28.7109	28.4581	36.7558	35.4981	37.8883	39.7948	46.5584	23.7305	30.0641	30.7763	29.1691	42.6862	40.6174	38.1709	47.2491
slmb/ND-B17	0.00643732	0.0461565	0.00155313	0.0287061	0.612176	0.651352	0.571704	0.64678	0.601423	0.814756	0.702552	0.650957	0.852269	0.808336	0.545158	0.678989	0.605631	0.645027	0.772903	0.782073	0.857308	0.837747
CG3819/Dhc98D	0.000105181	0.0154493	0.00157717	0.0288191	279.686	327.027	276.783	314.917	421.756	138.889	101.23	152.053	81.5	114.079	378.917	478.789	366.012	328.591	230.16	136.784	93.6034	86.4545
Aldh7A1/GstE6	0.00363923	0.037667	0.00158484	0.028634	1.04834	1.06709	1.25629	1.02946	1.02839	0.498529	0.746187	0.989191	0.526183	0.672207	1.11437	0.950833	1.05622	1.08806	0.523727	0.638815	0.822517	0.670619
EndoG/CG17027	0.0020943	0.0318869	0.00159319	0.028465	0.705436	0.686629	0.67372	0.674275	0.662631	0.4711	0.602759	0.433727	0.404719	0.265409	0.863971	0.643367	0.618711	0.65	0.304839	0.330609	0.428897	0.335057
gammaSnap1/CG32053	0.00105093	0.0263737	0.00159853	0.0282465	0.684762	0.721037	0.738056	0.711759	0.706224	0.639752	0.587097	0.550708	0.496928	0.459538	0.668904	0.640404	0.635408	0.639155	0.503827	0.554077	0.481887	0.568352
GstZ2/CG14787	0.000495164	0.0204368	0.00160074	0.0279782	8.95134	8.15596	8.81884	8.38779	8.79878	5.27014	6.80381	6.71451	7.09618	5.26485	8.73602	8.55161	8.20821	8.76282	5.73628	5.86656	5.782	7.44689
Sbat/l(3)77CDf	0.00426618	0.040123	0.00161294	0.0278883	0.0281371	0.0303906	0.0321547	0.0367534	0.0290901	0.0338346	0.0566378	0.0504142	0.0642019	0.0590072	0.0369108	0.0429688	0.0345018	0.0378855	0.0669487	0.0554012	0.0517588	0.0631619
Wdr82/crn	0.00796747	0.0497369	0.00161586	0.0276415	0.543307	0.558337	0.602929	0.558805	0.546503	0.659171	0.668581	0.565826	0.636005	0.660942	0.562	0.59581	0.517964	0.563742	0.65445	0.650489	0.693061	0.652881
AANATL3/CG11425	0.000430284	0.0200826	0.00163887	0.0277401	0.10299	0.194316	0.126657	0.125275	0.0842553	0.310811	0.275707	0.234694	0.22741	0.286115	0.180723	0.154047	0.116541	0.120433	0.318505	0.283358	0.22973	0.261246
Lint-1/CycK	0.000711791	0.0232332	0.00166828	0.0279437	0.423996	0.402651	0.421546	0.429067	0.41194	0.363746	0.351877	0.291855	0.339552	0.279412	0.4497	0.425344	0.399251	0.386528	0.317428	0.341571	0.343687	0.32104
CG44014/Arc1	0.002869	0.0345248	0.0017399	0.0288429	0.266719	0.203909	0.273216	0.239493	0.194437	0.140878	0.123176	0.186717	0.0626427	0.0687515	0.305009	0.176397	0.209868	0.210606	0.0719991	0.0572	0.0695158	0.091355
Marcal1/RpA-70	0.00234645	0.0322815	0.00175195	0.0287462	0.119397	0.108617	0.124124	0.12229	0.127405	0.11026	0.0860135	0.0671736	0.0695798	0.0602068	0.101695	0.10284	0.140909	0.128483	0.0631044	0.0595764	0.0727194	0.0621685
Klp64D/Idh3b	0.00520721	0.0431974	0.00175239	0.028463	0.130258	0.135864	0.136003	0.136801	0.1327	0.156987	0.153053	0.143239	0.183417	0.170183	0.116545	0.148584	0.135	0.133811	0.174896	0.169582	0.191757	0.173204
CG6724/CG16787	0.00350289	0.0373393	0.00179954	0.0289366	2.11045	2.43545	2.26092	2.2856	2.49864	2.06323	2.03043	1.76785	1.65011	1.53278	2.49962	2.18414	2.4793	2.38201	1.63098	2.03063	1.63703	1.72623
CG2889/scramb1	0.00775493	0.0491474	0.00181811	0.0289458	0.235991	0.252074	0.242574	0.266711	0.269434	0.127247	0.209631	0.198722	0.225169	0.18811	0.23817	0.255348	0.250591	0.23555	0.213729	0.19265	0.207062	0.215802
ATPsynE/Cbp80	0.00370758	0.0381373	0.0018517	0.0291915	5.14661	5.02615	4.984	5.41159	5.49213	4.10112	4.87543	4.76745	4.10489	4.18525	6.49455	5.85966	5.75689	5.89066	4.84952	4.8206	5.05956	4.27767
Gdap1/CG2064	0.00113709	0.0269769	0.0018756	0.0292812	0.447561	0.482948	0.512475	0.486118	0.446822	0.308032	0.343104	0.324511	0.123985	0.217035	0.650524	0.388395	0.489796	0.446529	0.133935	0.145976	0.18462	0.233584
CG8562/CG17027	0.0037385	0.0382976	0.00191032	0.0295365	6.92794	7.60865	6.99687	6.75941	8.31154	5.30205	5.3533	5.22234	2.40181	2.05355	9.89338	7.22611	7.97642	7.63361	1.82388	2.52407	5.31787	2.79524
CG31122/apt	0.00110119	0.0266959	0.00191578	0.0293388	0.541899	0.635633	0.573585	0.562299	0.576136	0.68958	0.804114	0.696873	0.791862	0.882002	0.551651	0.524869	0.548846	0.555918	0.872168	0.715916	0.686792	0.785928
Trap1/CG4407	0.00330793	0.0362674	0.00195405	0.0296425	4.44021	4.11654	4.63001	4.59266	4.74131	3.19006	3.99576	4.09759	3.51237	3.65849	4.38344	4.01428	4.41578	4.23418	3.54442	2.85179	3.03423	3.51412
CG31974/CG8519	0.00797025	0.0496921	0.00197231	0.0296399	10.5371	9.4546	10.5109	10.2384	9.48649	13.5933	12.9312	12.1285	17.6619	19.4372	10.4354	9.80624	9.12735	8.54443	17.3629	15.863	13.0609	13.8063
Urod/REG	0.00520916	0.0431776	0.00199016	0.0296312	0.454348	0.450102	0.410163	0.47391	0.434563	0.538067	0.54399	0.522197	0.692087	0.693588	0.426729	0.560195	0.444013	0.449316	0.710223	0.622276	0.753323	0.662906
CG42397/CG14300	2.90517e-05	0.0116067	0.00199671	0.0294561	0.0174354	0.0143145	0.017624	0.0167974	0.0182999	0.00848631	0.0080336	0.0062821	0.00317334	0.00357634	0.0147318	0.018322	0.0133789	0.0213844	0.00278978	0.00135248	0.00880282	0.00437811
AlaRS/CG1662	0.000308114	0.0186511	0.00200862	0.0293624	3.59749	3.57536	3.75985	3.12087	3.77269	4.7349	4.86402	4.32654	5.37285	5.2679	3.28551	3.3801	3.24383	3.36952	5.25908	4.37854	5.01017	4.13861
dsb/CG8562	0.000100131	0.0151531	0.00203382	0.0294629	0.0150547	0.0200601	0.0140756	0.0179794	0.0196155	0.0424335	0.0536293	0.0547511	0.0340033	0.0534689	0.0181345	0.0250716	0.0191208	0.0181467	0.0677441	0.0470193	0.043043	0.0695523
Eno/lute	0.00240518	0.0326842	0.00206746	0.0296828	27.1303	24.9659	25.9886	27.1776	27.2266	24.7682	19.0841	17.021	21.0218	16.6058	32.3976	27.7796	25.9384	25.5662	19.0581	20.6193	17.6625	15.9946
CG9596/CG5916	0.000558605	0.020975	0.00217921	0.0310104	1.88448	1.71829	1.807	1.9545	1.934	1.56364	1.51683	1.51305	1.40473	1.22154	2.19792	2.10567	1.83184	2.05875	1.62651	1.49541	1.44824	1.2
Uch/prg	0.00402689	0.0395872	0.00221696	0.0312709	5.32258	4.86344	5.33369	5.1636	4.65161	6.54353	6.41527	7.08595	6.92821	9.34471	4.38012	5.41564	3.54054	4.27381	7.67115	6.2037	8.07853	8.47345
CG15599/CG32767	0.00313781	0.0358176	0.00222648	0.031132	0.0483784	0.0403522	0.043326	0.0492866	0.0416819	0.0675621	0.0753138	0.104301	0.0621558	0.103128	0.0494118	0.0370085	0.0333962	0.0383743	0.0575177	0.0668287	0.0577572	0.0687374
CG8620/CG14312	0.0054267	0.0438172	0.00226867	0.0314485	3.36508	3.80282	3.675	3.18405	2.57692	5.65116	10.1957	5.01449	10.3768	12.0236	1.92042	4.47649	2.87817	2.58216	11.4253	8.83801	6.90732	7.63801
CG9799/MFS12	0.00116965	0.0269803	0.00227634	0.031285	3.59091	3.56182	3.28691	3.6532	3.32974	2.50566	2.69707	1.74476	2.59545	1.45655	3.2488	3.43514	3.17057	3.16262	2.04406	2.72198	1.77847	2.23239
CG7910/Pgant4	0.000135858	0.0159641	0.0022959	0.0312866	0.356176	0.336166	0.360566	0.336908	0.339155	0.461369	0.428313	0.516138	0.465468	0.532686	0.281678	0.328833	0.342593	0.340826	0.430491	0.46715	0.572424	0.500708
CG4281/zda	0.00259885	0.0335366	0.00235218	0.0317841	0.269731	0.284422	0.293264	0.30032	0.293553	0.259553	0.249833	0.234302	0.236325	0.193634	0.305483	0.285734	0.289943	0.290593	0.228228	0.25576	0.228261	0.195289
RhoGDI/CG2247	0.00204066	0.0317974	0.00236453	0.0316848	4.60039	4.20822	4.67884	4.29717	4.35585	3.72741	3.50671	4.01795	3.50538	2.94503	4.51627	4.67093	4.3535	4.45244	3.92565	3.53632	3.25934	2.97553
Aldh-III/CG17896	0.000324874	0.0188653	0.00237403	0.0315491	0.392892	0.399043	0.35573	0.380046	0.366741	0.453792	0.497117	0.532107	0.588228	0.546921	0.285547	0.441237	0.381892	0.391904	0.581541	0.555706	0.556248	0.516355
Oseg4/GstE7	0.00554532	0.0440275	0.00239296	0.03154	0.267756	0.387135	0.391404	0.450477	0.485479	0.172394	0.315501	0.214746	0.0993771	0.219366	0.47205	0.409528	0.54505	0.543393	0.105223	0.147547	0.315303	0.245638
Pgi/slmb	0.00686574	0.047228	0.00241338	0.0315505	8.08077	7.61052	7.77934	7.6653	8.42433	7.23263	6.48808	7.37145	5.6331	5.737	9.07903	7.66287	7.93331	7.77194	5.53861	5.76971	6.3915	6.55845
CG6583/CG15221	0.00421748	0.0398904	0.00241617	0.0313323	0.410797	0.440047	0.374729	0.421006	0.39233	0.349568	0.297376	0.176502	0.23621	0.109587	0.592324	0.343692	0.408953	0.454482	0.154262	0.212186	0.139429	0.187476
cos/Idh3b	0.00645537	0.0461864	0.00246369	0.0316929	0.0735631	0.0789075	0.0791271	0.0746871	0.0713423	0.102908	0.0906778	0.0799845	0.0869875	0.0904877	0.0660053	0.0723751	0.0673713	0.0718498	0.0895892	0.08327	0.101452	0.102788
CG33306/mei-W68	0.00160239	0.0298595	0.0024806	0.0316572	65.0721	69.6351	57.4751	74.3016	70.6857	38.0076	56.4186	38.1694	25.9107	44.4474	74.9091	83.9091	101.778	71.1892	22.5161	39.5	52.4231	30.5962
Eogt/CG14232	0.00510828	0.0429836	0.00250013	0.0316552	1.08244	1.12179	1.33333	1.13988	1.17625	0.973005	0.764241	1.04419	0.962089	0.825886	1.16549	1.0859	1.10797	1.24579	0.976103	0.904368	0.938133	0.822785
CG12325/Oatp33Ea	0.0058942	0.0448031	0.00250389	0.0314551	0.383658	0.409667	0.396415	0.428142	0.47445	0.275037	0.398881	0.273483	0.198191	0.27958	0.408884	0.378187	0.455812	0.428786	0.202572	0.227084	0.294687	0.316815
Cog1/CG3690	0.000798556	0.0245415	0.00250749	0.0312561	1.67459	1.56563	1.57432	1.64413	1.55683	2.43323	2.1498	1.9882	2.65508	2.8039	1.44023	1.67263	1.37641	1.31788	2.10345	2.92476	2.86567	3.36979
REG/Urod	0.00161443	0.0299719	0.00253795	0.0313925	2.20096	2.22172	2.43805	2.11011	2.30116	1.8585	1.83827	1.91499	1.44491	1.44178	2.34341	1.78509	2.25218	2.2256	1.40801	1.607	1.32745	1.50851
CG1983/Uba4	0.00644638	0.0461552	0.00261078	0.0320469	1.62747	1.63499	1.66165	1.73157	1.60763	1.52369	1.4345	1.45131	1.35678	1.09954	1.71386	1.9033	1.93695	1.95775	1.32268	1.22918	1.61885	1.35845
Cbp80/ATPsynE	0.00481205	0.0417211	0.00264009	0.0321611	0.194303	0.19896	0.200642	0.184788	0.182079	0.243836	0.20511	0.209756	0.243612	0.238935	0.153975	0.170659	0.173705	0.16976	0.206206	0.207443	0.197646	0.233772
CG32196/CG3663	0.0026745	0.0342034	0.00264126	0.0319334	0.258978	0.255513	0.239892	0.252302	0.231171	0.234169	0.213058	0.217822	0.20982	0.201095	0.24061	0.26743	0.265032	0.2784	0.221053	0.204107	0.226461	0.201782
CG7920/gig	0.00692741	0.0473586	0.00268552	0.0322262	11.1746	10.5965	11.3557	12.0245	11.3796	8.48986	10.3208	10.3899	7.79507	9.47644	12.4058	12.2813	10.7688	11.3497	7.87584	8.17226	9.69185	9.4032
CG3663/CG32196	0.00286805	0.034555	0.0027182	0.0323768	3.86133	3.91369	4.16854	3.9635	4.32581	4.27042	4.69355	4.59091	4.766	4.97277	4.15611	3.73929	3.77313	3.59195	4.52381	4.89938	4.41577	4.95584
KLHL18/CG3690	2.76313e-05	0.0114992	0.00272807	0.0322555	0.637471	0.571066	0.605766	0.590658	0.586437	0.818002	0.957415	0.885323	1.0303	0.992208	0.532945	0.659377	0.432784	0.386589	0.788881	1.10136	0.961857	1.15799
Gel/Inx2	0.000589503	0.0217268	0.00273893	0.0321475	2.84211	2.6948	2.75003	2.7578	2.52002	3.05601	3.65658	3.34374	3.74717	3.41553	3.17565	2.88499	2.48541	2.43144	3.95332	4.18079	3.78541	3.4985
mRpL27/CG10075	0.00171986	0.0306202	0.00278004	0.0323936	3.46726	3.36239	3.34957	3.40172	3.46863	3.06161	2.72653	2.91652	2.22628	2.33545	3.2294	3.01826	3.1798	2.95582	2.14943	2.25515	2.60667	2.64256
tim/MTF-1	2.08442e-06	0.0104096	0.00280525	0.032452	0.0752212	0.0910781	0.0803059	0.0874357	0.080866	0.0368	0.0419992	0.0258925	0.0322352	0.0389074	0.100469	0.0796043	0.0669696	0.0672936	0.0355649	0.0344196	0.0407133	0.0442156
Zpr1/CG17593	0.00278187	0.0342605	0.00283903	0.0326082	0.327216	0.31074	0.318492	0.302157	0.316889	0.271977	0.27574	0.245724	0.283623	0.214408	0.344118	0.308594	0.30773	0.310327	0.247612	0.277523	0.248692	0.270602
CG9498/CG33331	0.00123095	0.0272008	0.00287122	0.0327441	15.0836	15.6233	13.0309	13.316	13.9803	16.3852	19.8284	18.3608	21.3921	21.4176	15.0079	16.977	12.7131	12.5021	21.2714	18.6707	22.6009	23.4583
Rpn12/CG10907	0.000284837	0.018006	0.00288001	0.0326131	6.14094	6.74638	6.48101	6.55657	6.30844	7.51878	8.07611	8.53846	8.47807	9.35019	8.37083	7.29915	6.30928	6.80682	11.2224	11.3568	9.42279	9.70984
Coq2/FeCH	0.00273498	0.0340611	0.00289663	0.0325719	0.150018	0.163509	0.152372	0.166291	0.165357	0.1461	0.117149	0.0965231	0.111206	0.0800837	0.152902	0.152338	0.171801	0.152174	0.098009	0.13267	0.087064	0.0984774
CG14894/CG2846	0.00164048	0.0300094	0.00294718	0.0329101	0.796805	0.825827	0.839195	0.812931	0.758664	0.688257	0.710635	0.760428	0.733291	0.696824	0.740876	0.779447	0.744401	0.751933	0.646496	0.664815	0.597599	0.691344
CG17691/CG34437	0.00602642	0.0450201	0.00295643	0.0327857	38.4481	38.4249	42.8379	42.5286	38.2594	34.3671	33.44	32.5614	22.221	21.4751	31.9458	33.0567	43.0431	36.8032	20.5628	26.021	23.3444	20.9197
svp/CG16952	0.00376606	0.0384616	0.00300436	0.0330892	0.774829	0.802732	0.808419	0.891247	0.826585	0.750257	0.649165	0.701332	0.575417	0.531859	0.832411	0.759655	0.830286	0.827645	0.542664	0.605859	0.718135	0.571304
CG6839/CG30280	0.00345599	0.0369972	0.00301344	0.0329633	189.609	210.716	161.43	297.6	226.975	102.081	142.679	108.221	119.278	49.4342	244.588	248.733	324.2	241.784	178.533	104.087	75.7541	52.7241
CG7084/CG2224	0.000499752	0.0203735	0.00301826	0.0327929	2.96973	2.80365	3.1057	3.11038	2.93662	2.28271	2.43838	2.49104	2.0119	2.54939	3.57726	2.77027	3.15693	3.23434	1.91189	2.1979	2.30417	2.45755
Uhg1/Akr1B	0.00100223	0.0263427	0.00303621	0.0327666	0.0435655	0.0505525	0.0505894	0.0607553	0.0646587	0.0379279	0.0325573	0.0284667	0.0293053	0.0196179	0.0460609	0.0723875	0.0684202	0.0674457	0.0256716	0.028499	0.0408017	0.0231212
Alp7/CG13678	0.000114471	0.0154504	0.00305453	0.0327445	2.76789	3.17942	3.75488	2.7702	2.94675	0.920708	1.27522	1.37847	0.0401494	0.165207	1.90013	1.48894	3.30247	3.1034	0.0129142	0.0330389	0.563601	0.309483
CG6443/Vps20	0.00244348	0.0329803	0.00308321	0.0328332	0.223316	0.250805	0.231754	0.240058	0.259332	0.278327	0.304813	0.283737	0.297689	0.260341	0.212065	0.230108	0.238843	0.257066	0.29243	0.290787	0.270169	0.298246
l(1)G0469/CG15599	0.0021622	0.0319468	0.0030901	0.03269	11.4246	9.85455	8.0202	9.94737	8.64035	7.11446	4.04365	5.35071	7.27848	5.18015	10.2857	11.375	9.72881	9.60753	7.98246	6.78182	8.00308	5.93583
bgcn/Ugt305A1	0.00200668	0.0317634	0.00311069	0.0326928	0.0813301	0.0800183	0.0882878	0.0757576	0.0720524	0.121014	0.0913319	0.115385	0.124165	0.10018	0.0932256	0.071568	0.0831974	0.0769868	0.101085	0.119259	0.110357	0.123077
CG11878/NLaz	0.00672643	0.0469487	0.00312156	0.032594	0.066413	0.0516796	0.0721559	0.0673176	0.0608808	0.113174	0.0667727	0.108125	0.111934	0.139369	0.0582121	0.0596768	0.0730769	0.0588235	0.110108	0.106637	0.112861	0.157325
CG4733/GstE7	0.000925976	0.0259066	0.00314912	0.0326696	0.791432	0.596491	0.688028	0.729383	0.670623	0.531831	0.387659	0.369167	0.190852	0.223593	0.612349	0.643357	0.710207	0.733693	0.148312	0.231843	0.484964	0.345973
Pgd/CG1124	0.00562108	0.0442073	0.00315395	0.0325099	6.4613	5.85263	4.99723	6.86982	5.19765	3.75934	2.63561	2.77753	5.43688	2.69171	5.18449	3.72218	5.06337	5.26761	3.4028	2.62822	2.78883	2.46243
CG11345/GstD5	0.00146166	0.0290239	0.0032387	0.0331709	2.47514	1.67914	1.35326	1.61279	1.58844	0.857143	0.39123	0.938788	0.0382839	0.042805	0.745864	0.825817	1.6685	1.19423	0.0717327	0.195942	0.0760639	0.0655319
CG14787/GstZ2	0.00280674	0.034271	0.00324043	0.0329786	0.111715	0.12261	0.113394	0.119221	0.113652	0.189748	0.146976	0.148931	0.140921	0.189939	0.114469	0.116937	0.121829	0.114119	0.174329	0.170458	0.172951	0.134284
Tim9a/GstE6	0.00018504	0.0169557	0.00338252	0.0342081	0.247525	0.250367	0.228554	0.214253	0.213606	0.126017	0.154146	0.173923	0.138105	0.106442	0.228911	0.169167	0.208645	0.222263	0.155586	0.136263	0.12	0.118164
CG15554/CG10463	0.00440942	0.0407036	0.00338517	0.034021	0.602771	0.607173	0.61532	0.692456	0.609553	0.404223	0.547034	0.377528	0.5111	0.530662	0.73203	0.892948	0.727955	0.797566	0.465881	0.553209	0.629344	0.546432
spict/Arc1	0.00204368	0.0317949	0.00338557	0.0338137	0.0784215	0.0773367	0.0709676	0.0754562	0.073662	0.0424209	0.0628061	0.0568056	0.0274358	0.034421	0.0964604	0.0599687	0.0751995	0.075303	0.0294658	0.0228029	0.0361008	0.0473334
ND-B17/slmb	0.00480734	0.0417528	0.0033903	0.0336519	1.63352	1.53527	1.74916	1.54612	1.66272	1.22736	1.42338	1.5362	1.17334	1.23711	1.83433	1.47278	1.65117	1.55032	1.29382	1.27865	1.16644	1.19368
CG7943/gfzf	0.0078592	0.0494941	0.00341732	0.033712	0.910005	0.802055	0.727089	0.687986	0.785511	0.571104	0.504514	0.627882	0.72293	0.520222	0.825165	0.664564	0.808996	0.794062	0.559224	0.62386	0.520421	0.468182
CG32053/gammaSnap1	0.00356957	0.0376085	0.00345618	0.0338874	1.46036	1.38689	1.35491	1.40497	1.41598	1.56311	1.7033	1.81584	2.01236	2.1761	1.49498	1.56151	1.57379	1.56456	1.98481	1.8048	2.07518	1.75947
GNBP2/ND4	0.00202272	0.0317656	0.00348154	0.0339292	0.00546198	0.00606882	0.00530883	0.00584654	0.00558675	0.00296448	0.00446805	0.00473559	0.00421495	0.00303856	0.00501369	0.00690597	0.00584569	0.00568334	0.00366043	0.0038599	0.00434197	0.00339637
CG13248/CG12974	0.0021846	0.0320879	0.0034931	0.0338368	0.0554737	0.0542532	0.0537204	0.055911	0.0605032	0.0645389	0.0657315	0.0669329	0.080178	0.0750807	0.0660474	0.0524567	0.058694	0.0520342	0.0710892	0.0808907	0.0731761	0.0785908
rut/Ank2	0.00427248	0.0401444	0.00352536	0.0339448	0.246493	0.276144	0.231429	0.253583	0.273816	0.309931	0.289372	0.292702	0.292919	0.336078	0.248897	0.225095	0.2616	0.260146	0.315735	0.297403	0.293731	0.285481
Ada/Prosbeta6	6.1161e-05	0.0127266	0.00358988	0.0343603	0.0452858	0.043275	0.0446104	0.0405631	0.0428513	0.0325074	0.0307121	0.0358764	0.0332635	0.0287395	0.0443745	0.042305	0.0487168	0.0556855	0.0354006	0.0332692	0.0262631	0.0267033
CG10907/Rpn12	9.62496e-05	0.0147899	0.00359158	0.0341731	0.162842	0.148228	0.154297	0.152519	0.158518	0.133	0.123822	0.117117	0.117951	0.10695	0.119463	0.137002	0.158497	0.146912	0.0891076	0.0880527	0.106126	0.102988
CG4497/hpRNA:CR18854	0.000675243	0.0227849	0.00363683	0.0344001	0.0354256	0.0397472	0.0328876	0.0382604	0.034202	0.0284123	0.0301117	0.024162	0.0276285	0.0247786	0.0312885	0.0322889	0.0403816	0.0362998	0.0225499	0.0204871	0.023015	0.0274054
Idh3b/Klp64D	0.00230091	0.0322321	0.00364467	0.0342726	7.67706	7.36031	7.35276	7.30987	7.5358	6.36995	6.53369	6.98134	5.45205	5.87602	8.58037	6.73019	7.40738	7.47322	5.71767	5.89686	5.21493	5.77353
CG2224/CG7084	0.0017384	0.0307312	0.00366128	0.0342287	0.336731	0.356678	0.321989	0.321505	0.340528	0.438076	0.410109	0.401438	0.497043	0.39225	0.279544	0.360976	0.316763	0.309182	0.523043	0.45498	0.433996	0.40691
CG32095/CG15536	0.00161474	0.029922	0.00374304	0.0347908	1.1407	1.08599	1.12185	1.02404	1.15464	0.579487	0.801829	0.689231	0.90239	0.929245	1.1425	1.22951	1.19355	1.23585	0.882353	0.86803	0.95614	1.08876
CG9394/CG34446	0.000709112	0.0232981	0.00385436	0.0356196	12.4508	10.56	11.202	11.9084	12.3935	9.21809	8.75319	9.85761	7.82151	7.3459	11.7433	11.7251	13.2718	12.5474	6.94524	10.4047	7.82675	6.27047
CG7914/RpA-70	0.00321771	0.0357491	0.00388414	0.0356897	0.0622769	0.0564464	0.0713402	0.0657399	0.0610484	0.0556406	0.0459985	0.0392902	0.0370868	0.0267586	0.0463118	0.0711332	0.0742424	0.0789474	0.0374411	0.0326972	0.0314114	0.034178
CG11425/AANATL3	0.00315282	0.035866	0.00392417	0.0358526	9.70968	5.14626	7.89535	7.98246	11.8687	3.21739	3.62704	4.26087	4.39735	3.4951	5.53333	6.49153	8.58065	8.30337	3.13966	3.5291	4.35294	3.82781
CG3530/GstE2	0.00258957	0.03346	0.00394052	0.0357986	20.1818	20.2301	21.7477	22.6952	22.0377	19.8333	15.7192	11.3363	14.0117	13.5817	22.6989	22.9593	18.4818	23.3333	13.6646	13.6095	17.9847	14.0138
Clic/CG12004	0.00607887	0.0451418	0.00395518	0.0357299	1.81211	1.79891	1.92451	1.75137	1.90388	1.57483	1.73585	1.73278	1.53815	1.4882	1.9289	1.68896	1.85422	1.92221	1.59903	1.58327	1.43691	1.56142
CG31674/CG11378	0.000318003	0.0187942	0.0040295	0.036198	0.192225	0.242104	0.207136	0.213167	0.213398	0.277553	0.329074	0.385118	0.383393	0.386125	0.179787	0.280536	0.215014	0.225614	0.33937	0.393589	0.307003	0.362532
Idgf6/ATPsynC	0.00256352	0.0332957	0.00403111	0.0360113	0.204482	0.209522	0.210737	0.190914	0.190703	0.297484	0.254438	0.227687	0.270112	0.238342	0.176433	0.226387	0.194907	0.197232	0.27852	0.240697	0.284367	0.254289
CG9572/Cyp6a14	0.00639089	0.0459555	0.00403754	0.0358694	1.8959	2.07752	2.06541	2.53025	2.24913	1.72566	1.23773	1.48295	0.314275	0.33922	3.13509	1.62321	1.65733	1.81609	0.254109	0.310872	0.58396	0.422883
CG32767/CG15599	0.000263077	0.0178749	0.00410394	0.036259	20.6704	24.7818	23.0808	20.2895	23.9912	14.8012	13.2778	9.58768	16.0886	9.69669	20.2381	27.0208	29.9435	26.0591	17.386	14.9636	17.3138	14.5481
CG12004/Clic	0.00743039	0.0487934	0.00416685	0.0366137	0.551842	0.555892	0.519612	0.570982	0.525243	0.634989	0.576087	0.577108	0.650132	0.671953	0.51843	0.592081	0.53931	0.520235	0.625377	0.631605	0.695939	0.640442
CG6567/CG7970	0.0018137	0.0312332	0.00417694	0.0365028	0.305047	0.312393	0.285243	0.309059	0.309723	0.291396	0.253302	0.265101	0.25878	0.249759	0.313611	0.303296	0.324413	0.342319	0.231817	0.256208	0.239195	0.287797
CG5162/CG34434	0.0014093	0.0283791	0.00422938	0.0367613	4.79866	8.33333	11	8	8.49593	1.92593	1.8287	4.71451	1.48684	3.16667	11.45	11.7576	9.15909	9.6381	2.33871	2.14516	6.68182	6.19608
CG11158/mmy	0.000204745	0.0169008	0.00423308	0.0365957	0.134519	0.131687	0.137646	0.16114	0.147509	0.0747378	0.10193	0.0966466	0.104361	0.082736	0.166399	0.128443	0.144524	0.130887	0.0727643	0.110247	0.0598121	0.0809249
gkt/CG1024	0.000545606	0.0208793	0.00425375	0.0365777	0.732348	0.66287	0.677267	0.625382	0.668161	0.776224	0.881376	0.89932	0.823151	0.949735	0.616864	0.6625	0.761658	0.784211	0.909765	0.942254	0.986667	0.854599
Ugt305A1/bgcn	0.00115854	0.0269733	0.00426333	0.036465	12.2956	12.4971	11.3266	13.2	13.8788	8.26351	10.9491	8.66667	8.05381	9.98204	10.7267	13.9727	12.0196	12.9892	9.89266	8.38514	9.06154	8.125
CG12795/Zip48C	0.00342288	0.0368402	0.00426493	0.0362858	0.690128	0.707494	0.586348	0.68046	0.601533	0.760304	0.827144	1.1099	1.05542	1.09327	0.631259	0.745033	0.51052	0.544081	0.992305	1.07115	0.818267	0.902439
AdamTS-B/CG11426	8.66801e-05	0.0151888	0.00426867	0.0361265	2.09153	2.06769	1.91745	2.43938	2.26643	1.35075	1.4961	0.989004	1.048	1.1506	2.93864	2.16344	2.15162	2.09284	0.963747	1.33756	1.26888	1.56168
prg/Uch	0.000494713	0.0205029	0.00428467	0.036072	0.187879	0.205616	0.187487	0.193663	0.214979	0.152823	0.155878	0.141124	0.144338	0.107012	0.228304	0.18465	0.282443	0.233983	0.130358	0.161194	0.123785	0.118016
blanks/p38c	0.00207095	0.0317737	0.00430086	0.0360197	0.729207	0.758936	0.713755	0.353612	0.717391	1.94	2.45132	1.70317	2.0303	3.8375	0.374332	0.2443	0.626506	0.671233	1.31328	2.13011	2.464	3.19318
CG12506/GstD5	0.00318409	0.0358139	0.00430381	0.0358577	0.187845	0.145149	0.334239	0.384884	0.382993	0.107143	0.00585901	0.121248	0.0159992	0.00714466	0.134348	0.260428	0.42163	0.313462	0.0113545	0.002382	0.036207	0.00783875
CG7054/CG3690	0.00193321	0.0317058	0.00432001	0.0358071	2.57251	2.49057	2.8143	2.68285	2.6084	3.06627	3.15882	3.42992	3.84046	3.99351	2.48222	2.9841	2.07979	1.89404	3.49191	4.69488	3.87065	5.0191
CG17928/Obp83cd	0.00411732	0.0396565	0.00438945	0.0361961	0.445581	0.467536	0.538659	0.401117	0.409189	0.577503	0.569057	0.820517	0.684732	0.826795	0.265195	0.579696	0.395077	0.454866	0.752503	0.723885	0.78961	0.670894
CG5033/Oatp33Ea	0.00151972	0.0292465	0.00448577	0.0368016	0.799933	0.898287	0.877833	1.07116	1.00415	0.638807	0.783955	0.535488	0.578811	0.606573	1.33058	1.05582	0.961544	0.888038	0.64523	0.639921	0.604282	0.628414
GstE2/CG3530	0.00716765	0.0481442	0.00454288	0.037081	0.0495495	0.0494313	0.045982	0.0440622	0.0453769	0.0504202	0.0636166	0.0882123	0.0713688	0.0736285	0.0440551	0.0435553	0.0541073	0.0428571	0.0731819	0.073478	0.0556029	0.0713583
CG10514/CG16704	0.00409472	0.0397068	0.00455696	0.037008	3.16136	2.34928	2.51346	3.21839	2.43192	2.17886	0.7991	1.5493	0.0560399	0.131579	2.51844	0.916547	1.36752	1.50489	0.0403756	0.080543	0.136471	0.0865385
CG6145/CG8319	0.00189906	0.0315605	0.00460878	0.0372408	8.45833	8.69311	8.61242	8.93567	9.24432	12.3201	11.9292	12.7855	14.7139	18.0625	10.4588	8.7947	9.12037	8.09915	18.5168	16.0382	11.8152	17.6459
Prosbeta6/Ada	0.000194445	0.016888	0.00468162	0.0376402	22.082	23.108	22.4163	24.6529	23.3365	30.7622	32.5605	27.8735	30.063	34.7953	22.5355	23.6379	20.5268	17.958	28.2481	30.0579	38.0763	37.4485
Pde9/Ptp36E	0.00516033	0.0431308	0.00471327	0.0377062	1.34124	1.37117	1.54332	1.48227	1.66755	1.2074	1.25787	1.22727	1.31746	1.18058	1.47071	1.71941	1.704	1.6268	1.21355	1.08358	1.41141	1.0332
CG17776/CG7970	0.000769694	0.0239492	0.0047797	0.0380483	0.204602	0.221368	0.222394	0.204673	0.224778	0.161944	0.170444	0.167613	0.191103	0.139612	0.248314	0.207393	0.240559	0.231893	0.179471	0.198545	0.152119	0.161183
Irk1/fzy	0.0051096	0.0429585	0.00486135	0.0385076	1.44131	1.26257	1.16917	1.31496	1.53704	1.21941	1.01245	0.951152	0.784884	0.916318	1.23529	1.44118	1.41765	1.41279	0.710963	0.806452	0.896694	1.17365
Ets65A/CG32549	0.0024734	0.0329391	0.00489924	0.0386175	0.0456327	0.0424021	0.0421097	0.0461691	0.0400712	0.0199672	0.0354153	0.0314041	0.0350798	0.025932	0.0456752	0.0426123	0.0397977	0.042019	0.0284638	0.0328183	0.0319911	0.0377014
CG4407/Trap1	0.00609436	0.0450559	0.00491787	0.0385753	0.225215	0.242923	0.215982	0.217739	0.210912	0.313473	0.250265	0.244046	0.284708	0.273337	0.228131	0.249111	0.226461	0.236173	0.282134	0.350657	0.329572	0.284567
CngB/CG15209	0.00232876	0.032305	0.00491848	0.0383928	1.01097	1.1064	0.982036	0.919883	1.02256	1.56572	1.23205	1.39254	1.41968	1.15495	0.809052	1.06266	0.932965	0.86413	1.38889	1.14016	1.19149	1.32154
Inx3/wg	0.000370765	0.0198032	0.00495287	0.0384745	14.1648	13.9122	14.2407	14.756	13.9359	11.5248	13.0143	11.8642	12.517	12.758	15.2415	16.6712	13.626	15.2944	12.4972	11.1712	10.1815	12.4817
CG9259/bond	4.8924e-06	0.00977307	0.00512276	0.0396028	0.698168	0.56985	0.52658	0.528605	0.516647	0.104066	0.193788	0.0992531	0.0250971	0.0962083	0.460665	0.22876	0.473162	0.58455	0.0107404	0.00837547	0.174067	0.099791
ATPsynC/Idgf6	0.00104739	0.0264174	0.00512924	0.0394633	4.8904	4.77277	4.74526	5.23796	5.24376	3.36153	3.93023	4.39199	3.70217	4.19564	5.66789	4.41722	5.13065	5.07016	3.5904	4.15461	3.51658	3.93254
CG2846/CG14894	0.00170277	0.0304791	0.00518449	0.0396984	1.25501	1.21091	1.19162	1.23012	1.31811	1.45295	1.40719	1.31505	1.36371	1.43508	1.34975	1.28296	1.34336	1.32991	1.5468	1.50418	1.67336	1.44646
zyd/CG31106	0.00307139	0.0355058	0.00526944	0.0401577	0.818591	0.839478	0.855839	0.802697	0.97991	0.548727	0.561573	0.678375	0.627907	0.273985	0.683861	0.829563	1.09654	1.034	0.447841	0.471002	0.563498	0.487856
CG12128/CG8067	0.000806383	0.0246304	0.00528432	0.040081	1.59795	1.66302	1.61157	1.63922	1.77299	1.46283	1.35932	1.22199	1.33356	1.10171	1.80319	1.66112	2.11317	1.80137	1.27948	1.52061	1.37545	1.36364
CG17593/CG11444	0.000336019	0.0190691	0.00528615	0.0399067	1.00143	1.13399	1.05668	1.00899	0.965273	1.25634	1.26119	1.19856	1.35015	1.24024	0.869794	0.96867	0.9842	1.04795	1.43444	1.31903	1.35942	1.10777
mTerf3/CG3690	0.00114142	0.026888	0.00534605	0.0401703	0.525522	0.54496	0.529764	0.5126	0.499522	0.616222	0.806112	0.706465	0.682709	0.844156	0.423324	0.498343	0.38248	0.398179	0.544687	0.730408	0.731343	0.847222
ND-24/Spt5	0.00327253	0.0360773	0.00542501	0.0405741	2.6031	2.61964	2.72178	2.86404	2.83346	2.08646	2.46372	2.51189	2.37247	2.3167	3.27827	2.86724	2.95345	2.93905	2.62382	2.52069	2.21274	2.12602
CG12974/CG13248	0.000830434	0.024908	0.00547646	0.0407692	18.0266	18.4321	18.6149	17.8856	16.5281	15.4945	15.2134	14.9403	12.4723	13.319	15.1406	19.0634	17.0375	19.2181	14.0668	12.3624	13.6657	12.7241
LysD/mtsh	0.00210218	0.0315738	0.005609	0.0415635	1013.42	684.717	681.274	851.314	911.214	510.424	393.326	516.471	406.333	104.016	548.744	730.722	1108.28	739.828	385.769	242.241	190.162	147.333
Doc3/RpL34a	0.00586873	0.0447799	0.00561202	0.0413951	0.0109187	0.0131135	0.0103603	0.0122027	0.00933969	0.0183486	0.0183496	0.0138293	0.013938	0.0145556	0.0101954	0.0119323	0.00955506	0.00844489	0.0130387	0.0138596	0.0143347	0.0165613
stck/SCAR	0.00137742	0.027906	0.0056704	0.0416347	2.57225	2.52351	2.3778	2.47697	2.76732	1.69103	2.0979	2.15603	2.1358	2.06458	2.86424	2.61287	2.80435	2.83977	2.50826	2.27582	2.37515	2.03867
Ank2/rut	0.00442066	0.040732	0.00568013	0.0415166	4.05691	3.6213	4.32098	3.94349	3.65209	3.22653	3.45576	3.41644	3.41391	2.9755	4.01772	4.44257	3.82263	3.84399	3.16721	3.36245	3.40447	3.50286
CG7970/CG6567	0.00209771	0.0317453	0.00576303	0.0419319	3.27818	3.20109	3.50579	3.23563	3.22869	3.43176	3.94785	3.77215	3.86428	4.00386	3.18866	3.29711	3.08249	2.92125	4.31374	3.90308	4.18069	3.47467
Scox/blp	0.000724955	0.0232825	0.00582874	0.042219	1.63946	1.54483	1.55488	1.49385	1.66696	1.9496	1.79697	1.96871	2.06355	2.24275	1.45422	1.66433	1.52865	1.64961	2.03324	1.84862	2.21307	1.86161
CG11523/Prosbeta7	0.00785408	0.0494931	0.00586291	0.0422761	0.101757	0.103411	0.0958217	0.0995407	0.112815	0.0989867	0.0801628	0.0715513	0.0649842	0.0529801	0.100656	0.0887104	0.123432	0.132125	0.0646929	0.0781184	0.0513933	0.0586479
CG5346/Arc1	0.00386502	0.0388368	0.00587014	0.0421392	0.201334	0.21402	0.234006	0.24411	0.230423	0.160041	0.153181	0.180309	0.0673149	0.0792479	0.322746	0.145342	0.251151	0.2425	0.0705647	0.0601517	0.0895279	0.108195
CG6067/hob	0.00206988	0.0318061	0.00589455	0.0421264	0.452439	0.389477	0.432258	0.388135	0.390476	0.330167	0.291898	0.309079	0.169008	0.242486	0.603693	0.412005	0.466942	0.501279	0.185795	0.242188	0.36983	0.255639
CG2614/CG17027	0.00337007	0.0366271	0.00590913	0.0420437	0.733249	0.75837	0.871735	0.763109	0.824859	0.558111	0.712709	0.547154	0.533575	0.371842	0.894853	0.658345	0.689465	0.715574	0.338492	0.475325	0.542205	0.468459
Adf1/Pgant3	0.00128188	0.0274751	0.00595034	0.0421504	0.832111	0.86902	0.892901	0.97424	0.984547	0.545879	0.615448	0.649954	0.78282	0.724175	0.935185	0.858296	1.05444	1.09353	0.581334	0.644772	0.785315	0.744016
CG8067/CG8891	0.0023343	0.0322476	0.00597715	0.0421546	0.675222	0.71237	0.684583	0.656999	0.652908	0.724092	0.758478	0.731707	0.728671	0.785534	0.556599	0.632198	0.620253	0.666667	0.716309	0.790747	0.717617	0.811578
CG10075/mRpL27	0.00589243	0.0448238	0.00599172	0.0420728	0.288412	0.297408	0.298546	0.293969	0.288298	0.326625	0.366767	0.342875	0.44918	0.428182	0.309655	0.331316	0.314485	0.338315	0.465241	0.44343	0.383632	0.378421
Sem1/CG11912	0.00439716	0.0407789	0.00605268	0.0423161	1.08246	1.1079	1.18521	1.17201	1.22166	0.997992	1.00747	0.75696	0.691428	0.58244	1.38416	0.977768	1.20249	1.23047	0.947127	0.615861	0.521435	0.647681
CG13255/lncRNA:CR42651	0.00154388	0.0293161	0.0060635	0.0422083	3.06552	3.40616	3.33146	3.28455	3.06767	1.5403	2.68041	2.59091	1.70922	1.7438	3.33333	3.16814	3.30909	2.99213	1.77273	2.17021	2.68707	1.38846
Ggamma1/vas	0.00120409	0.0270256	0.00607887	0.0421329	59.276	55.5205	59.2128	55.2056	65.6697	51.3878	31.2087	40.0509	40.0565	41.2139	58.8581	78.0156	72.6522	79.3205	43.0861	37.4131	55.0498	51.428
regucalcin/CG11590	0.000604514	0.0219559	0.00608189	0.0419728	64.932	75.6959	67.0897	69.6284	62.2923	78.5869	89.7007	98.6268	95.597	99.5411	65.1346	69.9338	58.5993	62.8622	82.0453	91.9892	116.953	116.396
CG2247/RhoGDI	0.00558776	0.0441889	0.00619405	0.0425642	0.217373	0.23763	0.213728	0.232711	0.229577	0.268283	0.285167	0.248883	0.285276	0.339555	0.221422	0.21409	0.2297	0.224596	0.254735	0.28278	0.306811	0.336075
Kyat/CG3690	0.00682065	0.0472104	0.00632897	0.0433063	4.58759	4.77991	4.91052	4.98771	4.96371	6.59644	6.19339	6.042	6.86809	9.28442	4.75044	4.7389	4.08066	3.87831	5.57847	8.33751	8.76949	9.64931
Nplp2/CG9586	0.00374569	0.038332	0.00643632	0.0438543	37.7659	36.3051	33.3849	32.4066	34.4701	46.0407	39.2339	39.1834	40.6699	45.4683	34.6376	37.7383	32.7592	32.7582	43.4479	38.8544	46.4392	48.5586
rho-7/Urod	0.00592908	0.0448634	0.00647226	0.043913	0.292265	0.270202	0.279459	0.262368	0.294822	0.260317	0.25784	0.211926	0.208635	0.211781	0.25702	0.23485	0.29309	0.291076	0.206631	0.214637	0.215276	0.20591
CG11426/AdamTS-B	0.000450462	0.0200858	0.00650891	0.0439762	0.478119	0.483632	0.521525	0.40994	0.441223	0.740327	0.668405	1.01112	0.954202	0.869114	0.340294	0.462226	0.464765	0.477819	1.03762	0.747633	0.788096	0.640336
CG5504/CG31142	0.00524585	0.043338	0.00665794	0.0447948	14.2658	13.4265	15.5145	15.2137	14.0662	13.6108	10.7728	10.9562	11.4758	8.47368	19.104	13.8551	14.7749	14.4211	10.8148	11.3837	9.02427	9.16706
wg/Inx3	0.000656199	0.0224456	0.00676267	0.0453099	0.0705975	0.0718792	0.0702212	0.0677688	0.0717569	0.0867691	0.0768388	0.0842873	0.0798913	0.0783823	0.0656105	0.0599836	0.0733892	0.0653834	0.0800177	0.0895161	0.0982171	0.0801172
CG15515/CG1124	0.000415314	0.0200394	0.00684157	0.0456483	2.63454	2.46311	2.85684	2.39423	2.04462	1.31723	1.14926	1.49012	1.26418	0.382368	1.85566	1.62518	2.3218	2.39097	1.47198	1.14992	0.885347	0.745975
Spt5/Apl	0.000249184	0.0179054	0.00687104	0.0456555	5.43167	5.63735	5.08948	5.60578	5.40084	6.5462	6.12298	6.46089	7.07659	6.75114	5.7219	6.51645	5.23135	4.77151	7.87414	6.92467	7.16505	7.15018
CG31075/Prx2540-2	0.00719463	0.0481313	0.00700816	0.046375	1.55098	2.48369	3.16013	1.75172	2.43763	2.93869	5.08303	3.7182	4.54014	6.07345	1.15628	2.74728	2.28482	2.25543	3.91947	3.84657	5.96904	6.1268
Tsr1/CG18609	0.000410988	0.0201223	0.00702649	0.0463057	5.17847	5.51973	4.98563	5.64857	5.65849	3.42536	4.55043	3.32771	3.8642	2.92947	5.90441	4.41876	5.8073	5.16851	3.23188	4.29322	2.69444	3.41491
CG14207/GstE12	0.00226627	0.032107	0.00703273	0.0461577	1.7474	1.67863	1.79585	1.86956	1.86959	1.69553	1.307	1.4877	1.33088	1.35051	2.0699	1.75631	1.94819	1.97151	1.18547	1.17826	1.59604	1.59675
CG9521/Taldo	0.000272387	0.0178987	0.00710191	0.0464222	0.117267	0.159432	0.178845	0.156299	0.186098	0.520195	0.654013	0.591388	0.31019	0.558307	0.25389	0.386359	0.205152	0.219707	0.669884	0.600851	0.383932	0.621389
gas/CG3690	0.00108487	0.0264932	0.00718217	0.0467568	0.62123	0.617114	0.652939	0.617087	0.655205	0.787339	0.862725	1.12836	0.906417	1.05455	0.521283	0.703777	0.548135	0.520695	0.745954	1.14316	1.3267	1.1875
slow/Nsun5	0.000260456	0.0179409	0.00722016	0.0468146	0.512465	0.491726	0.615525	0.542357	0.516807	0.735537	0.793838	0.686221	0.691548	0.692308	0.486059	0.55508	0.523508	0.541294	0.82333	0.641987	0.735825	0.64106
Dbp45A/Jasper	0.00196175	0.0316542	0.00735127	0.0474733	0.765451	0.826349	0.850655	0.819168	0.772321	0.656111	0.768479	0.655776	0.662106	0.626093	0.795105	0.839808	0.802838	0.810106	0.677792	0.759396	0.751983	0.687715
CG8891/CG8067	0.0021001	0.0316377	0.00737377	0.0474281	1.48099	1.40376	1.46074	1.52207	1.53161	1.38104	1.31843	1.36667	1.37236	1.27302	1.79663	1.58178	1.61224	1.5	1.39605	1.26463	1.3935	1.23217
beg/Usp14	0.00175261	0.0308189	0.00766759	0.0491215	0.208014	0.212237	0.203624	0.21844	0.230526	0.173382	0.198201	0.166853	0.176282	0.150464	0.256392	0.201402	0.209404	0.216498	0.184541	0.16621	0.156998	0.148705
Patronin/Atet	0.00485161	0.0418101	0.00769888	0.0491262	1.70569	1.78935	1.60825	1.54903	1.72321	2.51867	2.20457	1.8277	2.02676	2.49142	1.87091	1.6582	1.68014	1.73532	2.14873	2.54293	1.98946	2.24178
MFS12/CG4679	0.00049123	0.0205289	0.00774103	0.0491999	0.261741	0.239986	0.258952	0.227761	0.253466	0.322254	0.334099	0.403494	0.396622	0.441392	0.312407	0.277882	0.266964	0.26029	0.597506	0.470641	0.446512	0.369257
CG7737/CG18609	0.000469558	0.0201285	0.00795965	0.0503902	2.41593	2.61161	2.32172	2.61237	2.37014	1.64201	1.78194	1.61196	1.22222	0.825235	3.59007	2.14238	2.48803	2.16297	1.05797	1.51641	1.20752	0.92193
Jon25Biii/CG15073	0.00186212	0.0315771	0.00796567	0.0502306	257.777	247.195	244.231	212.75	273.395	301.068	436.476	364.634	327.855	382.374	264.785	261.588	232.817	227.035	325.599	377.731	337.102	283.63
Taf10b/CG8204	0.00402845	0.0395636	0.00797263	0.0500781	1.94888	1.87155	1.64855	1.69655	1.95312	2.11684	2.04065	2.33884	2.47826	2.59746	2.0123	1.7312	1.62996	1.99459	2.43892	2.38277	2.33544	2.10042
Prosalpha3/Prosbeta5	0.0038119	0.038653	0.00801812	0.0501679	0.777155	0.759186	0.763227	0.755599	0.798713	0.741067	0.726185	0.715449	0.717459	0.748298	0.780556	0.777989	0.756452	0.7852	0.713916	0.712284	0.757334	0.725982
spartin/CG6163	0.00326286	0.0360503	0.00811679	0.0505884	3.02614	2.77419	2.96377	2.51603	3	3.19868	4.72289	3.74545	4.75109	4.50794	2.89815	3.35808	2.79245	2.32308	4.95455	4.89412	3.43617	4.46465
Ptp36E/Pde9	0.00290563	0.0345905	0.00815167	0.0506096	0.745579	0.729305	0.647955	0.674641	0.599682	0.828228	0.794997	0.814815	0.759036	0.847044	0.679942	0.581596	0.586855	0.614705	0.824032	0.922869	0.708513	0.967869
CG11267/Sbat	0.00279331	0.0342747	0.00819126	0.0506598	62.6897	61.4244	65.2492	67.8292	79.44	57.7475	37.4242	44.7195	41.731	51.8571	76.3	56.1869	68.408	63.4806	46.9368	42.2069	53.1553	47.8323
Bdbt/Rpn12	0.00245395	0.0329436	0.00839694	0.0517329	0.237978	0.246878	0.241887	0.254463	0.247555	0.218545	0.22529	0.198753	0.191024	0.169372	0.266639	0.224824	0.233115	0.238175	0.194324	0.2115	0.16387	0.164621
CG1440/CG5149	0.0011348	0.0269866	0.00845785	0.0519092	2.81975	2.58704	2.62277	2.55688	2.86367	3.83299	3.09756	3.35455	3.7166	4.1014	3.30989	2.52938	2.90078	2.69092	4.01763	4.4145	3.80553	3.38881
Pol32/CG11912	0.000381915	0.0197646	0.00846943	0.0517826	0.242693	0.213028	0.203851	0.222113	0.224196	0.166667	0.160206	0.150839	0.135998	0.100933	0.253214	0.164124	0.220249	0.212891	0.162897	0.10827	0.090301	0.119338
Prosbeta5/Prosalpha3	0.00345885	0.0369487	0.00848127	0.0516586	1.28674	1.3172	1.31023	1.32345	1.25201	1.3494	1.37706	1.39772	1.39381	1.33637	1.28114	1.28536	1.32196	1.27356	1.40073	1.40393	1.32042	1.37744
Pgant3/Adf1	0.00318757	0.0357724	0.00857276	0.0520189	1.20176	1.15072	1.11994	1.02644	1.0157	1.83191	1.62483	1.53857	1.27743	1.38088	1.06931	1.1651	0.948367	0.914467	1.72018	1.55094	1.27337	1.34406
vas/inv	0.000132738	0.0159733	0.0086073	0.0520321	0.496629	0.442424	0.464198	0.525799	0.510465	0.671233	0.709877	0.785714	0.664508	0.827839	0.362155	0.317224	0.448234	0.435964	0.574964	0.528555	0.539785	0.705729
CG1789/CG9331	0.000360855	0.0198034	0.00873538	0.0526086	0.0632753	0.0559535	0.0571061	0.0640306	0.0585436	0.0401031	0.0444281	0.0424411	0.0444981	0.0288783	0.0638869	0.0550817	0.0572196	0.0545493	0.0427425	0.0481935	0.0281821	0.0391495
Adck1/Cpr49Ad	0.00209771	0.0316973	0.00878423	0.0527054	0.555473	0.577169	0.602891	0.519901	0.645614	1.02659	0.810793	0.73488	0.742788	0.867702	0.514008	0.414734	0.636721	0.569312	0.691207	0.852376	1.04934	0.870147
CG1142/Tsp74F	0.00123157	0.0271544	0.00882951	0.0527801	0.901869	0.788952	0.862657	0.875551	0.776292	0.529641	0.595934	0.542357	0.75013	0.642075	0.707338	0.677039	0.763801	0.785316	0.427746	0.631454	0.489238	0.585799
spg/CG42788	0.00210091	0.0316022	0.00882997	0.0525874	0.810062	0.83092	0.895177	0.760579	0.728537	0.622636	0.650612	0.595342	0.700311	0.68308	0.811799	0.814933	0.809798	0.774528	0.664583	0.668685	0.773784	0.655907
Sar1/Rac1	0.00142046	0.028489	0.00900617	0.0534388	2.61442	2.62663	2.47585	2.63144	2.80982	3.30215	2.93018	2.96316	3.43109	3.40605	2.39567	2.92657	2.85212	2.83918	3.76431	3.33597	3.48573	3.13999
Acer/cu	0.00535158	0.0437053	0.00900636	0.0532435	1.36496	1.39436	1.25239	1.38943	1.24264	2.14813	1.58154	1.54047	1.75703	1.74622	1.19206	0.966206	1.18943	1.17434	1.58109	1.65658	1.27189	1.6989
CG2701/CG11110	0.00291191	0.0345008	0.00901626	0.0531068	5.11549	4.59805	4.67905	4.58636	4.93633	6.40467	5.28843	5.53821	6.84178	6.29459	4.46598	5.66782	4.82661	4.10432	6.52593	6.06087	7.2684	5.98344
Karybeta3/Alp12	0.000967961	0.0261297	0.00912857	0.053572	13.7538	14.5988	16.1849	13.7209	15.2473	12.6076	11.2972	11.0071	9.00659	9.70287	14.654	13.5959	16.1832	15.6448	7.8426	8.63923	12.3999	11.8753
ND-MLRQ/nes	0.00305897	0.0356096	0.00919683	0.0537764	4.95008	4.8654	4.85991	4.77876	5.42924	3.98443	4.66843	4.34278	3.83122	3.7908	5.35549	4.63932	5.23645	4.99773	4.23964	4.36081	3.21394	3.83646
bap/CG12913	0.00634499	0.0458897	0.00920793	0.0536462	0.546053	0.578512	0.504762	0.461988	0.407295	0.696629	0.536082	0.866667	0.81694	0.862745	0.359596	0.45122	0.402477	0.521452	0.707521	0.600962	0.546243	0.738095
CG3434/p47	0.00764443	0.0491962	0.00924056	0.053642	0.307067	0.346373	0.335095	0.322871	0.334812	0.257662	0.295415	0.306303	0.243155	0.208895	0.31412	0.313768	0.390511	0.405759	0.24735	0.289779	0.222222	0.231318
CG5787/pasi1	0.00201066	0.0317258	0.0093372	0.054008	2.71888	2.88281	2.94792	2.93084	3.07018	3.42979	3.5686	3.24941	4.07792	3.93457	3.10241	2.8019	2.87179	3.14536	3.74772	3.74146	3.42276	3.25223
yuri/Nrg	0.00537805	0.0437783	0.0093519	0.0538991	0.135968	0.117693	0.112254	0.123409	0.125322	0.136105	0.16089	0.188716	0.148665	0.161721	0.11048	0.114104	0.120668	0.124066	0.146799	0.140172	0.157237	0.128088
tst/Cul1	0.00158764	0.0297512	0.0095764	0.0549959	0.253177	0.2243	0.243329	0.232524	0.222456	0.185543	0.170337	0.198004	0.1923	0.135954	0.219417	0.202337	0.206526	0.188069	0.176688	0.167815	0.128123	0.128139
