# Supplementary material for: Alternative Characterizations of Methyl Lucidone-Responsive Differentially Expressed Genes in Drosophila melanogaster Using DEG-by-Index Ratio Transformation
Source: Insects. 2025 Aug 27;16(9):898. doi: 10.3390/insects16090898 (PMC12470851; doi:10.3390/insects16090898)
Supplement: Supplementary file 1 [file insects-16-00898-s001.zip › Data S5.xlsx]

## Sheet: Sheet1
DEG	C1	T1	C2	T2	C3	T3	C4	T4	C5	T5	C6	T6	C7	T7	C8	T8	C9	T9	up/down
tim	3.02673	1.35654	2.60515	1.09313	2.27974	0.713735	3.4813	1.34268	5.83215	3.18252	4.08029	1.27813	2.66046	1.42032	4.89145	3.68878	4.88338	3.32741	down
CG42397	7.86357	2.77207	3.09428	1.92391	4.39665	1.48154	2.66217	0.472153	0.827444	0.337736	2.25448	0.46614	3.17996	0.196427	0.678165	0.500417	1.1526	0.334261	down
CG5162	21.2168	14.3125	30.039	17.2714	86.5759	32.3236	2.45739	1.66729	13.9464	2.46807	3.63575	2.18033	6.10804	2.0096	17.4447	8.407	15.3478	4.8012	down
CG3690	25.5788	19.8763	29.3265	21.8189	28.9962	22.9152	23.7986	16.5549	13.9731	10.0022	27.2284	21.3673	23.7552	14.4601	16.6367	8.62146	18.3203	8.75156	up
Cyp309a1	13.6796	26.3641	49.1044	104.284	40.0258	58.0829	31.6974	87.6729	45.6295	115.181	35.6906	98.4308	31.2014	84.1765	41.9597	106.317	42.8434	86.999	down
lute	71.3953	96.865	89.1812	103.312	81.2891	126.396	52.044	62.8996	55.9993	77.4455	53.5042	68.282	51.0053	64.8209	55.9558	74.3476	55.1731	80.9215	up
CG16775	117.108	68.9674	18.9591	11.1718	41.9581	30.5284	45.725	16.0237	6.37933	1.48084	27.9429	19.6831	47.2271	8.53702	6.23335	2.71655	7.06726	2.32463	down
MFS12	12.4037	15.6297	22.6169	30.2032	22.0592	30.9718	13.0329	20.096	17.3229	24.2131	16.5911	25.9384	11.6494	23.8583	17.2571	20.5886	16.8795	19.4175	up
Irk1	13.6648	11.3635	9.61247	8.88714	13.5048	11.1602	4.88552	3.98379	3.32312	2.84478	5.33454	3.21787	4.62826	3.77744	3.4774	3.10258	3.68529	2.97796	down
CG6443	6.39471	7.19557	6.62452	8.10008	5.89476	7.0941	12.009	15.7729	5.28497	6.94957	10.939	16.0894	13.0662	14.3543	5.48304	6.17657	5.79333	7.74877	down
Ets65A	2.41842	1.43518	2.22235	1.80366	2.1929	1.86004	6.83095	5.76912	7.51373	4.89718	5.82672	4.09	5.79319	4.65381	7.04137	7.02013	7.38574	6.89793	down
vas	3.27896	3.85337	2.32868	3.77129	2.04091	2.9739	6.26049	7.5692	5.85884	8.80712	4.58834	5.93953	4.03005	7.13181	5.30989	7.1774	5.11087	8.23497	down
CG9394	161.455	102.213	139.349	127.546	178.764	131.76	89.3582	50.4318	86.1743	43.0354	90.0522	43.8623	83.2457	66.8154	90.1959	51.0282	88.2952	38.3944	down
CG7631	66.2914	29.9226	71.0408	57.4767	71.3885	58.018	10.1075	7.33313	7.40696	5.3778	10.7961	7.42817	9.79175	8.67301	8.16684	4.804	8.75066	5.83437	up
Ugt49B1	106.574	126.001	173.673	357.18	112.793	302.483	192.569	445.978	138.917	320.525	169.785	415.256	203.753	456.073	130.179	255.799	138.448	270.159	up
CG1124	28.1753	64.7012	111.405	187.045	105.856	157.054	27.865	41.6085	34.0987	49.8031	45.8676	68.688	44.1416	92.6229	32.1046	48.8835	31.2264	50.9596	up
CG9259	39.5701	24.9093	111.862	79.9952	78.7163	47.8527	26.4901	1.2394	11.5976	2.20828	34.1189	1.12776	25.0933	0.800818	11.702	2.80233	14.5743	2.90199	up
Ctr1B	181.129	155.177	235.229	149.015	182.781	87.5407	129.583	24.2864	54.9583	11.6519	131.824	18.5554	110.637	34.4956	63.8485	20.4456	59.0101	19.9189	up
CG18609	10.0594	14.8827	18.8634	22.7589	19.6384	21.1525	9.69791	13.1465	13.0523	16.5751	8.63688	13.488	9.39819	13.8103	12.6543	17.5003	13.6795	17.3208	up
mRpL27	29.0655	25.4008	44.2982	43.4847	41.817	35.1352	34.6814	27.0012	23.6089	19.0821	40.4536	28.1188	31.2171	29.7814	22.7113	16.7711	22.324	19.4327	down
mtsh	2.86353	4.77739	1.98842	4.73325	3.40876	4.59602	0.511956	0.752494	0.373684	0.805371	0.682695	0.781912	0.566725	0.815928	0.259723	0.529012	0.439808	0.638134	down
CG6839	950.868	371.28	150.12	131.011	424.097	339.392	65.2963	31.6785	121.167	48.8029	66.015	40.2685	58.7348	36.1728	116.947	66.0693	135.673	46.4623	up
Adck1	22.2851	34.9162	32.6866	41.2219	21.2776	28.7765	36.8754	41.033	17.1895	21.0436	35.2461	45.7419	33.4998	45.5409	16.3625	18.2438	16.3184	19.7518	up
Atet	82.3746	52.6496	44.7235	36.3903	53.9539	52.4704	83.2294	64.5079	125.651	88.5519	63.5859	57.0195	74.3827	47.8678	128.202	122.03	124.223	100.795	down
Pde9	41.1131	35.9386	25.69	20.1026	27.0747	24.2346	33.6282	30.6162	92.3801	61.7408	33.0869	26.4046	30.9652	28.0135	92.8653	92.7057	89.3113	65.7278	up
Aldh-III	142.375	161.507	329.046	404.305	288.529	356.208	192.232	275.295	161.258	259.823	170.356	287.458	200.951	285.257	164.996	214.278	162.092	231.217	up
CG2846	29.7183	42.1904	53.3577	60.7452	44.759	49.5181	40.269	46.5808	21.1799	26.9929	43.5019	48.7041	39.8282	48.9557	21.9033	22.6331	21.5809	26.6801	up
Akr1B	221.708	345.741	954.527	1283.26	631.749	651.889	412.9	647.986	277.821	480.716	470.154	668.325	287.283	744.912	260.026	360.228	255.665	440.936	down
Taf10b	9.05052	12.1106	14.4081	16.4625	9.87889	12.2416	14.3933	16.8204	5.0047	7.96278	15.5908	17.7133	14.4987	17.9655	5.33875	5.27582	5.59618	7.62722	up
CG6145	54.2141	67.3356	44.2769	57.116	43.6625	79.9167	67.0516	88.7943	43.4275	52.557	74.5566	99.6788	62.7176	107.838	42.6378	55.7464	43.359	56.0343	up
apt	34.5255	27.1702	15.8755	12.2212	17.2609	16.9458	45.5494	28.2849	70.4662	60.9874	29.8163	18.5855	36.0815	25.1578	75.031	69.3863	74.4489	71.2583	down
ATPsynE	241.144	208.908	327.026	309.323	317.926	282.217	300.401	213.074	214.175	197.511	321.914	211.763	272.768	235.486	213.896	178.534	213.246	200.83	up
CG9331	142.331	221.097	305.77	341.756	261.389	279.265	367.336	476.815	288.831	416.078	354.874	468.245	391.261	512.297	289.995	398.76	285.526	373.734	up
Ugt35E1	24.8073	16.2982	13.7382	11.5872	15.1006	13.615	7.86949	2.44929	9.74249	3.57221	6.54117	2.40588	7.14704	3.20327	8.85943	4.60383	9.76677	2.67409	up
mmy	126.841	224.911	332.917	409.989	234.792	287.008	122.635	145.482	81.9704	106.92	138.158	213.883	132.614	159.393	82.866	108.047	83.0782	102.512	down
nes	78.4576	85.8751	121.655	128.443	114.226	133.544	47.9337	59.2699	37.0615	52.2192	45.8676	58.7938	46.0464	56.4501	38.3235	50.4563	40.0832	50.1695	up
Idgf6	502.66	549.95	644.078	657.397	558.515	664.596	596.253	614.168	491.702	560.642	585.8	631.906	641.895	608.168	485.379	551.116	493.464	594.149	up
CG15599	2.65581	3.26357	1.16966	2.75468	1.07474	2.28179	1.11168	1.16563	3.04286	7.06648	0.666818	0.857096	0.755634	0.831038	2.55394	4.64672	2.82084	5.68243	up
Pgant3	38.4425	50.5656	27.1148	40.0522	26.4559	35.5894	56.7832	60.8044	12.0914	24.0182	49.7256	68.9587	66.3226	56.3595	12.9861	17.9149	13.1336	22.8513	up
CG17928	16.1574	21.0952	55.6651	57.6953	40.916	56.3094	15.7536	19.3878	10.1028	17.7961	12.3996	20.3448	18.6075	20.8364	9.26345	13.0394	9.78193	16.8802	down
dsb	2.44809	7.11693	7.80481	15.9269	4.09268	14.3937	2.88158	3.31983	2.69587	4.23469	3.8739	7.5635	3.99856	5.92303	2.79923	4.30358	2.56302	5.71282	down
CG5577	23.5314	25.2828	33.431	36.1498	29.8429	32.3236	21.4436	29.4358	20.2724	24.8496	23.7355	29.8029	22.795	29.9929	20.1429	21.5465	20.4435	23.8085	down
GstE6	50.95	113.576	166.74	232.957	122.498	143.071	94.8288	134.401	92.5937	125.82	89.4013	129.602	94.4542	136.169	88.7963	107.947	82.8355	108.908	up
Pgant4	51.5286	44.53	42.5437	42.2385	43.7168	37.5252	49.1039	31.1916	23.6889	20.0693	53.3772	35.8026	52.4693	29.2072	23.375	18.4582	24.9629	21.4535	up
CG6023	2.25521	2.08396	2.41375	1.85832	2.96367	2.40075	5.47061	5.42976	4.80451	3.02664	5.20753	4.12008	5.19498	4.38183	4.28543	3.44573	4.77722	3.26664	down
Alp8	325.937	270.797	237.122	179.535	271.127	242.108	303.736	39.0707	240.559	78.7965	268.632	35.5469	280.86	40.0862	217.172	70.5444	227.305	89.8858	up
Cpr	212.702	269.264	412.432	430.201	304.682	345.145	303.897	469.438	223.263	379.901	352.636	517.852	329.063	500.526	239.407	319.809	242.895	390.964	up
CG7970	59.9708	75.6322	124.409	145.648	105.194	125.682	107.057	132.336	51.0613	94.3453	103.579	146.789	106.041	145.432	48.5249	67.4847	46.6955	72.96	up
CG9596	15.4897	15.2169	23.4782	20.6929	20.7348	18.1786	29.5325	28.9341	23.075	17.978	30.1497	28.4195	29.8003	29.5547	20.5902	18.2009	23.9164	18.5971	up
CG9498	64.229	86.976	146.856	152.808	91.6674	122.708	93.6879	207.688	47.3912	101.269	121.282	220.379	104.498	209.044	44.7589	73.6756	45.3154	102.648	up
CG17187	3.63505	4.30555	6.25236	8.70131	6.329	6.36955	4.98791	9.04468	1.74831	3.42932	6.00136	8.93185	4.99033	10.4106	1.64491	2.31621	1.91089	2.93238	down
slmb	81.0096	100.738	121.655	127.907	106.117	115.463	67.8707	71.5017	44.0013	60.208	68.9045	72.0562	67.6607	70.9253	45.0042	53.1728	47.0139	60.562	up
Urod	37.211	43.3504	63.1616	75.2947	53.8019	62.2031	75.9889	124.398	37.8889	76.3024	81.4153	128.805	81.3093	119.956	36.3323	56.7186	36.3676	64.2692	up
CG8303	35.7421	107.088	75.5812	142.752	39.9606	144.077	80.6111	82.2136	30.7756	45.9321	90.8778	112.971	103.774	106.343	32.2778	33.771	32.8491	43.5907	up
CG3699	29.3029	52.2564	221.884	244.391	116.723	134.95	65.0915	106.382	61.778	68.7423	65.9991	113.768	61.9305	102.822	62.0305	79.4518	57.6755	65.7734	up
CG9521	28.294	216.241	155.118	479.862	130.358	432.48	44.0282	64.139	27.9062	68.5345	88.6074	147.135	95.509	130.08	29.3054	38.9467	30.9079	77.7764	up
FeCH	41.7363	47.6363	63.991	76.2348	59.4904	62.5167	71.3374	120.473	37.3684	68.2877	86.7022	126.88	69.0303	126.076	36.5343	52.0576	37.6718	61.8686	up
CG17027	23.472	31.633	51.1353	55.4763	41.5565	50.34	23.7109	40.6494	16.5355	38.5669	21.5922	61.2147	22.0708	49.9076	18.3537	18.8014	18.5023	29.3846	up
CG31142	3.2938	3.63711	5.93336	6.35108	4.87431	5.17999	5.33897	8.21841	5.24493	7.15741	5.19166	8.93185	5.54131	9.09608	4.93473	5.89062	4.89855	6.36615	up
Sar1	154.423	202.616	212.293	223.414	180.295	196.591	368.974	448.84	201.71	340.945	360.383	474.561	382.713	458.793	202.598	251.381	208.575	318.307	up
Keap1	26.5878	31.3381	29.4116	36.7619	26.7056	32.1938	23.5792	58.9453	24.7699	51.1671	20.7984	46.2982	21.2365	54.6067	22.971	38.7751	22.7942	46.128	up
ND-24	164.26	162.726	217.801	214.537	220.158	188.491	178.716	171.421	146.231	133.886	206.682	180.186	178.833	178.552	146.469	116.74	143.347	130.726	up
CG8620	3.14543	4.77739	2.87098	5.12677	3.19164	3.7417	15.1831	54.0468	7.15339	33.1112	8.81152	59.7862	22.4801	42.8664	8.18127	20.2454	8.34118	25.6469	up
CG1440	84.7188	108.287	76.0065	87.4612	70.2704	79.8086	97.3155	105.069	50.1805	87.7465	95.6408	113.092	85.3709	110.392	48.5104	64.9112	49.9106	72.7017	up
FucTB	4.19885	4.26623	3.75354	5.84824	4.4075	5.2665	5.01717	7.28886	1.4547	3.39035	4.04854	6.63122	5.24221	6.42165	1.29861	1.83009	1.27393	2.46138	up
CG15536	2.95255	3.83371	3.33884	3.58546	2.58371	3.51461	6.08496	7.4069	1.29455	2.75385	6.35065	7.15751	5.76171	8.12906	1.3419	1.62993	1.60757	2.56773	up
Tsp74F	12.7004	25.2042	30.0283	38.1721	21.6576	33.9565	29.8543	28.4029	14.9741	17.7831	36.5639	46.8245	33.3896	38.0464	15.9441	17.2715	16.3184	20.5418	up
CG31674	18.561	18.913	29.5073	35.1878	24.5778	38.2281	22.3066	45.5775	29.5478	35.2805	22.2273	43.1104	27.6593	51.3883	31.3255	31.3404	33.2889	34.0186	up
GstE7	26.3207	34.8966	27.2743	43.9328	28.2905	41.9482	35.2957	158.717	95.5831	227.387	43.4543	159.48	36.0185	132.105	84.3955	139.302	81.6071	181.109	up
Gel	531.74	587.835	434.975	499.44	463.276	541.963	468.015	556.536	278.035	505.565	437.734	534.888	512.981	526.908	282.593	408.84	290.425	512.467	up
gfzf	56.0539	77.8341	89.011	110.176	75.2207	79.2787	43.2237	50.963	23.3953	49.1406	43.4067	65.1243	39.9384	64.5943	23.4183	35.358	24.0074	53.4817	up
Uba4	14.2583	15.3545	18.353	22.114	17.326	19.4331	20.4344	23.283	9.79587	16.9648	21.3064	23.9987	20.0243	24.1303	8.23898	10.4659	8.61417	13.3097	up
Rpt4	64.3329	80.0753	90.4252	93.55	77.3484	86.416	111.972	175.302	48.4722	102.919	110.946	180.291	122.586	173.415	45.9421	71.7454	45.7552	86.847	up
Arc1	587.26	648.368	314.447	426.244	423.88	577.206	462.53	1556.91	189.511	717.781	406.378	1530.43	713.24	1489.58	188.039	542.981	200.188	486.304	down
GstD5	2.68548	7.70674	13.9189	57.8374	7.98996	18.3733	12.5795	309.865	19.6184	412.714	23.9896	391.994	27.927	342.539	18.4115	195.863	23.6586	339.199	up
Mgstl	8.73895	11.7174	11.6222	13.3362	11.2684	12.0578	35.325	48.1448	16.3087	37.3718	26.9109	49.3958	35.7037	51.1164	14.4146	30.4968	16.6975	32.0738	up
cl	41.3505	52.2367	67.2873	76.4862	57.9163	62.9385	95.1945	211.805	53.0498	152.384	100.324	230.754	101.318	212.655	53.272	95.8083	52.6405	123.92	up
Trxr-1	249.275	278.484	378.565	413.498	299.287	320.229	385.839	873.483	373.538	752.269	454.071	867.261	346.852	820.687	367.998	564.127	357.609	647.22	up
CG7627	58.769	64.2097	62.9489	73.3162	69.619	74.9206	45.0229	101.985	54.3444	89.4612	46.328	89.0478	42.9767	101.492	51.8003	76.3922	50.0016	79.5389	up
regucalcin	524.084	755.516	1111.56	1382.57	909.672	1140.16	816.818	1039.55	236.102	676.252	768.349	952.415	865.327	1029.94	225.757	461.513	242.152	585.367	up
Rpt6	49.036	60.1401	84.024	88.292	71.5948	75.5911	85.0578	128.942	35.9404	77.6794	86.4323	133.512	90.8492	123.613	36.289	52.7296	38.051	66.3508	up
CG12321	20.8755	22.5107	26.4449	33.5591	25.0772	25.4674	37.5629	62.6488	13.8797	32.6825	35.2143	62.8688	39.2615	62.8567	12.3945	21.8039	12.163	26.3762	up
Rpn12	54.3031	62.9711	84.2899	99.7589	72.257	78.0242	73.7509	114.084	25.931	62.4293	75.6203	117.618	80.6639	121.664	26.4917	36.6448	27.2529	56.9459	up
Cul1	130.743	152.582	158.053	174.234	146.87	167.944	110.904	146.013	38.0357	83.6027	113.819	150.804	118.572	157.837	41.5701	62.3805	44.9969	88.9286	down
CG9945	16.6025	16.888	15.7479	16.8779	16.0776	17.1729	23.3159	46.4185	17.0026	33.4619	22.6401	43.8924	24.8887	45.1178	18.195	31.2403	18.0473	29.0047	up
CG7694	9.15438	11.3635	11.1224	10.9532	10.7908	11.7117	12.2138	20.3763	4.96466	11.8727	12.098	19.6982	13.3653	20.2169	4.16999	7.63493	4.39808	9.92147	up
Prosbeta7	81.0689	100.895	138.711	161.182	112.5	125.899	156.059	257.25	53.944	156.917	157.258	266.136	168.585	249.901	50.6171	108.776	51.8822	127.201	up
Npl4	46.3505	57.1714	63.7251	68.9764	67.361	71.0275	59.4746	84.84	21.5803	49.6083	58.7753	79.4393	61.1591	81.759	20.1141	30.8686	20.6103	41.5547	up
CG11912	28.4275	39.1628	42.2778	46.8078	35.5206	54.7738	59.2699	130.299	15.7748	75.1593	53.1073	98.4007	72.226	151.279	16.2471	47.0249	15.5298	56.0191	up
Usp14	67.7602	85.3836	119.741	122.715	103.641	106.682	116.448	156.77	46.4303	96.6056	110.533	154.653	119.044	165.271	46.0286	62.1088	46.5135	83.8843	up
Prosalpha6	76.0095	103.176	135.489	153.989	110.166	128.137	138.638	232.757	42.1329	139.628	139.46	239.837	148.529	233.914	39.853	89.2028	40.1893	109.546	up
CG2064	38.6205	44.5497	46.4567	58.1763	42.642	64.1497	56.9002	299.773	61.1108	161.659	51.472	269.895	77.8618	269.226	57.2689	158.217	56.5836	147.394	up
Rpn8	66.6326	88.6471	88.373	99.5512	86.0332	87.3136	146.814	201.255	42.6401	106.452	140.699	193.704	156.463	194.841	41.1083	63.9103	42.2064	89.3236	up
CG2247	37.6116	39.1628	40.0874	44.7855	42.794	48.1988	24.8079	30.1883	18.3773	35.6831	21.4652	24.2694	22.1495	26.0039	18.3682	27.9518	18.9724	32.2866	up
CG12795	11.2019	13.7817	13.4511	13.3908	10.9102	13.2149	25.9781	43.2758	6.28591	18.5755	28.0222	40.7196	31.8783	42.0807	6.65179	12.4246	6.55162	16.865	up
CG31106	19.7925	22.3928	13.8445	16.9544	17.8471	19.7034	20.6099	30.4539	26.5716	74.1981	21.5446	39.3512	20.8744	36.475	24.2119	41.2057	25.8728	50.6709	up
CG1812	27.8786	37.1182	20.2457	22.278	21.9724	28.0844	17.7722	21.66	4.83121	13.7952	18.8614	20.4049	15.9942	20.9724	5.2666	9.39353	4.42841	13.4616	up
Acer	55.4901	81.2549	103.089	100.601	76.925	82.112	76.5593	80.2365	32.6707	59.9742	67.2057	75.9357	71.5648	82.726	32.7972	37.3883	32.8946	58.4653	up
Prosbeta5	103.265	133.708	176.533	203.803	153.275	164.711	173.743	281.005	45.6162	146.928	176.532	290.24	190.247	279.334	44.73	89.6746	44.2689	119.878	up
zda	90.0453	96.7274	110.511	114.374	107.018	111.602	109.588	132.985	48.6457	83.252	103.373	128.805	112.448	131.153	50.2131	57.8767	52.3978	79.9795	up
CG15221	22.5373	25.0272	18.0021	22.4966	25.0012	40.3152	49.9961	99.5062	22.6213	113.674	37.2307	136.173	67.3773	99.1957	23.8512	75.6773	21.6567	80.5569	up
CycK	31.0388	32.5374	36.0999	40.4786	33.5556	35.9787	50.6251	59.3142	17.8835	33.5658	50.3448	58.9291	51.5563	61.7536	19.2628	21.1748	18.9117	32.1346	up
blanks	11.187	19.0702	9.70817	23.393	12.506	17.9948	1.36034	9.8857	0.440414	7.97577	1.11136	7.87927	1.18068	8.6579	0.75031	4.40367	0.743124	4.26942	up
spartin	6.86949	9.4958	3.65784	4.28507	4.44007	4.45544	11.4824	16.0532	2.32218	7.37824	9.93876	16.3901	12.1059	12.5713	2.1355	4.61813	2.29003	6.7156	up
grsm	59.0361	75.9074	96.8584	111.434	90.7446	94.7538	75.4477	96.2307	20.1523	57.4022	72.9213	103.694	79.2628	99.1503	18.9598	31.2975	20.4738	39.7467	up
Prosbeta6	79.9413	86.4845	131.948	144.151	110.481	123.887	104.936	161.904	32.3904	97.1771	110.914	167.78	112.007	164.863	33.1724	64.2392	32.4093	77.3814	up
CG9360	1.54304	3.22425	3.97684	9.38998	2.97452	6.04512	2.79382	82.6858	8.30113	63.4555	2.96893	73.8155	3.02253	74.884	7.0558	42.9786	6.35447	45.6114	up
Uch	44.0656	54.6746	59.8334	67.0416	53.9648	56.1688	41.0881	59.8011	9.62237	35.5662	35.6748	59.9817	41.4339	60.7413	9.45102	22.0612	10.889	29.0959	up
PIG-T	32.211	34.1102	34.6006	38.2049	35.8571	37.363	40.386	54.6369	7.43365	25.0704	41.0728	58.7788	35.3731	57.8855	9.52317	21.1605	9.46345	20.4203	up
