# Supplementary material for: Alternative Characterizations of Methyl Lucidone-Responsive Differentially Expressed Genes in Drosophila melanogaster Using DEG-by-Index Ratio Transformation
Source: Insects. 2025 Aug 27;16(9):898. doi: 10.3390/insects16090898 (PMC12470851; doi:10.3390/insects16090898)
Supplement: Supplementary file 1 [file insects-16-00898-s001.zip › Data S6.xlsx]

## Sheet: DEGs of 10 DiRTs
DiRT id	gene id	C1	T1	C2	T2	C3	T3	C4	T4	C5	T5	C6	T6	C7	T7	C8	T8	C9	T9
CG9259/bond	CG9259	2668.67	1690.11	7685.15	5262.21	5332.08	3156.49	1639.92	74.3779	2180.08	69.4639	1607.9	48.6992	1056.93	165.994	1053.93	243.16	1305.29	221.858
	bond	3822.39	16240.7	13486.3	27154.5	10125.9	31802.4	3102.36	2963.61	4732.47	6467.55	7028.75	5814.51	2045.75	1725.36	2227.42	1396.93	2232.98	2223.22
tim/MTF-1	tim	204.128	92.042	178.979	71.9078	154.425	47.0798	215.517	80.5761	260.717	78.7257	170.473	86.3722	531.506	239.227	440.546	320.078	437.36	254.381
	MTF-1	2713.7	2501.14	1965.12	1712.12	1922.96	1818.28	2464.86	2499.63	2595	2213.58	2141.51	2509.39	6572.68	6148.62	6578.3	7861.77	6499.28	5753.2
KLHL18/CG3690	KLHL18	1099.69	1103.17	1150.58	1374.16	1189.81	1338.21	870.218	1023.58	927.219	1038.25	1003.67	968.472	746.785	745.998	648.473	719.556	634.308	774.76
	CG3690	1725.08	1348.62	2014.79	1435.28	1964.14	1511.55	1473.3	993.476	1739.8	1316.11	1522.16	879.343	1273.43	751.856	1498.38	748.09	1640.78	669.058
CG42397/CG14300	CG42397	530.331	188.086	212.583	126.558	297.82	97.7262	164.807	28.3344	144.054	28.7117	203.761	11.9451	75.4082	25.3874	61.0786	43.4215	103.228	25.5543
	CG14300	30417	22163.5	14850.9	15753.6	16898.5	15556.3	9811.46	8928.89	9778.41	10291.8	11121.1	8832.02	4120.7	7098.7	4565.3	4932.68	4827.26	5836.84
Ctr1B/CG31832	Ctr1B	12215.6	10528.8	16160.7	9802.47	12381.2	5774.41	8022.12	1457.45	8423.08	1142.91	7089.27	2097.74	5008.57	875.864	5750.49	1774.08	5285	1522.8
	CG31832	248.155	385.509	296.594	512.703	269.141	440.125	171.146	101.827	125.793	130.592	149.29	144.26	111.896	118.149	94.8668	96.7678	114.094	164.941
CG3191/CG18609	CG3191	443.277	338.821	797.005	356.663	889.049	506.464	348.631	244.385	331.729	298.232	301.607	298.627	623.942	378.857	612.086	528.501	624.8	389.122
	CG18609	678.424	1009.79	1295.96	1497.12	1330.26	1395.27	600.369	788.937	551.868	830.788	602.205	839.832	1189.5	1245.93	1139.7	1518.51	1225.15	1324.18
Pgant4/CG7910	Pgant4	3475.17	3021.38	2922.84	2778.52	2961.29	2475.26	3039.88	1871.84	3410.62	2205.25	3362.06	1776.14	2158.87	1508.59	2105.26	1601.63	2235.7	1640.12
	CG7910	1237.77	1393.97	982.559	1190.07	1067.74	1277.57	1024.16	871.284	960.696	949.34	1105.55	829.725	732.19	803.607	721.247	916.813	761.985	821.222
Ada/Prosbeta6	Ada	244.153	190.754	392.293	291.227	333.853	293.179	263.51	323.19	314.483	365.843	303.624	333.544	126.491	209.934	145.549	146.392	161.633	157.972
	Prosbeta6	5391.37	5868.01	9065.11	9482.48	7483.74	8171.91	6496.3	9716.06	7087.04	10334.4	7177.03	10025.6	2951.87	7304.72	2987.65	5574.08	2902.61	5915.82
CG10907/Rpn12	CG10907	596.373	568.26	858.369	812.558	755.213	602.764	696.356	807.532	577.229	645.551	708.12	651.467	374.609	501.888	378.168	337.447	358.581	448.362
	Rpn12	3662.29	4272.62	5790.89	6562.3	4894.55	5146.68	4565.7	6846.31	4831.89	7244.62	5168.67	7398.61	2363.2	4692.75	2385.96	3179.69	2440.8	4353.52
CG6013/CG11454	CG6013	756.473	889.74	1006.67	1082.93	866.988	823.183	961.677	1092.65	996.202	1152.17	1054.11	1155	611.78	762.597	632.878	661.247	613.934	780.568
	CG11454	1362.85	1183.21	1643.69	1536.67	1419.98	1219.08	1658.94	1534.49	1735.75	1628.23	1838.89	1517.03	1042.34	1023.31	1000.65	910.61	1043.14	1139.49
